# Supplementary material for: Single-strain behavior predicts responses to environmental pH and osmolality in the gut microbiota
Source: mBio. 2023 Jul 11;14(4):e00753-23. doi: 10.1128/mbio.00753-23 (PMC10470613; doi:10.1128/mbio.00753-23)
Supplement: Table S1 — Medium components for growth media used in the study. [file mbio.00753-23-s0002.xlsx]

## Sheet: Strain Taxonomy Origin Media
Strain	SILVA_phylum	SILVA_class	SILVA_order	SILVA_family	SILVA_genus	Species	Media	Source	Genbank	16S Sanger Sequencing	16S sequence for phylogenetic tree
Desulfovibrio vulgaris ATCC 29579	Desulfobacterota	Desulfovibrionia	Desulfovibrionales	Desulfovibrionaceae	Desulfovibrio	Desulfovibrio vulgaris	Mega Media w/ NaCitrate & MgSO4	Environment	https://ftp.ncbi.nlm.nih.gov/genomes/all/GCA/905/198/555/GCA_905198555.1_ERR1190736-mag-bin.9/GCA_905198555.1_ERR1190736-mag-bin.9_genomic.fna.gz	TCCATTTGCGCCGTGCATTACACATGCAAGTCGCGCGTGAAGGACTTCGGCCCGAGTAAAGCGGCGCACGGGTGAGTAAC GCGTGGATGATCTACCCATGAGTTGGGAATAACGGCTGGAAACGGTCGCTAATACCGAATACGCTCCGATTTCAACTTCG GGGGAAAGGTGGCCTCTGCTTGCAAGCTACTGCTCATGGATGAGTCCGCGTCCCATTAGCTAGTTGGTGGGGTAACGGCC CACCAAGGCGACGATGGGTAGCCGGTCTGAGAGGATGACCGGCCACACTGGGACTGGAACACGGCCCAGACTCCTACGGG AGGCAGCAGTGGGGAATATTGCGCAATGGGCGAAAGCCTGACGCAGCGACGCCGCGTGAGGGATGAAGGTCCTCG…	AUUGAACGCUGGCGGCGUGCUUAACACAUGCAAGUCGCGCGUGAAAGGGCUUCGGCCCGAGUAAAGCGGCGCACGGGUGAGUAACGCGUGGAUGAUCUACCCAUGAGUUGGGAAUAACGGCUGGAAACGGUCGCUAAUACCGAAUACGCUCCGAUUUCAACUUCGGGGGAAAGGUGGCCUCUGCUUGCAAGCUACUGCUCAUGGAUGAGUCCGCGUCCCAUUAGCUAGUUGGUGGGGUAACGGCCCACCAAGGCGACGAUGGGUAGCCGGUCUGAGAGGAUGACCGGCCACACUGGGACUGGAACACGGCCCAGACUCCUACGGGAGGCAGCAGUGGGGAAUAUUGCGCAAUGGGCGAAAGCCUGACGCAGCGACGCCGCGUGAGGGAUGAAGGUCCUC…
Varibaculum cambriense AB12_3 HM-1190	Actinobacteriota	Actinobacteria	Actinomycetales	Actinomycetaceae	Varibaculum	Varibaculum cambriense	Mega Media	Human	no genbank, so chose Varibaculum cambriense DSM 15806 as ref genome	GGCCGTGGCCGGTGCTTACCATGCAGTCGAACGGGATCCGAAAGCGCTTGCGTTTTTGGTGAGAGTGGCGAACGGGTGAGTAACACGTGAGTAACCTGTCCTTTTCTTTGGGATAAGCTCCTGAAAGGGTGTTTAATACCTTATGTTCCGTCTTCTCCGCATGGGGTTGGTGGGAAAGATTTGTTTCGGTAAAGGGTGGGCTCGCGGTCTATCAGCTTGTTGGTGGGGTGATGGCTTACCAAGGCTTTGACGGGTAGCCGGCCTGAGAGGGTGGTCGGTCACATTGGGACTGAGATACGGCCCAGACTCCTGCGGGAGGCAGCAGTGGGGGATATTGCACAATGGGCGCAAGCCTGATGCAGCGACGCCGCGTGGGGGATGAAGGCCTTCGGGTTGTAA…	UCAGGAUGAACGCUGGCGGCGUGCUUAACACAUGCAAGUCGAACGGGAUCCAAGAAGUGCUUGCACUUUUUGGUGAGAGU GGCGAACGGGUGAGUAACACGUGAGUAACCUGUCCUUUUCUUUGGGAUAAGCAUCCGAAAGGGUGUUUAAUACCUUAUGU UCUGUCUGCCUCGCAUGGGGUGGGUGGGAAAGAUUUUUUCGGUAAAGGGUGGGCUCGCGGUCUAUCAGCUUGUUGGUGGG GUGAUGGCCUACCAAGGCUUUGACGGGUAGCCGGCCUGAGAGGGUGGUCGGUCACAUUGGGACUGAGAUACGGCCCAGAC UCCUGCGGGAGGCAGCAGUGGGGGAUAUUGCACAAUGGGCGAAAGCCUGAUGCAGCGACGCCGCGUGGGGGAUGA…
Bifidobacterium breve S1 ATCC 15700	Actinobacteriota	Actinobacteria	Bifidobacteriales	Bifidobacteriaceae	Bifidobacterium	Bifidobacterium breve	Mega Media	Human	https://ftp.ncbi.nlm.nih.gov/genomes/all/GCA/001/025/175/GCA_001025175.1_ASM102517v1/GCA_001025175.1_ASM102517v1_genomic.fna.gz	GGTGGCCGGCATGCTTACCATGCAAGTCGAACGGGATCCATCGGGCTTTGCTTGGTGGTGAGAGTGGCGAACGGGTGAGTAATGCGTGACCGACCTGCCCCATGCACCGGAATAGCTCCTGGAAACGGGTGGTAATGCCGGATGCTCCATCACACCGCATGGTGTGTTGGGAAAGCCTTTGCGGCATGGGATGGGGTCGCGTCCTATCAGCTTGATGGCGGGGTAACGGCCCACCATGGCTTCGACGGGTAGCCGGCCTGAGAGGGCGACCGGCCACATTGGGACTGAGATACGGCCCAGACTCCTACGGGAGGCAGCAGTGGGGAATATTGCACAATGGGCGCAAGCCTGATGCAGCGACGCCGCGTGAGGGATGGAGGCCTTCGGGTTGTAAACCTC…	AGGGUUCGAUUCUGGCUCAGGAUGAACGCUGGCGGCGUGCUUAACACAUGCAAGUCGAACGGGAUCCAUCGGGCUUUGCU UGGUGGUGAGAGUGGCGAACGGGUGAGUAAUGCGUGACCGACCUGCCCCAUGCACCGGAAUAGCUCCUGGAAACGGGUGG UAAUGCCGGAUGCUCCAUCACACCGCAUGGUGUGUUGGGAAAGCCUUUGCGGCAUGGGAUGGGGUCGCGUCCUAUCAGCU UGAUGGCGGGGUAACGGCCCACCAUGGCUUCGACGGGUAGCCGGCCUGAGAGGGCGACCGGCCACAUUGGGACUGAGAUA CGGCCCAGACUCCUACGGGAGGCAGCAGUGGGGAAUAUUGCACAAUGGGCGCAAGCCUGAUGCAGCGACGCCGCG…
Bifidobacterium dentium ATCC 27678	Actinobacteriota	Actinobacteria	Bifidobacteriales	Bifidobacteriaceae	Bifidobacterium	Bifidobacterium dentium	Mega Media	Human	https://ftp.ncbi.nlm.nih.gov/genomes/all/GCA/000/172/135/GCA_000172135.1_ASM17213v1/GCA_000172135.1_ASM17213v1_genomic.fna.gz	GGGGGGGGGGTGCTTACACATGCAGTCGAACGGGATCCCGGGGGTTCGCCTCCGGGTGAGAGTGGCGAACGGGTGAGTAATGCGTGACCGACCTGCCCCATACACCGGAATAGCTCCTGGAAACGGGTGGTAATGCCGGATGCTCCGGTTGGATGCATGTCCTTCCGGGAAAGGTTCCATCGGTATGGGATGGGGTCGCGTCCTATCAGCTTGATGGCGGGGTAACGGCCCACCATGGCTTCGACGGGTAGCCGGCCTGAGAGGGCGACCGGCCACATTGGGACTGAGATACGGCCCAGACTCCTACGGGAGGCAGCAGTGGGGAATATTGCACAATGGGCGCAAGCCTGATGCAGCGACGCCGCGTGCGGGATGGAGGCCTTCGGGTTGTAAACCGCT…	AGGGUUCGAUUCUGGCUCAGGAUGAACGCUGGCGGCGUGCUUAACACAUGCAAGUCGAACGGGAUCCCGGGGGUUCGCCU CCGGGUGAGAGUGGCGAACGGGUGAGUAAUGCGUGACCGACCUGCCCCAUACACCGGAAUAGCUCCUGGAAACGGGUGGU AAUGCCGGAUGCUCCGGUUGGAUGCAUGUCCUUCCGGGAAAGGUUCCAUCGGUAUGGGAUGGGGUCGCGUCCUAUCAGCU UGAUGGCGGGGUAACGGCCCACCAUGGCUUCGACGGGUAGCCGGCCUGAGAGGGCGACCGGCCACAUUGGGACUGAGAUA CGGCCCAGACUCCUACGGGAGGCAGCAGUGGGGAAUAUUGCACAAUGGGCGCAAGCCUGAUGCAGCGACGCCGCG…
Bifidobacterium longum NCC2705	Actinobacteriota	Actinobacteria	Bifidobacteriales	Bifidobacteriaceae	Bifidobacterium	Bifidobacterium longum	Mega Media	Human	https://ftp.ncbi.nlm.nih.gov/genomes/all/GCA/000/007/525/GCA_000007525.1_ASM752v1/GCA_000007525.1_ASM752v1_genomic.fna.gz	GGGGCTGGGGGCTGCTTACCATGCAGTCGAACGGGATCCATCAGGCTTTGCTTGGTGGTGAGAGTGGCGAACGGGTGAGTAATGCGTGACCGACCTGCCCCATACACCGGAATAGCTCCTGGAAACGGGTGGTAATGCCGGATGCTCCAGTTGATCGCATGGTCTTCTGGGAAAGCTTTCGCGGTATGGGATGGGGTCGCGTCCTATCAGCTTGACGGCGGGGTAACGGCCCACCGTGGCTTCGACGGGTAGCCGGCCTGAGAGGGCGACCGGCCACATTGGGACTGAGATACGGCCCAGACTCCTACGGGAGGCAGCAGTGGGGAATATTGCACAATGGGCGCAAGCCTGATGCAGCGACGCCGCGTGAGGGATGGAGGCCTTCGGGTTGTAAACCTC…	UUUUUGUGGAGGGUUCGAUUCUGGCUCAGGAUGAACGCUGGCGGCGUGCUUAACACAUGCAAGUCGAACGGGAUCCAUCA GGCUUUGCUUGGUGGUGAGAGUGGCGAACGGGUGAGUAAUGCGUGACCGACCUGCCCCAUACACCGGAAUAGCUCCUGGA AACGGGUGGUAAUGCCGGAUGCUCCAGUUGAUCGCAUGGUCUUCUGGGAAAGCUUUCGCGGUAUGGGAUGGGGUCGCGUC CUAUCAGCUUGACGGCGGGGUAACGGCCCACCGUGGCUUCGACGGGUAGCCGGCCUGAGAGGGCGACCGGCCACAUUGGG ACUGAGAUACGGCCCAGACUCCUACGGGAGGCAGCAGUGGGGAAUAUUGCACAAUGGGCGCAAGCCUGAUGCAGC…
Bifidobacterium longum subsp. Infantis ATCC 15697	Actinobacteriota	Actinobacteria	Bifidobacteriales	Bifidobacteriaceae	Bifidobacterium	Bifidobacterium Infantis	Mega Media	Human	https://ftp.ncbi.nlm.nih.gov/genomes/all/GCA/000/269/965/GCA_000269965.1_ASM26996v1/GCA_000269965.1_ASM26996v1_genomic.fna.gz	GGGGGGGGCGTGCTTTACACATGCAAGTCGAACGGGATCCATCGGGCTTTGCTTGGTGGTGAGAGTGGCGAACGGGTGAGTAATGCGTGACCGACCTGCCCCATACACCGGAATAGCTCCTGGAAACGGGTGGTAATGCCGGATGTTCCAGTTGATCGCATGGTCTTCTGGGAAAGCTTTCGCGGTATGGGATGGGGTCGCGTCCTATCAGCTTGACGGCGGGGTAACGGCCCACCGTGGCTTCGACGGGTAGCCGGCCTGAGAGGGCGACCGGCCACATTGGGACTGAGATACGGCCCAGACTCCTACGGGAGGCAGCAGTGGGGAATATTGCACAATGGGCGCAAGCCTGATGCAGCGACGCCGCGTGAGGGATGGAGGCCTTCGGGTTGTAAACCT…	UUUUUGUGGAGGGUUCGAUUCUGGCUCAGGAUGAACGCUGGCGGCGUGCUUAACACAUGCAAGUCGAACGGGAUCCAUCG GGCUUUGCUUGGUGGUGAGAGUGGCGAACGGGUGAGUAAUGCGUGACCGACCUGCCCCAUACACCGGAAUAGCUCCUGGA AACGGGUGGUAAUGCCGGAUGUUCCAGUUGAUCGCAUGGUCUUCUGGGAAAGCUUUCGCGGUAUGGGAUGGGGUCGCGUC CUAUCAGCUUGACGGCGGGGUAACGGCCCACCGUGGCUUCGACGGGUAGCCGGCCUGAGAGGGCGACCGGCCACAUUGGG ACUGAGAUACGGCCCAGACUCCUACGGGAGGCAGCAGUGGGGAAUAUUGCACAAUGGGCGCAAGCCUGAUGCAGC…
Olsenella uli ATCC 49627	Actinobacteriota	Coriobacteriia	Coriobacteriales	Atopobiaceae	Olsenella	Olsenella uli	PYG	Human	https://ftp.ncbi.nlm.nih.gov/genomes/all/GCA/000/143/845/GCA_000143845.1_ASM14384v1/GCA_000143845.1_ASM14384v1_genomic.fna.gz	GGGCATGGCGCGCGCTACACATGCAGTCGAACGGTTAAAGCCCCTTCGGGGGTGCATAAAGTGGCGAACGGCTGAGTAAC ACGTGGGCAACCTGCCCCTCGCACCGGGACAGCCTCGGGAAACCGTGGTTAATACCGGATACTCCCGCACCCCCGCATGG GGGCGCGGGGAAAGCCCAGACGGCGAGGGATGGGCCCGCGGCCTGTTAGCTCGTTGGCGGGGTAACGGCCCACCAAGGCG ATGATGGGTAGCCGGGTTGAGAGACCGACCGGCCAGATTGGGACTGAGACACGGCCCAGACTCCTACGGGAGGCAGCAGT GGGGAATCTTGCGCAATGGGCGGAAGCCTGACGCAGCGACGCCGCGTGCGGGAAGGAGGCCTTCGGGTCGTAAAC…	GAUGAACGCUGGCGGCGCGCCUAACACAUGCAAGUCGAACGGUUAAAGCCCCUUCGGGGGUGCAUAAAGUGGCGAACGGC UGAGUAACACGUGGGCAACCUGCCCCUCGCACCGGGACAGCCUCGGGAAACCGUGGUUAAUACCGGAUACUCCCGCACCC CCGCAUGGGGGCGCGGGGAAAGCCCAGACGGCGAGGGAUGGGCCCGCGGCCUGUUAGCUCGUUGGCGGGGUAACGGCCCA CCAAGGCGAUGAUGGGUAGCCGGGUUGAGAGACCGACCGGCCAGAUUGGGACUGAGACACGGCCCAGACUCCUACGGGAG GCAGCAGUGGGGAAUCUUGCGCAAUGGGCGGAAGCCUGACGCAGCGACGCCGCGUGCGGGAAGGAGGCCUUCGGG…
Collinsella aerofaciens ATCC 25986	Actinobacteriota	Coriobacteriia	Coriobacteriales	Coriobacteriaceae	Collinsella	Collinsella aerofaciens	Mega Media	Human	https://ftp.ncbi.nlm.nih.gov/genomes/all/GCA/000/169/035/GCA_000169035.1_ASM16903v1/GCA_000169035.1_ASM16903v1_genomic.fna.gz	GGCGTGCGGCCGCTACACATGCAGTCGAACGGCACCCCTTCCTCCGGAAGGGAAGCGAGTGGCGAACGGCTGAGTAACACGTGGAGAACCTGCCCCCTCCCCCGGGATAGCCGCCCGAAAGGACGGGTAATACCGGATACCCCGGGGTGCCGCATGGCGCCCCGGCTAAAGCCCCGACGGGAGGGGATGGCTCCGCGGCCCATCAGGTAGACGGCGGGGTGACGGCCCACCGTGCCGACAACGGGTAGCCGGGTTGAGAGACCGACCGGCCAGATTGGGACTGAGACACGGCCCAGACTCCTACGGGAGGCAGCAGTGGGGAATCTTGCGCAATGGGGGGAACCCTGACGCAGCGACGCCGCGTGCGGGACGGAGGCCTTCGGGTCGTAAACCGCTTTC…	AGAGUUCGAUCCUGGCUCAGGAUGAACGCUGGCGGCGCGCCUAACACAUGCAAGUCGAACGGCACCCCUCUCCGGAGGGAAGCGAGUGGCGAACGGCUGAGUAACACGUGGAGAACCUGCCCCCUCCCCCGGGAUAGCCGCCCGAAAGGACGGGUAAUACCGGAUACCCCGGGGUGCCGCAUGGCGCCCCGGCUAAAGCCCCGACGGGAGGGGAUGGCUCCGCGGCCCAUCAGGUAGACGGCGGGGUGACGGCCCACCGUGCCGACAACGGGUAGCCGGGUUGAGAGACCGACCGGCCAGAUUGGGACUGAGACACGGCCCAGACUCCUACGGGAGGCAGCAGUGGGGAAUCUUGCGCAAUGGGGGGAACCCUGACGCAGCGACGCCGCGUGCGGGACG…
Eggerthella lenta 1899 B ATCC 25559	Actinobacteriota	Coriobacteriia	Coriobacteriales	Eggerthellaceae	Eggerthella	Eggerthella lenta	Mega Media	Human	https://ftp.ncbi.nlm.nih.gov/genomes/all/GCA/000/024/265/GCA_000024265.1_ASM2426v1/GCA_000024265.1_ASM2426v1_genomic.fna.gz	GGGCCGTTGGCGGGGTGCCTAAACATGCAAGTCGAACGATGAAACCGCCCTCGGGCGGACATGAAGTGGCGAACGGGTGAGTAACACGTGACCAACCTGCCCCTTGCTCCGGGACAACCTTGGGAAACCGAGGCTAATACCGGATACTCCTCGCCCCCCTCCTGGGGGGCCCGGGAAAGCCCAGACGGCAAGGGATGGGGTCGCGGCCCATTAGGTAGTAGGCGGGGTAACGGCCCACCTAGCCCGCGATGGGTAGCCGGGTTGAGAGACCGACCGGCCACATTGGGACTGAGATACGGCCCAGACTCCTACGGGAGGCAGCAGTGGGGAATTTTGCGCAATGGGGGAAACCCTGACGCAGCAACGCCGCGTGCGGGACGACGGCCTTCGGGTTGTAAA…	AGAGUUUGAUCCUGGCUCAGGAUGAACGCUGGCGGCGUGCCUAACACAUGCAAGUCGAACGAUGAAACCGCCCUCGGGCG GACAUGAAGUGGCGAACGGGUGAGUAACACGUGACCAACCUGCCCCUUGCUCCGGGACAACCUUGGGAAACCGAGGCUAA UACCGGAUACUCCUCGCCCCCCUCCUGGGGGGCCCGGGAAAGCCCAGACGGCAAGGGAUGGGGUCGCGGCCCAUUAGGUA GUAGGCGGGGUAACGGCCCACCUAGCCCGCGAUGGGUAGCCGGGUUGAGAGACCGACCGGCCACAUUGGGACUGAGAUAC GGCCCAGACUCCUACGGGAGGCAGCAGUGGGGAAUUUUGCGCAAUGGGGGAAACCCUGACGCAGCAACGCCGCGU…
Bacteroides caccae ATCC 43185	Bacteroidota	Bacteroidia	Bacteroidales	Bacteroidaceae	Bacteroides	Bacteroides caccae	Mega Media	Human	https://ftp.ncbi.nlm.nih.gov/genomes/all/GCA/002/222/615/GCA_002222615.2_ASM222261v2/GCA_002222615.2_ASM222261v2_genomic.fna.gz	TAGGCATCTCCGCTTACACATGCAGTCGAGGGGCATCAGTTTGGTTTGCTTGCAAACCAAAGCTGGCGACCGGCGCACGG GTGAGTAACACGTATCCAACCTACCTCATACTCGGGGATAGCCTTTCGAAAGAAAGATTAATATCCGATAGCATATATTT CCCGCATGGGTTTTATATTAAAGAAATTCGGTATGAGATGGGGATGCGTTCCATTAGTTTGTTGGGGGGGTAACGGCCCA CCAAGACTACGATGGATAGGGGTTCTGAGAGGAAGGTCCCCCACATTGGAACTGAGACACGGTCCAAACTCCTACGGGAG GCAGCAGTGAGGAATATTGGTCAATGGACGCGAGTCTGAACCAGCCAAGTAGCGTGAAGGATGACTGCCCTATGG…	CUUUUACAAUGAAGAGUUUGAUCCUGGCUCAGGAUGAACGCUAGCUACAGGCUUAACACAUGCAAGUCGAGGGGCAUCAG UUUGGUUUGCUUGCAAACCAAAGCUGGCGACCGGCGCACGGGUGAGUAACACGUAUCCAACCUACCUCAUACUCGGGGAU AGCCUUUCGAAAGAAAGAUUAAUAUCCGAUAGCAUAUAUUUCCCGCAUGGGUUUUAUAUUAAAGAAAUUCGGUAUGAGAU GGGGAUGCGUUCCAUUAGUUUGUUGGGGGGGUAACGGCCCACCAAGACUACGAUGGAUAGGGGUUCUGAGAGGAAGGUCC CCCACAUUGGAACUGAGACACGGUCCAAACUCCUACGGGAGGCAGCAGUGAGGAAUAUUGGUCAAUGGACGCGAG…
Bacteroides caccae CL03T12C61 HM-728	Bacteroidota	Bacteroidia	Bacteroidales	Bacteroidaceae	Bacteroides	Bacteroides caccae	Mega Media	Human	https://ftp.ncbi.nlm.nih.gov/genomes/all/GCA/000/273/725/GCA_000273725.1_Bact_cacc_CL03T12C61_V1/GCA_000273725.1_Bact_cacc_CL03T12C61_V1_genomic.fna.gz	AGGCAAGCCTCGGCTTACACATGCAAGTCGAGGGGCATCAGTTTGGTTTGCTTGCAAACCAAAGCTGGCGACCGGCGCAC GGGTGAGTAACACGTATCCAACCTGCCTCATACTCGGGGATAGCCTTTCGAAAGAAAGATTAATATCCGATAGCATATAT TTCCCGCATGGGTTTTATATTAAAGAAATTCGGTATGAGATGGGGATGCGTTCCATTAGTTTGTTGGGGGGGTAACGGCC CACCAAGACTACGATGGATAGGGGTTCTGAGAGGAAGGTCCCCCACATTGGAACTGAGACACGGTCCAAACTCCTACGGG AGGCAGCAGTGAGGAATATTGGTCAATGGACGCGAGTCTGAACCAGCCAAGTAGCGTGAAGGATGACTGCCCTAT…	AGAGUUUGAUCCUGGCUCAGGAUGAACGCUAGCUACAGGCUUAACACAUGCAAGUCGAGGGGCAUCAGUUUGGUUUGCUU GCAAACCAAAGCUGGCGACCGGCGCACGGGUGAGUAACACGUAUCCAACCUGCCUCAUACUCGGGGAUAGCCUUUCGAAA GAAAGAUUAAUAUCCGAUAGCAUAUAUUUCCCGCAUGGGUUUUAUAUUAAAGAAAUUCGGUAUGAGAUGGGGAUGCGUUC CAUUAGUUUGUUGGGGGGGUAACGGCCCACCAAGACUACGAUGGAUAGGGGUUCUGAGAGGAAGGUCCCCCACAUUGGAA CUGAGACACGGUCCAAACUCCUACGGGAGGCAGCAGUGAGGAAUAUUGGUCAAUGGACGCGAGUCUGAACCAGCC…
Bacteroides cellulosilyticus CRE21 DSM 14838	Bacteroidota	Bacteroidia	Bacteroidales	Bacteroidaceae	Bacteroides	Bacteroides cellulosilyticus	Mega Media	Human	https://ftp.ncbi.nlm.nih.gov/genomes/all/GCA/000/158/035/GCA_000158035.1_ASM15803v1/GCA_000158035.1_ASM15803v1_genomic.fna.gz	TGCGCATAGCCTAAGGGCATTACACATGCAAGTCGAGGGGCAGCATGACCTAGCAATAGGTTGATGGCGACCGGCGCACGGGTGAGTAACACGTATCCAACCTACCGGTTATTCCGGGATAGCCTTTCGAAAGAAAGATTAATACCGGATAGTATAACGAGAAGGCATCTTTTTGTTATTAAAGAATTTCGATAACCGATGGGGATGCGTTCCATTAGTTTGTTGGCGGGGTAACGGCCCACCAAGACATCGATGGATAGGGGTTCTGAGAGGAAGGTCCCCCACATTGGAACTGAGACACGGTCCAAACTCCTACGGGAGGCAGCAGTGAGGAATATTGGTCAATGGACGAGAGTCTGAACCAGCCAAGTAGCGTGAAGGATGACTGCCCTATGGGTT…	AGAGUUUGAUCCUGGCUCAGGAUGAACGCUAGCUACAGGCUUAACACAUGCAAGUCGAGGGGCAGCAUGACCUAGCAAUA GGUUGAUGGCGACCGGCGCACGGGUGAGUAACACGUAUCCAACCUACCGGUUAUUCCGGGAUAGCCUUUCGAAAGAAAGA UUAAUACCGGAUAGUAUAACGAGAAGGCAUCUUUUUGUUAUUAAAGAAUUUCGAUAACCGAUGGGGAUGCGUUCCAUUAG UUUGUUGGCGGGGUAACGGCCCACCAAGACAUCGAUGGAUAGGGGUUCUGAGAGGAAGGUCCCCCACAUUGGAACUGAGA CACGGUCCAAACUCCUACGGGAGGCAGCAGUGAGGAAUAUUGGUCAAUGGACGAGAGUCUGAACCAGCCAAGUAG…
Bacteroides eggerthii ATCC 27754	Bacteroidota	Bacteroidia	Bacteroidales	Bacteroidaceae	Bacteroides	Bacteroides eggerthii	Mega Media	Human	https://ftp.ncbi.nlm.nih.gov/genomes/all/GCA/000/155/815/GCA_000155815.1_ASM15581v1/GCA_000155815.1_ASM15581v1_genomic.fna.gz	AGGCCAGCTCGGCTTACACATGCAGTCGAGGGGCAGCATGATTGAAGCTTGCTTCAATCGATGGCGACCGGCGCACGGGT GAGTAACACGTATCCAACCTGCCGATAACTCGGGGATAGCCTTTCGAAAGAAAGATTAATACCCGATAGTATAGTTTTTC CGCATGGTTTCACTATTAAAGAATTTCGGTTATCGATGGGGATGCGTTCCATTAGATAGTTGGCGGGGTAACGGCCCACC AAGTCAACGATGGATAGGGGTTCTGAGAGGAAGGTCCCCCACATTGGAACTGAGACACGGTCCAAACTCCTACGGGAGGC AGCAGTGAGGAATATTGGTCAATGGACGAGAGTCTGAACCAGCCAAGTAGCGTGAAGGATGACTGCCCTATGGGT…	AGAGUUUGAUCCUGGCUCAGGAUGAACGCUAGCUACAGGCUUAACACAUGCAAGUCGAGGGGCAGCAUGAUUGAAGCUUG CUUCAAUCGAUGGCGACCGGCGCACGGGUGAGUAACACGUAUCCAACCUGCCGAUAACUCGGGGAUAGCCUUUCGAAAGA AAGAUUAAUACCCGAUAGUAUAGUUUUUCCGCAUGGUUUCACUAUUAAAGAAUUUCGGUUAUCGAUGGGGAUGCGUUCCA UUAGAUAGUUGGCGGGGUAACGGCCCACCAAGUCAACGAUGGAUAGGGGUUCUGAGAGGAAGGUCCCCCACAUUGGAACU GAGACACGGUCCAAACUCCUACGGGAGGCAGCAGUGAGGAAUAUUGGUCAAUGGACGAGAGUCUGAACCAGCCAA…
Bacteroides fragilis 3_1_12 BEI HM-20	Bacteroidota	Bacteroidia	Bacteroidales	Bacteroidaceae	Bacteroides	Bacteroides fragilis	Mega Media	Human	https://ftp.ncbi.nlm.nih.gov/genomes/all/GCA/000/157/015/GCA_000157015.1_ASM15701v1/GCA_000157015.1_ASM15701v1_genomic.fna.gz	AGGCCAGCCCTCAGGCCTTAACACATGCAAGTCGAGGGGCATCAGGAAGAAAGCTTGCTTTCTTTGCTGGCGACCGGCGCACGGGTGAGTAACACGTATCCAACCTGCCCTTTACTCGGGGATAGCCTTTCGAAAGAAAGATTAATACCCGATGGGATAATGATTCCGCATGGTTTGATTATTAAAGGATTCCGGTAAAGGATGGGGATGCGTTCCATTAGGTTGTTGGTGAGGTAACGGCCCACCAAGCCTTCGATGGATAGGGGTTCTGAGAGGAAGGTCCCCCACATTGGAACTGAGACACGGTCCAAACTCCTACGGGAGGCAGCAGTGAGGAATATTGGTCAATGGGCGCGAGCCTGAACCAGCCAAGTAGCGTGAAGGATGACTGCCCTATGG…	GAUUAUUAAAGGAUUCCGGUAAAGGAUGGGGAUGCGUUCCAUUAGGUUGUUGGUGAGGUAACGGCCCACCAAGCCUUCGA UGGAUAGGGGUUCUGAGAGGAAGGUCCCCCACAUUGGAACUGAGACACGGUCCAAACUCCUACGGGAGGCAGCAGUGAGG AAUAUUGGUCAAUGGGCGCGAGCCUGAACCAGCCAAGUAGCGUGAAGGAUGACUGCCCUAUGGGUUGUAAACUUCUUUUA UAUUAGAAUAAAGUGCAGUAUGUAUACUGUUUUGUAUGUAUAAUAUGAAUAAGGAUCGGCUAACUCCGUGCCAGCAGCCG CGGUAAUACGGAGGAUCCGAGCGUUAUCCGGAUUUAUUGGGUUUAAAGGGAGCGUAGGUGGACUGGUAAGUCAGU…
Bacteroides fragilis ATCC 25285	Bacteroidota	Bacteroidia	Bacteroidales	Bacteroidaceae	Bacteroides	Bacteroides fragilis	Mega Media	Human	https://ftp.ncbi.nlm.nih.gov/genomes/all/GCA/000/025/985/GCA_000025985.1_ASM2598v1/GCA_000025985.1_ASM2598v1_genomic.fna.gz	AGGCGATACTAGGCTTACACATGCAGTCGAGGGGCATCAGGAAGAAAGCTTGCTTTCTTTGCTGGCGACCGGCGCACGGG TGAGTAACACGTATCCAACCTGCCCTTTACTCGGGGATAGCCTTTCGAAAGAAAGATTAATACCCGATAGCATAATGATT CCGCATGGTTTCATTATTAAAGGATTCCGGTAAAGGATGGGGATGCGTTCCATTAGGTTGTTGGTGAGGTAACGGCTCAC CAAGCCTTCGATGGATAGGGGTTCTGAGAGGAAGGTCCCCCACATTGGAACTGAGACACGGTCCAAACTCCTACGGGAGG CAGCAGTGAGGAATATTGGTCAATGGGCGCTAGCCTGAACCAGCCAAGTAGCGTGAAGGATGAAGGCTCTATGGG…	GUUUGAUCAUGGCUCAGGAUGAACGCUAGCUACAGGCUUACCACAUGCAAGUCGAGGGGCAUCAGGAAGAAAGCUUGCUU UCUUUGCUGGCGACCGGCGCACGGGUGAGUAACACGUAUCCAACCUGCCCUUUACUCGGGGAUAGCCUUUCGAAAGAAAG AUUAAUACCCGAUAGCAUAAUGAUUCCGCAUGGUUUCAUUAUUAAAGGAUUCCGGUAAAGGAUGGGGAUGCGUUCCAUUA GGUUGUUGGUGAGGUAACGGCUCACCAAGCCUUCGAUGGAUAGGGGUUCUGAGAGGAAGGUCCCCCACAUUGGAACUGAG ACACGGUCCAAACUCCUACGGGAGGCAGCAGUGAGGAAUAUUGGUCAAUGGGCGCUAGCCUGAACCAGCCAAGUA…
Bacteroides fragilis CL07T12C05 HM-710	Bacteroidota	Bacteroidia	Bacteroidales	Bacteroidaceae	Bacteroides	Bacteroides fragilis	Mega Media	Human	https://ftp.ncbi.nlm.nih.gov/genomes/all/GCA/000/273/155/GCA_000273155.1_Bact_frag_CL07T12C05_V1/GCA_000273155.1_Bact_frag_CL07T12C05_V1_genomic.fna.gz	AAGCCAGCTCGCTTACACATGCAGTCGAGGGGCATCGGGAAGAAAGCTTGCTTTCTTTGCCGGCGACCGGCGCACGGGTGAGTAACACGTATCCAACCTGCCCTTTACTCGGGGATAGCCTTTCGAAAGAAAGATTAATACCCGATAGTATAATGATTCCGCATGGTTTCATTATTAAAGGATTCCGGTAAAGGATGGGGATGCGTTCCATTAGGTTGTTGGTGAGGTAACGGCCCACCAAGCCTTCGATGGATAGGGGTTCTGAGAGGAAGGTCCCCCACATTGGAACTGAGACACGGTCCAAACTCCTACGGGAGGCAGCAGTGAGGAATATTGGTCAATGGGCGCTAGCCTGAACCAGCCAAGTAGCGTGAAGGATGAAGGCTCTATGGGTCGTAA…	AGAGUUUGAUCCUGGCUCAGGAUGAACGCUAGCUACAGGCUUAACACAUGCAAGUCGAGGGGCAUCGGGAAGAAAGCUUG CUUUCUUUGCCGGCGACCGGCGCACGGGUGAGUAACACGUAUCCAACCUGCCCUUUACUCGGGGAUAGCCUUUCGAAAGA AAGAUUAAUACCCGAUAGUAUAAUGAUUCCGCAUGGUUUCAUUAUUAAAGGAUUCCGGUAAAGGAUGGGGAUGCGUUCCA UUAGGUUGUUGGUGAGGUAACGGCCCACCAAGCCUUCGAUGGAUAGGGGUUCUGAGAGGAAGGUCCCCCACAUUGGAACU GAGACACGGUCCAAACUCCUACGGGAGGCAGCAGUGAGGAAUAUUGGUCAAUGGGCGCUAGCCUGAACCAGCCAA…
Bacteroides ovatus 3_8_47FAA BEI HM-222	Bacteroidota	Bacteroidia	Bacteroidales	Bacteroidaceae	Bacteroides	Bacteroides ovatus	Mega Media	Human	NaN		AGAGUUUGAUCCUGGCUCAGGAUGAACGCUAGCUACAGGCUUAACACAUGCAAGUCGAGGGGCAGCAUUUUAGUUUGCUU GCAAACUGAAGAUGGCGACCGGCGCACGGGUGAGUAACACGUAUCCAACCUGCCGAUAACUCCGGGAUAGCCUUUCGAAA GAAAGAUUAAUACCGGAUGGCAUACGAAUAUCGCAUGAUAUUUUUAUUAAAGAAUUUCGGUUAUCGAUGGGGAUGCGUUC CAUUAGUUUGUUGGCGGGGUAACGGCCCACCAAGACUACGAUGGAUAGGGGUUCUGAGAGGAAGGUCCCCCACAUUGGAA CUGAGACACGGUCCAAACUCCUACGGGAGGCAGCAGUGAGGAAUAUUGGUCAAUGGGCGAGAGCCUGAACCAGCC…
Bacteroides ovatus ATCC 8483	Bacteroidota	Bacteroidia	Bacteroidales	Bacteroidaceae	Bacteroides	Bacteroides ovatus	Mega Media	Human	https://ftp.ncbi.nlm.nih.gov/genomes/all/GCA/000/154/125/GCA_000154125.1_ASM15412v1/GCA_000154125.1_ASM15412v1_genomic.fna.gz	AAGCATCTGGCTTACCATGCAGTCGAGGGGCAGCATTTTAGTTTGCTTGCAAACTGAAGATGGCGACCGGCGCACGGGTGAGTAACACGTATCCAACCTGCCGATAACTCCGGAATAGCCTTTCGAAAGAAAGATTAATACCGGATAGCATACGAATATCGCATGATATTTTTATTAAAGAATTTCGGTTATCGATGGGGATGCGTTCCATTAGTTTGTTGGCGGGGTAACGGCCCACCAAGACTACGATGGATAGGGGTTCTGAGAGGAAGGTCCCCCACATTGGAACTGAGACACGGTCCAAACTCCTACGGGAGGCAGCAGTGAGGAATATTGGTCAATGGGCGAGAGCCTGAACCAGCCAAGTAGCGTGAAGGATGAAGGCTCTATGGGTCGTAA…	GAUCAUGGCUCAGGAUGAACGCUAGCUACAGGCUUAACACAUACAAGUCGUGGGGCAGCAUUUUAUGUUUGUUUGCAAAC UGAAGAUGGCGACCGGCGCACGGGUGAGUAACACGUAUCCAACCUGCCGAUAACUCCGGAAUAGCCUUUCGAAAGAAAGA UUAAUACCGGAUAGCAUACGAUAUCGCAUGAUAUUUUUAUUAAAGAAUUUCGGUUAUCGAUGGGGAUGCGUUCCAUUAGU UUGUUGGCGGGGUAACGGCCCACCAAGACUACGAUGGAUAGGGGUUCUGAGAGGAAGGUCCCCCACAUUGGAACUGAGAC ACGGUCCAAACUCCUACGGGAGGCAGCAGUGAGGAAUAUUGGUCAAUGGGCGAGAGCCUGAACCAGCCAAGUAGC…
Bacteroides ovatus isolate	Bacteroidota	Bacteroidia	Bacteroidales	Bacteroidaceae	Bacteroides	Bacteroides ovatus	Mega Media	Human	NaN	GGGGGCTCGCTACACATGCAGTCGAGGGGCAGCATTTTAGTTTGCTTGCAAACTGAAGATGGCGACCGGCGCACGGGTGAGTAACACGTATCCAACCTGCCGATAACTCCGGAATAGCCTTTCGAAAGAAAGATTAATACCGGATGGCATACGAATATCGCATGATATTTTTATTAAAGAATTTCGGTTATCGATGGGGATGCGTTCCATTAGTTTGTTGGCGGGGTAACGGCCCACCAAGACTACGATGGATAGGGGTTCTGAGAGGAAGGTCCCCCACATTGGAACTGAGACACGGTCCAAACTCCTACGGGAGGCAGCAGTGAGGAATATTGGTCAATGGGCGAGAGCCTGAACCAGCCAAGTAGCGTGAAGGATGAAGGCTCTATGGGTCGTAAA…	AGGCGAGCTCGCTTACACATGCAGTCGAGGGGCAGCATTTTAGTTTGCTTGCAAACTGAAGATGGCGACCGGCGCACGGGTGAGTAACACGTATCCAACCTGCCGATAACTCCGGAATAGCCTTTCGAAAGAAAGATTAATACCGGATAGCATACGAATATCGCATGATATTTTTATTAAAGAATTTCGGTTATCGATGGGGATGCGTTCCATTAGTTTGTTGGCGGGGTAACGGCCCACCAAGACTACGATGGATAGGGGTTCTGAGAGGAAGGTCCCCCACATTGGAACTGAGACACGGTCCAAACTCCTACGGGAGGCAGCAGTGAGGAATATTGGTCAATGGGCGAGAGCCTGAACCAGCCAAGTAGCGTGAAGGATGAAGGCTCTATGGGTCGT…
Bacteroides sp. 4_1_36 HM-258	Bacteroidota	Bacteroidia	Bacteroidales	Bacteroidaceae	Bacteroides	Bacteroides sp.	Mega Media	Human	https://ftp.ncbi.nlm.nih.gov/genomes/all/GCA/000/185/585/GCA_000185585.1_ASM18558v1/GCA_000185585.1_ASM18558v1_genomic.fna.gz	AGGCAGCTCGCTTACACATGCAGTCGAGGGGCAGCATGAACTTAGCTTGCTAAGTTTGATGGCGACCGGCGCACGGGTGAGTAACACGTATCCAACCTGCCGATGACTCGGGGATAGCCTTTCGAAAGAAAGATTAATACCCGATGGCATAGTTCTTCCGCATGGTGGAACTATTAAAGAATTTCGGTCATCGATGGGGATGCGTTCCATTAGGTTGTTGGCGGGGTAACGGCCCACCAAGCCTTCGATGGATAGGGGTTCTGAGAGGAAGGTCCCCCACATTGGAACTGAGACACGGTCCAAACTCCTACGGGAGGCAGCAGTGAGGAATATTGGTCAATGGACGAGAGTCTGAACCAGCCAAGTAGCGTGAAGGATGACTGCCCTATGGGTTGTAAA…	CUUUUACAAUGAAGAGUUUGAUCCUGGCUCAGGAUGAACGCUAGCUACAGGCUUAACACAUGCAAGUCGAGGGGCAGCAU GAACUUAGCUUGCUAAGUUUGAUGGCGACCGGCGCACGGGUGAGUAACACGUAUCCAACCUGCCGAUGACUCGGGGAUAG CCUUUCGAAAGAAAGAUUAAUACCCGAUGGCAUAGUUCUUCCGCAUGGUAGAACUAUUAAAGAAUUUCGGUCAUCGAUGG GGAUGCGUUCCAUUAGGUUGUUGGCGGGGUAACGGCCCACCAAGCCUUCGAUGGAUAGGGGUUCUGAGAGGAAGGUCCCC CACAUUGGAACUGAGACACGGUCCAAACUCCUACGGGAGGCAGCAGUGAGGAAUAUUGGUCAAUGGACGAGAGUC…
Bacteroides thetaiotaomicron 3731	Bacteroidota	Bacteroidia	Bacteroidales	Bacteroidaceae	Bacteroides	Bacteroides thetaiotaomicron	Mega Media	Human	https://ftp.ncbi.nlm.nih.gov/genomes/all/GCA/001/049/535/GCA_001049535.1_3731/GCA_001049535.1_3731_genomic.fna.gz	GCGCTAGGCTTACACATGCAGTCGAGGGGCAGCATTTCAGTTTGCTTGCAAACTGGAGATGGCGACCGGCGCACGGGTGAGTAACACGTATCCAACCTGCCGATAACTCGGGGATAGCCTTTCGAAAGAAAGATTAATACCCGATGGTATAATCAGACCGCATGGTCTTGTTATTAAAGAATTTCGGTTATCGATGGGGATGCGTTCCATTAGGCAGTTGGTGAGGTAACGGCTCACCAAACCTTCGATGGATAGGGGTTCTGAGAGGAAGGTCCCCCACATTGGAACTGAGACACGGTCCAAACTCCTACGGGAGGCAGCAGTGAGGAATATTGGTCAATGGGCGCAGGCCTGAACCAGCCAAGTAGCGTGAAGGATGACTGCCCTATGGGTTGTAAA…	GCAGTCGAGGGGCAGCATTTCAGTTTGCTTGCAACTGGAGATGGCGACCGGCGCACGGGTGAGTAACACGTATCCAACCTGCCGATAACTCGGGGATAGCCTTTCGAAAGAAAGATATAATACCCGATGGTATAATCAGACCGCATGGTCTTGTTATTAAAGAATTTCGGTTATCGATGGGGATGCGTTCCATTAGGCAGTTGGTGAGGTAACGGCTCACCAAACCTTCGATGGATAGGGGTTCTGAGAGGAAGGTCCCCCACATTGGAACTGAGACACGGTCCAAACTCCTACGGGAGGCAGCAGTGAGGAATATTGGTCAATGGGCGCAGGCCTGAACCAGCCAAGTAGCGTGAAGGATGACTGCCCTATGGGTTGTAAACTTCTTTTATATGGGAA…
Bacteroides thetaiotaomicron VPI 5482	Bacteroidota	Bacteroidia	Bacteroidales	Bacteroidaceae	Bacteroides	Bacteroides thetaiotaomicron	Mega Media	Human	https://ftp.ncbi.nlm.nih.gov/genomes/all/GCA/002/959/695/GCA_002959695.1_ASM295969v1/GCA_002959695.1_ASM295969v1_genomic.fna.gz	GCGCTAGGCTTACACATGCAGTCGAGGGGCAGCATTTCAGTTTGCTTGCAAACTGGAGATGGCGACCGGCGCACGGGTGAGTAACACGTATCCAACCTGCCGATAACTCGGGGATAGCCTTTCGAAAGAAAGATTAATACCCGATGGTATAATCAGACCGCATGGTCTTGTTATTAAAGAATTTCGGTTATCGATGGGGATGCGTTCCATTAGGCAGTTGGTGAGGTAACGGCTCACCAAACCTTCGATGGATAGGGGTTCTGAGAGGAAGGTCCCCCACATTGGAACTGAGACACGGTCCAAACTCCTACGGGAGGCAGCAGTGAGGAATATTGGTCAATGGGCGCAGGCCTGAACCAGCCAAGTAGCGTGAAGGATGACTGCCCTATGGGTTGTAAA…	GAUGGCGACCGGCGCACGGGUGAGUAACACGUAUCCAACCUGCCGAUAACUCGGGGAUAGCCUUUCGAAAGAAAGAUUAA UACCCGAUGGUAUAAUAAAACCGCAUGGUUUAAUUAUUAAAGAAUUUCGGUUAUCGAUGGGGAUGCGUUCCAUUAGGCAG UUGGUGAGGUAACGGCUCACCAAACCUUCGAUGGAUAGGGGUUCUGAGAGGAAGGUCCCCCACAUUGGAACUGAGACACG GUCCAAACUCCUACGGGAGGCAGCAGUGAGGAAUAUUGGUCAAUGGACGGGAGUCUGAACCAGCCAAGUAGCGUGAAGGA UGACUGCCCUAUGGGUUGUAAACUUCUUUUAUAUGGGAAUAAAGUGAUCCACGUGUGGAAUUUUGUAUGUACCAU…
Bacteroides xylanisolvens XB1A DSM 18836	Bacteroidota	Bacteroidia	Bacteroidales	Bacteroidaceae	Bacteroides	Bacteroides xylanisolvens	Mega Media	Human	https://ftp.ncbi.nlm.nih.gov/genomes/all/GCA/000/210/075/GCA_000210075.1_ASM21007v1/GCA_000210075.1_ASM21007v1_genomic.fna.gz	GGGCATCTCGCTTACACATGCAGTCGAGGGGCAGCATTTTAGTTTGCTTGCAAACTAAAGATGGCGACCGGCGCACGGGTGAGTAACACGTATCCAACCTGCCGATAACTCGGGGATAGCCTTTCGAAAGAAAGATTAATATCCGATAGTATATTAAAACCGCATGGTTTTACTATTAAAGAATTTCGGTTATCGATGGGGATGCGTTCCATTAGTTTGTTGGCGGGGTAACGGCCCACCAAGACTACGATGGATAGGGGTTCTGAGAGGAAGGTCCCCCACATTGGAACTGAGACACGGTCCAAACTCCTACGGGAGGCAGCAGTGAGGAATATTGGTCAATGGACGAGAGTCTGAACCAGCCAAGTAGCGTGAAGGATGACTGCCCTATGGGTTGTA…	GCUCAGGAUGAACGCUAGCUACAGGCUUAACACAUGCAAGUCGAGGGGCAGCAUUUUAGUUUGCUUGCAAACUAAAGAUG GCGACCGGCGCACGGGUGAGUAACACGUAUCCAACCUGCCGAUAACUCGGGGAUAGCCUUUCGAAAGAAAGAUUAAUAUC CGAUAGUAUAUUAAAACCGCAUGGUUUUACUAUUAAAGAAUUUCGGUUAUCGAUGGGGAUGCGUUCCAUUAGUUUGUUGG CGGGGUAACGGCCCACCAAGACUACGAUGGAUAGGGGUUCUGAGAGGAAGGUCCCCCACAUUGGAACUGAGACACGGUCC AAACUCCUACGGGAGGCAGCAGUGAGGAAUAUUGGUCAAUGGACGAGAGUCUGAACCAGCCAAGUAGCGUGAAGG…
Phocaeicola dorei 5_1_36/D4 HM-29	Bacteroidota	Bacteroidia	Bacteroidales	Bacteroidaceae	Bacteroides	Phocaeicola dorei	Mega Media	Human	https://ftp.ncbi.nlm.nih.gov/genomes/all/GCA/000/158/335/GCA_000158335.2_Bact_dorei_5_1_36_D4_V2/GCA_000158335.2_Bact_dorei_5_1_36_D4_V2_genomic.fna.gz	AGGGCTTCAAGGCTTACACATGCAGTCGAGGGGCAGCATGGTCTTAGCTTGCTAAGGCTGATGGCGACCGGCGCACGGGT GAGTAACACGTATCCAACCTGCCGTCTACTCTTGGCCAGCCTTCTGAAAGGAAGATTAATCCAGGATGGGATCATGAGTT CACATGTCCGCATGATTAAAGGTATTTTCCGGTAGACGATGGGGATGCGTTCCATTAGATAGTAGGCGGGGTAACGGCCC ACCTAGTCAACGATGGATAGGGGTTCTGAGAGGAAGGTCCCCCACATTGGAACTGAGACACGGTCCAAACTCCTACGGGA GGCAGCAGTGAGGAATATTGGTCAATGGGCGATGGCCTGAACCAGCCAAGTAGCGTGAAGGATGACTGCCCTATG…	AGAGUUUGAUCCUGGCUCAGGAUGAACGCUAGCUACAGGCUUAACACAUGCAAGUCGAGGGGCAGCAUGGUCUUAGCUUG CUAAGGCUGAUGGCGACCGGCGCACGGGUGAGUAACACGUAUCCAACCUGCCGUCUACUCUUGGCCAGCCUUCUGAAAGG AAGAUUAAUCCAGGAUGGGAUCAUGAGUUCACAUGUCCGCAUGAUUAAAGGUAUUUUCCGGUAGACGAUGGGGAUGCGUU CCAUUAGAUAGUAGGCGGGGUAACGGCCCACCUAGUCAACGAUGGAUAGGGGUUCUGAGAGGAAGGUCCCCCACAUUGGA ACUGAGACACGGUCCAAACUCCUACGGGAGGCAGCAGUGAGGAAUAUUGGUCAAUGGGCGAUGGCCUGAACCAGC…
Phocaeicola vulgatus ATCC 8482	Bacteroidota	Bacteroidia	Bacteroidales	Bacteroidaceae	Bacteroides	Phocaeicola vulgatus	Mega Media	Human	https://ftp.ncbi.nlm.nih.gov/genomes/all/GCA/000/012/825/GCA_000012825.1_ASM1282v1/GCA_000012825.1_ASM1282v1_genomic.fna.gz	AGAGCTCGGCTTACACATGCAAGTCGAGGGGCAGCATGGTCTTAGCTTGCTAAGGCCGATGGCGACCGGCGCACGGGTGAGTAACACGTATCCAACCTGCCGTCTACTCTTGGACAGCCTTCTGAAAGGAAGATTAATACAAGATGGCATCATGAGTCCGCATGTTCACATGATTAAAGGTATTCCGGTAGACGATGGGGATGCGTTCCATTAGATAGTAGGCGGGGTAACGGCCCACCTAGTCTTCGATGGATAGGGGTTCTGAGAGGAAGGTCCCCCACATTGGAACTGAGACACGGTCCAAACTCCTACGGGAGGCAGCAGTGAGGAATATTGGTCAATGGGCGAGAGCCTGAACCAGCCAAGTAGCGTGAAGGATGACTGCCCTATGGGTTGTAA…	UAUUACAAUGAAGAGUUUGAUCCUGGCUCAGGAUGAACGCUAGCUACAGGCUUAACACAUGCAAGUCGAGGGGCAGCAUG GUCUUAGCUUGCUAAGGCCGAUGGCGACCGGCGCACGGGUGAGUAACACGUAUCCAACCUGCCGUCUACUCUUGGACAGC CUUCUGAAAGGAAGAUUAAUACAAGAUGGCAUCAUGAGUCCGCAUGUUCACAUGAUUAAAGGUAUUCCGGUAGACGAUGG GGAUGCGUUCCAUUAGAUAGUAGGCGGGGUAACGGCCCACCUAGUCUUCGAUGGAUAGGGGUUCUGAGAGGAAGGUCCCC CACAUUGGAACUGAGACACGGUCCAAACUCCUACGGGAGGCAGCAGUGAGGAAUAUUGGUCAAUGGGCGAGAGCC…
Prevotella buccae D17	Bacteroidota	Bacteroidia	Bacteroidales	Prevotellaceae	Prevotella	Prevotella buccae	PYG	Human	https://ftp.ncbi.nlm.nih.gov/genomes/all/GCA/000/162/455/GCA_000162455.1_ASM16245v1/GCA_000162455.1_ASM16245v1_genomic.fna.gz	GGGAATGGCTAGCTTACACATGCAGTCGAGGGGCAGCATGCCGGTTGCTTGCAACCGGTGATGGCGACCGGCGCACGGGT GAGTAACGCGTATCCAACCTTCCCGCGACCAAGGGATAACCTGCCGAAAGGCAGACTAATACCTTATGTCCTCCTTTGAA GGCATCTGACGAGGAGCAAAGATCCGTCGGTCACGGATGGGGATGCGTCCGATTAGCTTGTTGGCGGGGCAACGGCCCAC CAAGGCATCGATCGGTAGGGGTTCTGAGAGGAAGGCCCCCCACACTGGAACTGAGACACGGTCCAGACTCCTACGGGAGG CAGCAGTGAGGAATATTGGTCAATGGGCGGAAGCCTGAACCAGCCAAGTAGCGTGCAGGACGACGGCCCTACGGG…	AGAGUUUGAUCCUGGCUCAGGAUGAACGCUGGCUACAGGCUUAACACAUGCAAGUCGAGGGGCAGCAUGCCGGUUGCUUG CAACCGGUGAUGGCGACCGGCGCACGGGUGAGUAACGCGUAUCCAACCUUCCCGCGACCAAGGGAUAACCUGCCGAAAGG CAGACUAAUACCUUAUGUCCUCCUUUGAAGGCAUCUGACGAGGAGCAAAGAUCCGUCGGUCACGGAUGGGGAUGCGUCCG AUUAGCUUGUUGGCGGGGCAACGGCCCACCAAGGCAUCGAUCGGUAGGGGUUCUGAGAGGAAGGCCCCCCACACUGGAAC UGAGACACGGUCCAGACUCCUACGGGAGGCAGCAGUGAGGAAUAUUGGUCAAUGGGCGGAAGCCUGAACCAGCCA…
Prevotella buccalis ATCC 35310	Bacteroidota	Bacteroidia	Bacteroidales	Prevotellaceae	Prevotella	Prevotella buccalis	PYG	Human	https://ftp.ncbi.nlm.nih.gov/genomes/all/GCA/000/177/075/GCA_000177075.1_ASM17707v1/GCA_000177075.1_ASM17707v1_genomic.fna.gz	GGCATCTAGGCTTACACATGCAAGTCGCAGGGTAACGTGAGGGAAGCTTGCTTCCCTTGACGACGACTGGCGCACGGGTG AGTAACGCGTATCCAACCTTCCCATGACCACGGGATAACCCGTTGAAAGACGGACTAATACCGTATGACGTCGTTTGCTG ACATCAAATAACGATTAAAGGTTTAGCGGTGATGGATGGGGATGCGTCTGATTAGCTTGTTGGCGGGGTAACGGCCCACC AAGGCGACGATCAGTAGGGGTTCTGAGAGGAAGGTCCCCCACATTGGAACTGAGACACGGTCCAAACTCCTACGGGAGGC AGCAGTGAGGAATATTGGTCAATGGGCGAGAGCCTGAACCAGCCAAGTAGCGTGCAGGATGACGGCCCTATGGGT…	UACAAUGUAGAGUUUGAUCCUGGCUCAGGAUNAACGCUAGCUACAGGCUUAACACAUGCAAGUCGCAGGGUAACGUGAGG GAAGCUUGCUUCCCUUGACGACGACUGGCGCACGGGUGAGUAACGCGUAUCCAACCUUCCCAUGACCACGGGAUAACCCG UUGAAAGACGGACUAAUACCGUAUGACGUCGUUUGCUGACAUCAAAUAACGAUUAAAGGUUUAGCGGUGAUGGAUGGGGA UGCGUCUGAUUAGCUUGUUGGCGGGGUAACGGCCCACCAAGGCGACGAUCAGUAGGGGUUCUGAGAGGAAGGUCCCCCAC AUUGGAACUGAGACACGGUCCNAACUCCUACGGGAGGCAGCAGUGAGGAAUAUUGGUCAAUGGGCGAGAGCCUGA…
Prevotella copri CB7 DSM 18205	Bacteroidota	Bacteroidia	Bacteroidales	Prevotellaceae	Prevotella	Prevotella copri	PYG	Human	https://ftp.ncbi.nlm.nih.gov/genomes/all/GCA/000/157/935/GCA_000157935.1_ASM15793v1/GCA_000157935.1_ASM15793v1_genomic.fna.gz	GGGCAGCTCGGCTTACACATGCAGTCGAGGGGAAACGACATCGAAAGCTTGCTTTTGATGGGCGTCGACCGGCGCACGGG TGAGTAACGCGTATCCAACCTGCCCATCACTTGGGGATAACCTTGCGAAAGTAAGACTAATACCCAATGATATCTCTAGA AGACATCTGAAAGAGATTAAAGATTTATCGGTGATGGATGGGGATGCGTCTGATTAGCTTGTTGGCGGGGTAACGGCCCA CCAAGGCGACGATCAGTAGGGGTTCTGAGAGGAAGGTCCCCCACATTGGAACTGAGACACGGTCCAAACTCCTACGGGAG GCAGCAGTGAGGAATATTGGTCAATGGGCGAGAGCCTGAACCAGCCAAGTAGCGTGCAGGATGACGGCCCTATGG…	AGAGUUUGAUCCUGGCUCAGGAUGAACGCUAGCUACAGGCUUAACACAUGCAAGUCGAGGGGAAACGACAUCAAAAGCUU GCUUUUGAUGGGCGUCGACCGGCGCACGGGUGAGUAACGCGUAUCCAACCUGCCCACCACUUGGGGAUAACCUUGCGAAA GUAAGACUAAUACCCAAUGAUAUCUCUAGAAGACAUCUGAAAGAGAUUAAAGAUUUAUCGGUGAUGGAUGGGGAUGCGUC UGAUUACCUUGUUGGCGGGGUAACGGCCCACCAAGGCGACGAUCAGUAGGGGUUCUGAGAGGAAGGUCCCCCACAUUGGA ACUGAGACACGGUCCAAACUCCUACGGGAGGCAGCAGUGAGGAAUAUUGGUCAAUGGACGAGAGUCUGAACCAGC…
Prevotella oralis CC98A HM-1054	Bacteroidota	Bacteroidia	Bacteroidales	Prevotellaceae	Prevotella	Prevotella oralis	PYG	Human	https://ftp.ncbi.nlm.nih.gov/genomes/all/GCA/000/507/905/GCA_000507905.1_Prev_oral_CC98A_V1/GCA_000507905.1_Prev_oral_CC98A_V1_genomic.fna.gz	GGGCAAGCTCGCTTACACATGCAGTCGCGGGGCATCATGGGAGTTGCTTGCAATTTCTGATGGCGACCGGCGCACGGGTG AGTAACGCGTATCCAACCTTCCCATTACTACGGCATACCCCGTTGAAAGGCGGCCTAATTCCGTATGCAGTCCGAAGCAG TCATCTAATTTGGACGAAAGGTATTTTATCGGTAATGGATGGGGATGCGTCCGATTAGCCAGTCGGCGGGGTAACGGCCC ACCGAGGCATCGATCGGTAGGGGTTCTGAGAGGAAGGTCCCCCACACTGGAACTGAGACACGGTCCAGACTCCTACGGGA GGCAGCAGTGAGGAATATTGGTCAATGGGCGTAAGCCTGAACCAGCCAAGTAGCGTGCAGGATGACGGCCCTATG…	AGAGUUUGAUCCUGGCUCAGGAUGAACGCUAGCUACAGGCUUAACACAUGCAAGUCGCGGGGCAUCAUGGGAGUUGCUUG CAAUUUCUGAUGGCGACCGGCGCACGGGUGAGUAACGCGUAUCCAACCUUCCCAUUACUACGGCAUACCCCGUUGAAAGG CGGCCUAAUUCCGUAUGCAGUCCGAAGCAGUCAUCUAAUUUGGACGAAAGGUAUUUUAUCGGUAAUGGAUGGGGAUGCGU CCGAUUAGCCAGUCGGCGGGGUAACGGCCCACCGAGGCAUCGAUCGGUAGGGGUUCUGAGAGGAAGGUCCCCCACACUGG AACUGAGACACGGUCCAGACUCCUACGGGAGGCAGCAGUGAGGAAUAUUGGUCAAUGGGCGUAAGCCUGAACCAG…
Parabacteroides distasonis ATCC 8503	Bacteroidota	Bacteroidia	Bacteroidales	Tannerellaceae	Parabacteroides	Parabacteroides distasonis	Mega Media	Human	https://ftp.ncbi.nlm.nih.gov/genomes/all/GCA/000/012/845/GCA_000012845.1_ASM1284v1/GCA_000012845.1_ASM1284v1_genomic.fna.gz	GGGCATGGCGCGGCTTACACATGCAGTCGAGGGGCAGCGCGGGTGTAGCTATACGGCGGCGGAGAGGGGCGCGGGGGTGAGTAGCGCGTGTGCCTTGTGCCTATGAGGGGGGGATACCCCGGCAAATGTCAGACTAATACCGCGTGAAGCGGGGCTCCCGCGGGGGAATTTTTGCTAAATATTCCTCTCTGATATATGGGCGTGTTTTCCTTTGCGCATTTGGGGGGGTAGCGGCCCCCCAACCCGAAGATGGATGGGGGTTCAGAGAAGAGGGCCCCCCACTTTGGCACTGACACACACACCACACTCCTACGGGGGGCAGCAGTGAAGAATAGTGGTCAGTGGGCGAGAGTCTGACCCACCCATCTCGCGTGAGGGAAGAGTGTTCTATGGATCGTA…	CAAUUUAAACAACGAAGAGUUUGAUCCUGGCUCAGGAUGAACGCUAGCGACAGGCUUAACACAUGCAAGUCGAGGGGCAG CACAGGUAGCAAUACCGGGUGGCGACCGGCGCACGGGUGAGUAACGCGUAUGCAACUUGCCUAUCAGAGGGGGAUAACCC GGCGAAAGUCGGACUAAUACCGCAUGAAGCAGGGAUCCCGCAUGGGAAUAUUUGCUAAAGAUUCAUCGCUGAUAGAUAGG CAUGCGUUCCAUUAGGCAGUUGGCGGGGUAACGGCCCACCAAACCGACGAUGGAUAGGGGUUCUGAGAGGAAGGUCCCCC ACAUUGGUACUGAGACACGGACCAAACUCCUACGGGAGGCAGCAGUGAGGAAUAUUGGUCAAUGGCCGAGAGGCU…
Bacillus sp. 7_6_55CFAA_CT2 HM-231	Firmicutes	Bacilli	Bacillales	Bacillaceae	Bacillus	Bacillus sp.	Mega Media	Human	https://ftp.ncbi.nlm.nih.gov/genomes/all/GCA/000/238/655/GCA_000238655.1_Bacillus_sp_7_6_55CFAA_CT2_V1/GCA_000238655.1_Bacillus_sp_7_6_55CFAA_CT2_V1_genomic.fna.gz	CGCCTGCCGCTGCTATACATGCAGTCGAGCGAATGGATTAAGAGCTTGCTCTTATGAAGTTAGCGGCGGACGGGTGAGTAACACGTGGGTAACCTGCCCATAAGACTGGGATAACTCCGGGAAACCGGGGCTAATACCGGATAACATTTTGAACTGCATGGTTCGAAATTGAAAGGCGGCTTCGGCTGTCACTTATGGATGGACCCGCGTCGCATTAGCTAGTTGGTGAGGTAACGGCTCACCAAGGCAACGATGCGTAGCCGACCTGAGAGGGTGATCGGCCACACTGGGACTGAGACACGGCCCAGACTCCTACGGGAGGCAGCAGTAGGGAATCTTCCGCAATGGACGAAAGTCTGACGGAGCAACGCCGCGTGAGTGATGAAGGCTTTCGGGTCG…	AGAGUUUGAUCCUGGCUCAGGAUGAACGCUGGCGGCGUGCCUAAUACAUGCAAGUCGAGCGAAUGGAUUAAGAGCUUGCU CUUAUGAAGUUAGCGGCGGACGGGUGAGUAACACGUGGGUAACCUGCCCAUAAGACUGGGAUAACUCCGGGAAACCGGGG CUAAUACCGGAUAACAUUUUGAACUGCAUGGUUCGAAAUUGAAAGGCGGCUUCGGCUGUCACUUAUGGAUGGACCCGCGU CGCAUUAGCUAGUUGGUGAGGUAACGGCUCACCAAGGCAACGAUGCGUAGCCGACCUGAGAGGGUGAUCGGCCACACUGG GACUGAGACACGGCCCAGACUCCUACGGGAGGCAGCAGUAGGGAAUCUUCCGCAAUGGACGAAAGUCUGACGGAG…
Catenibacterium mitsuokai RCA14-39 DSM 15897	Firmicutes	Bacilli	Erysipelotrichales	Erysipelatoclostridiaceae	Catenibacterium	Catenibacterium mitsuokai	Mega Media	Human	https://ftp.ncbi.nlm.nih.gov/genomes/all/GCA/000/173/795/GCA_000173795.1_ASM17379v1/GCA_000173795.1_ASM17379v1_genomic.fna.gz	GGGCCATGGCGGCGTGCTATACATGCAGTCGAACGAATCTTCTTCGGAAGATGAGTGGCGAACGGGTGAGTAATACATAG GTAACCTGCCCCTGTGCGGGGGATAACAGGAGGAAACTCCTGCTAATACCGCATAGCCATGAGCACCGCATGGAGCTCAT GCCAAATATCCTTCACGGGATAGCGCAGGGATGGACCTATGGCGCATTAGCTAGTTGGCGGGGCAACGGCCCACCAAGGC AACGATGCGTAGCCGGCCTGAGAGGGCGGACGGCCACATTGGGACTGAGACACGGCCCAGACTCCTACGGGAGGCAGCAG TAGGGAATTTTCGGCAATGGGGGAAACCCTGACCGAGCAACGCCGCGTGAGCGAAGAAGGCCTTCGGGTCGTAAA…	AGAGUUUGAUCCUGGCUCAGGAUGAACGCUGGCGCCGUGCCUAAUACAUGCAAGUCGAACGAAUCUCCUUCGGAAGAUAA GUGCGAACGGGUGAGUAAUACAUAGGUAACCUGCCCCUGUGCGGGGGAUAACAGGAGGAAACUCCUGCUAAUACCGCAUA GCCAUGAGCACCGCAUGGAGCUCAUGCCAAAUAUCCUUCACGGGAUAGCGCAGGGAUGGACCUAUGGCGCAUUAGCUAGU UGGCGGGGCAACGGCCCACCAAGGCAACGAUGCGUAGCCGGCCUGAGAGGGCGGACGGCCACAUUGGGACUGAGACACGG CCCAGACUCUACGGGAGGCAGCAGUAGGGAAUUUUCGGCAAUGGGGGAAACCCUGACCGAGCAACGCCGCGUGAG…
Holdemanella biformis VPI C17-5 ATCC 27806	Firmicutes	Bacilli	Erysipelotrichales	Erysipelotrichaceae	Holdemanella	Holdemanella biformis	Mega Media	Human	https://ftp.ncbi.nlm.nih.gov/genomes/all/GCA/000/156/655/GCA_000156655.1_ASM15665v1/GCA_000156655.1_ASM15665v1_genomic.fna.gz	TGGCTTGGCGGCTGCTATACATGCAAGTCGAACGAGAGGAAGGAAAGCTTGCTTTTCTGAATCTAGTGGCGAACGGGTGA GTAACACGTAGGTAACCTGCCCATGTGCCCGGGATAACTTCTGGAAACGGATGCTAAAACCGGATAGGTAGCAGACAAGC ATTTGACTGCTATTAAAGTGGCTAAGGCCATGAACATGGATGGACCTGCGGTGCATTAGCTAGTTGGTGAGGTAACGGCC CACCAAGGCGACGATGCATAGCCGGCCTGAGAGGGCGGACGGCCACATTGGGACTGAGACACGGCCCAAACTCCTACGGG AGGCAGCAGTAGGGAATTTTCGTCAATGGGGGGAACCCTGAACGAGCAATGCCGCGTGAGTGAGGAAGGTCTTCG…	AGAGUUUGAUCCUGGCUCAGGAUGAACGCUGGCGGCAUGCCUAAUACAUGCAAGUCGAACGAGAGGAAGGAAAGCUUGCU UUUCUGAAUCUAGUGGCGAACGGGUGAGUAACACGUAGGUAACCUGCCCAUGUGCCCGGGAUAACUUCUGGAAACGGAUG CUAAAACCGGAUAGGUAGCAGACAAGCAUUUGACUGCUAUUAAAGUGGCUAAGGCCAUGAACAUGGAUGGACCUGCGGUG CAUUAGCUAGUUGGUGAGGUAACGGCCCACCAAGGCGACGAUGCAUAGCCGGCCUGAGAGGGCGGACGGCCACAUUGGGA CUGAGACACGGCCCAAACUCCUACGGGAGGCAGCAGUAGGGAAUUUUCGUCAAUGGGGGGAACCCUGAACGAGCA…
Facklamia sp. HGF4 HM-289	Firmicutes	Bacilli	Lactobacillales	Aerococcaceae	Facklamia	Facklamia sp.	Mega Media	Human	no genbank, so chose Facklamia hominis CCUG 36813 as ref genome	GGCCGTGCGGCTGCTATACATGCAGTCGAACGAACGGAGCTAGGAACTTGTTCCCGGCAAAGTTAGTGGCGCACGGGTGAGTAACACGTGGAGAACCTACCCTTTTGCGGGGGATAACCATTGGAAACGATGACTAATACCGCATAGAATCGCAGATCGCATGATCAACGAAGGAAAGACGGCTTCGGCTGTCACAAAAGGATGGCTCCGCGGTGCATTAGCTAGATGGTGGGGTAACGGCCTACCATGGCAATGATGCATAGCCGACCTGAGAGGGTGATCGGCCACATTGGGACTGAGACACGGCCCAAACTCCTACGGGAGGCAGCAGTAGGGAATCTTCCGCAATGGGCGCAAGCCTGACGGAGCAACGCCGCGTGTGTGAAGAAGGTCTTCGGA…	CGAACGCUGGCGGCGUGCCUAAUACAUGCAAGUCGAACGAACGGAGCUAGGAACUGAACCCGGCAAAGUUAGUGGCGCAC GGGUGAGUAACACGUGGAGAACCUACCCUUUUGCGGGGGAUAACCAUUGGAAACGAUGACUAAUACCGCAUAGAAUCGCA GAUCGCAUGAUCAACGAAGGAAAGACGGCUUCGGCUGUCGCAAAAGGAUGGCUCCGCGGUGCAUUAGCUAGAUGGUGGGG UAACGGCCUACCAUGGCAAUGAUGCAUAGCCGACCUGAGAGGGUGAUCGGCCACAUUGGGACUGAGACACGGCCCAAACU CCUACGGGAGGCAGCAGUAGGGANUCUUCCGCAAUGGGCGCAANNCUGACGGAGCAACGCCGCGUGUGUGAAGAA…
Granulicatella adiacens GaD ATCC 49175	Firmicutes	Bacilli	Lactobacillales	Carnobacteriaceae	Granulicatella	Granulicatella adiacens	Mega Media	Human	https://ftp.ncbi.nlm.nih.gov/genomes/all/GCA/000/160/675/GCA_000160675.1_ASM16067v1/GCA_000160675.1_ASM16067v1_genomic.fna.gz	TGGGCATGGGGGGTGCTATACATGCAGTCGAACGAGAGCGACCGGTGCTTGCACTGGTCAATCTAGTGGCGAACGGGTGA GTAACACGTGGGTAACCTGCCCATCAGAGGGGGATAACATCCGGAAACGGATGCTAAAACCGCATAGGTCTTCGAACCGC ATGGTTTGAAGAGGAAAAGAGGCGCAAGCTTCTGCTGATGGATGGACCCGCGGTGCATTAGCTAGTTGGTGAGGTAACGG CTCACCAAGGCCGTGATGCATAGCCGACCTGAGAGGGTGATCGGCCACATTGGGACTGAGACACGGCCCAAACTCCTACG GGAGGCAGCAGTAGGGAATCTTCCGCAATGGACGCAAGTCTGACGGAGCAACGCCGCGTGAGTGAAGAAGGTTTT…	AGAGUUUGAUCCUGGCUCAGGACGAACGCUGGCGGCGUGCCUAAUACAUGCAAGUCGAACGAGAGCGACCGGUGCUUGCA CUGGUCAAUCUAGUGGCGAACGGGUGAGUAACACGUGGGUAACCUGCCCAUCAGAGGGGGAUAACAUCCGGAAACGGAUG CUAAAACCGCAUAGGUCUUCGAACCGCAUGGUUUGAAGAGGAAAAGAGGCGCAAGCUUCUGCUGAUGGAUGGACCCGCGG UGCAUUAGCUAGUUGGUGAGGUAACGGCUCACCAAGGCCGUGAUGCAUAGCCGACCUGAGAGGGUGAUCGGCCACAUUGG GACUGAGACACGGCCCAAACUCCUACGGGAGGCAGCAGUAGGGAAUCUUCCGCAAUGGACGCAAGUCUGACGGAG…
Enterococcus faecalis TX1322 HM-202	Firmicutes	Bacilli	Lactobacillales	Enterococcaceae	Enterococcus	Enterococcus faecalis	Mega Media	Human	https://ftp.ncbi.nlm.nih.gov/genomes/all/GCA/000/159/275/GCA_000159275.1_ASM15927v1/GCA_000159275.1_ASM15927v1_genomic.fna.gz	GGGCAGGGCGGCGTGCTATACATGCAGTCGAACGCTTCTTTCCTCCCGAGTGCTTGCACTCAATTGGAAAGAGGAGTGGC GGACGGGTGAGTAACACGTGGGTAACCTACCCATCAGAGGGGGATAACACTTGGAAACAGGTGCTAATACCGCATAACAG TTTATGCCGCATGGCATAAGAGTGAAAGGCGCTTTCGGGTGTCGCTGATGGATGGACCCGCGGTGCATTAGCTAGTTGGT GAGGTAACGGCTCACCAAGGCCACGATGCATAGCCGACCTGAGAGGGTGATCGGCCACACTGGGACTGAGACACGGCCCA GACTCCTACGGGAGGCAGCAGTAGGGAATCTTCGGCAATGGACGAAAGTCTGACCGAGCAACGCCGCGTGAGTGA…	AGAGUUUGAUCCUGGCUCAGGACGAACGCUGGCGGCGUGCCUAAUACAUGCAAGUCGAACGCUUCUUUCCUCCCGAGUGC UUGCACUCAAUUGGAAAGAGGAGUGGCGGACGGGUGAGUAACACGUGGGUAACCUACCCAUCAGAGGGGGAUAACACUUG GAAACAGGUGCUAAUACCGCAUAACAGUUUAUGCCGCAUGGCAUAAGAGUGAAAGGCGCUUUCGGGUGUCGCUGAUGGAU GGACCCGCGGUGCAUUAGCUAGUUGGUGAGGUAACGGCUCACCAAGGCCACGAUGCAUAGCCGACCUGAGAGGGUGAUCG GCCACACUGGGACUGAGACACGGCCCAGACUCCUACGGGAGGCAGCAGUAGGGAAUCUUCGGCAAUGGACGAAAG…
Enterococcus faecium TX1330 HM-204	Firmicutes	Bacilli	Lactobacillales	Enterococcaceae	Enterococcus	Enterococcus faecium	Mega Media	Human	https://ftp.ncbi.nlm.nih.gov/genomes/all/GCA/000/159/675/GCA_000159675.1_ASM15967v1/GCA_000159675.1_ASM15967v1_genomic.fna.gz	GGGGCGGGGTGCTATACATGCAGTCGTACGCTTCTTTTTCCACCGGAGCTTGCTCCACCGGAAAAAGAAGAGTGGCGAACGGGTGAGTAACACGTGGGTAACCTGCCCATCAGAAGGGGATAACACTTGGAAACAGGTGCTAATACCGTATAACAATCGAAACCGCATGGTTTTGATTTGAAAGGCGCTTTCGGGTGTCGCTGATGGATGGACCCGCGGTGCATTAGCTAGTTGGTGAGGTAACGGCTCACCAAGGCCACGATGCATAGCCGACCTGAGAGGGTGATCGGCCACATTGGGACTGAGACACGGCCCAAACTCCTACGGGAGGCAGCAGTAGGGAATCTTCGGCAATGGACGAAAGTCTGACCGAGCAACGCCGCGTGAGTGAAGAAGGTT…	AGAGUUUGAUCCUGGCUCAGGACGAACGCUGGCGGCGUGCCUAAUACAUGCAAGUCGUACGCUUCUUUUUCCACCGGAGC UUGCUCCACCGGAAAAAGAAGAGUGGCGAACGGGUGAGUAACACGUGGGUAACCUGCCCAUCAGAAGGGGAUAACACUUG GAAACAGGUGCUAAUACCGUAUAACAAUCGAAACCGCAUGGUUUUGAUUUGAAAGGCGCUUUCGGGUGUCGCUGAUGGAU GGACCCGCGGUGCAUUAGCUAGUUGGUGAGGUAACGGCUCACCAAGGCCACGAUGCAUAGCCGACCUGAGAGGGUGAUCG GCCACAUUGGGACUGAGACACGGCCCAAACUCCUACGGGAGGCAGCAGUAGGGAAUCUUCGGCAAUGGACGAAAG…
Lacticaseibacillus rhamnosus GG ATCC 53103	Firmicutes	Bacilli	Lactobacillales	Lactobacillaceae	Lacticaseibacillus	Lacticaseibacillus rhamnosus	Mega Media	Human	https://ftp.ncbi.nlm.nih.gov/genomes/all/GCA/003/353/455/GCA_003353455.1_ASM335345v1/GCA_003353455.1_ASM335345v1_genomic.fna.gz	GGAATGCGGGGTGCTATACATGCAAGTCGAACGAGTTCTGATTATTGAAAGGTGCTTGCATCTTGATTTAATTTTGAACGAGTGGCGGACGGGTGAGTAACACGTGGGTAACCTGCCCTTAAGTGGGGGATAACATTTGGAAACAGATGCTAATACCGCATAAATCCAAGAACCGCATGGTTCTTGGCTGAAAGATGGCGTAAGCTATCGCTTTTGGATGGACCCGCGGCGTATTAGCTAGTTGGTGAGGTAACGGCTCACCAAGGCAATGATACGTAGCCGAACTGAGAGGTTGATCGGCCACATTGGGACTGAGACACGGCCCAAACTCCTACGGGAGGCAGCAGTAGGGAATCTTCCACAATGGACGCAAGTCTGATGGAGCAACGCCGCGTGAGT…	UUUAUAUGAGAGUUUGAUCCUGGCUCAGGAUGAACGCUGGCGGCGUGCCUAAUACAUGCAAGUCGAACGAGUUCUGAUUA UUGAAAGGUGCUUGCAUCUUGAUUUAAUUUUGAACGAGUGGCGGACGGGUGAGUAACACGUGGGUAACCUGCCCUUAAGU GGGGGAUAACAUUUGGAAACAGAUGCUAAUACCGCAUAAAUCCAAAAACCGCAUGGUUCUUGGCUGAAAGAUGGCGUAAG CUAUCGCUUUUGGAUGGACCCGCGGCGUAUUAGCUAGUUGGUGAGGUAACGGCUCACCAAGGCAAUGAUACGUAGCCGAA CUGAGAGGUUGAUCGGCCACAUUGGGACUGAGACACGGCCCAAACUCCUACGGGAGGCAGCAGUAGGGAAUCUUC…
Lactiplantibacillus plantarum WCFS1 ATCC BAA-7	Firmicutes	Bacilli	Lactobacillales	Lactobacillaceae	Lactiplantibacillus	Lactiplantibacillus plantarum	Mega Media	Human	https://ftp.ncbi.nlm.nih.gov/genomes/all/GCA/000/203/855/GCA_000203855.3_ASM20385v3/GCA_000203855.3_ASM20385v3_genomic.fna.gz	GCGGCATGCTATACATGCAAGTCGAACGAACTCTGGTATTGATTGGTGCTTGCATCATGATTTACATTTGAGTGAGTGGCGAACTGGTGAGTAACACGTGGGAAACCTGCCCAGAAGCGGGGGATAACACCTGGAAACAGATGCTAATACCGCATAACAACTTGGACCGCATGGTCCGAGTTTGAAAGATGGCTTCGGCTATCACTTTTGGATGGTCCCGCGGCGTATTAGCTAGATGGTGGGGTAACGGCTCACCATGGCAATGATACGTAGCCGACCTGAGAGGGTAATCGGCCACATTGGGACTGAGACACGGCCCAAACTCCTACGGGAGGCAGCAGTAGGGAATCTTCCACAATGGACGAAAGTCTGATGGAGCAACGCCGCGTGAGTGAAGAA…	AUUAAUUUGAGAGUUUGAUCCUGGCUCAGGACGAACGCUGGCGGCGUGCCUAAUACAUGCAAGUCGAACGAACUCUGGUA UUGAUUGGUGCUUGCAUCAUGAUUUACAUUUGAGUGAGUGGCGAACUGGUGAGUAACACGUGGGAAACCUGCCCAGAAGC GGGGGAUAACACCUGGAAACAGAUGCUAAUACCGCAUAACAACUUGGACCGCAUGGUCCGAGCUUGAAAGAUGGCUUCGG CUAUCACUUUUGGAUGGUCCCGCGGCGUAUUAGCUAGAUGGUGGGGUAACGGCUCACCAUGGCAAUGAUACGUAGCCGAC CUGAGAGGGUAAUCGGCCACAUUGGGACUGAGACACGGCCCAAACUCCUACGGGAGGCAGCAGUAGGGAAUCUUC…
Ligilactobacillus ruminis ATCC 25644	Firmicutes	Bacilli	Lactobacillales	Lactobacillaceae	Ligilactobacillus	Ligilactobacillus ruminis	Mega Media	Human	https://ftp.ncbi.nlm.nih.gov/genomes/all/GCA/000/159/375/GCA_000159375.2_ASM15937v2/GCA_000159375.2_ASM15937v2_genomic.fna.gz	GCGCGGTTGCCGGCGGGCCAATACATGCAAGTCGAACGAAGCTTTCTTTCACCGAATGCTTGCATTCACCGAAAGAAGCTTAGTGGCGAACGGGTGAGTAACACGTAGGCAACCTGCCCAAAAGAGGGGGATAACACTTGGAAACAGGTGCTAATACCGCATAACCATGAACACCGCATGATGTTCATGTAAAAGACGGCTTTTGCTGTCACTTTTGGATGGGCCTGCGGCGTATTAACTTGTTGGTGGGGTAACGGCCTACCAAGGTGATGATACGTAGCCGAACTGAGAGGTTGATCGGCCACATTGGGACTGAGACACGGCCCAAACTCCTACGGGAGGCAGCAGTAGGGAATCTTCCACAATGGACGAAAGTCTGATGGAGCAACGCCGCGTGAA…	AGAGUUUGAUCCUGGCUCAGGACGAACGCUGGCGGCGUGCCUAAUACAUGCAAGUCGAACGAAGCUUUCUUUCACCGAAU GCUUGCAUUCACCGAAAGAAGCUUAGUGGCGAACGGGUGAGUAACACGUAGGCAACCUGCCCAAAAGAGGGGGAUAACAC UUGGAAACAGGUGCUAAUACCGCAUAACCAUGAACACCGCAUGAUGUUCAUGUAAAAGACGGCUUUUGCUGUCACUUUUG GAUGGGCCUGCGGCGUAUUAACUUGUUGGUGGGGUAACGGCCUACCAAGGUGAUGAUACGUAGCCGAACUGAGAGGUUGA UCGGCCACAUUGGGACUGAGACACGGCCCAAACUCCUACGGGAGGCAGCAGUAGGGAAUCUUCCACAAUGGACGA…
Streptococcus parasanguinis CC87K HM-1060	Firmicutes	Bacilli	Lactobacillales	Streptococcaceae	Streptococcus	Streptococcus parasanguinis	Mega Media	Human	https://ftp.ncbi.nlm.nih.gov/genomes/all/GCA/000/507/765/GCA_000507765.1_Stre_para_CC87K_V1/GCA_000507765.1_Stre_para_CC87K_V1_genomic.fna.gz	CGGCATGCGCTGCTATACATGCAGTAGAACGCTGAAGCTTGGTGCTTGCACCGAGCGGATGAGTTGCGAACGGGTGAGTAACGCGTAGGTAACCTGCCTCTTAGCGGGGGATAACTATTGGAAACGATAGCTAATACCGCATAAAAGTCGATATCGCATGATATTGATTTGAAAGGTGCAATTGCATCACTAAGAGATGGACCTGCGTTGTATTAGCTAGTTGGTGAGGTAACGGCTCACCAAGGCGACGATACATAGCCGACCTGAGAGGGTGATCGGCCACACTGGGACTGAGACACGGCCCAGACTCCTACGGGAGGCAGCAGTAGGGAATCTTCGGCAATGGAGGGAACTCTGACCGAGCAACGCCGCGTGAGTGAAGAAGGTTTTCGGATCGTA…	AGAGUUUGAUCCUGGCUCAGGAUGAACGCUGGCGGCGUGCCUAAUACAUGCAAGUAGAACGCUGAAGCUUGGUGCUUGCA CCGAGCGGAUGAGUUGCGAACGGGUGAGUAACGCGUAGGUAACCUGCCUCUUAGCGGGGGAUAACUAUUGGAAACGAUAG CUAAUACCGCAUAAAAGUCGAUAUCGCAUGAUAUUGAUUUGAAAGGUGCAAUUGCAUCACUAAGAGAUGGACCUGCGUUG UAUUAGCUAGUUGGUGAGGUAACGGCUCACCAAGGCGACGAUACAUAGCCGACCUGAGAGGGUGAUCGGCCACACUGGGA CUGAGACACGGCCCAGACUCCUACGGGAGGCAGCAGUAGGGAAUCUUCGGCAAUGGACGGAAGUCUGACCGAGCA…
Streptococcus sanguinis CC94A HM-1061	Firmicutes	Bacilli	Lactobacillales	Streptococcaceae	Streptococcus	Streptococcus sanguinis	Mega Media	Human	https://ftp.ncbi.nlm.nih.gov/genomes/all/GCA/000/507/745/GCA_000507745.1_Stre_sang_CC94A_V1/GCA_000507745.1_Stre_sang_CC94A_V1_genomic.fna.gz	GTGGGGTGCCTAATACATGCAGTAGAACGCTGAAGAGAGGAGCTTGCTCTTCTTGGATGAGTTGCGAACGGGTGAGTAACGCGTAGGTAACCTGCCTGGTAGCGGGGGATAACTATTGGAAACGATAGCTAATACCGCATAAAATTGATTATTGCATGATAATTAATTGAAAGATGCAATTGCATCACTACCAGATGGACCTGCGTTGTATTAGCTAGTTGGTGAGGTAACGGCTCACCAAGGCGACGATACATAGCCGACCTGAGAGGGTGATCGGCCACACTGGGACTGAGACACGGCCCAGACTCCTACGGGAGGCAGCAGTAGGGAATCTTCGGCAATGGGGGGAACCCTGACCGAGCAACGCCGCGTGAGTGAAGAAGGTTTTCGGATCGTAAA…	AGAGUUUGAUCCUGGCUCAGGACGAACGCUGGCGGCGUGCCUAAUACAUGCAAGUAGAACGCUGAAGAGAGGAGCUUGCU CUUCUUGGAUGAGUUGCGAACGGGUGAGUAACGCGUAGGUAACCUGCCUGGUAGCGGGGGAUAACUAUUGGAAACGAUAG CUAAUACCGCAUAAAAUUGAUUAUUGCAUGAUAAUUAAUUGAAAGAUGCAAUUGCAUCACUACCAGAUGGACCUGCGUUG UAUUAGCUAGUUGGUGAGGUAACGGCUCACCAAGGCGACGAUACAUAGCCGACCUGAGAGGGUGAUCGGCCACACUGGGA CUGAGACACGGCCCAGACUCCUACGGGAGGCAGCAGUAGGGAAUCUUCGGCAAUGGGGGGAACCCUGACCGAGCA…
Clostridium sporogenes ATCC 15579	Firmicutes	Clostridia	Clostridiales	Clostridiaceae	Clostridium sensu stricto 1	Clostridium sporogenes	Mega Media	Human	https://ftp.ncbi.nlm.nih.gov/genomes/all/GCA/000/155/085/GCA_000155085.1_ASM15508v1/GCA_000155085.1_ASM15508v1_genomic.fna.gz	TGGCGGCGGGTGCTACACATGCAGTCGAGCGATGAAGCTTCCTTCGGGAAGTGGATTAGCGGCGGACGGGTGAGTAACAC GTGGGTAACCTGCCTCAAAGTGGGGGATAGCCTTCCGAAAGGAAGATTAATACCGCATAACATAAGAGAATCGCATGATT TTCTTATCAAAGATTTATTGCTTTGAGATGGACCCGCGGCGCATTAGCTAGTTGGTAAGGTAACGGCTTACCAAGGCAAC GATGCGTAGCCGACCTGAGAGGGTGATCGGCCACATTGGAACTGAGACACGGTCCAGACTCCTACGGGAGGCAGCAGTGG GGAATATTGCGCAATGGGGGAAACCCTGACGCAGCAACGCCGCGTGGGTGATGAAGGTCTTCGGATTGTAAAGCC…	AGAGUUUGAUCCUGGCUCAGGACGAACGCUGGCGGCGUGCUUAACACAUGCAAGUCGAGCGAUGAAGCUUCCUUCGGGAA GUGGAUUAGCGGCGGACGGGUGAGUAACACGUGGGUAACCUGCCUCAAAGUGGGGGAUAGCCUUCCGAAAGGAAGAUUAA UACCGCAUAAUAUAAGAGAAUCGCAUGAUUUUUUUAUCAAAGAUUUAUUGCUUUGAGAUGGACCCGCGGCGCAUUAGCUA GUUGGUAAGGUAACGGCUUACCAAGGCAACGAUGCGUAGCCGACCUGAGAGGGUGAUCGGCCACAUUGGAACUGAGACAC GGUCCAGACUCCUACGGGAGGCAGCAGUGGGGAAUAUUGCGCAAUGGGGGAAACCCUGACGCAGCAACGCCGCGU…
Clostridium symbiosum WAL-14673 HM-319	Firmicutes	Clostridia	Clostridiales	Clostridiaceae	Clostridium sensu stricto 1	[Clostridium] symbiosum	Mega Media	Human	https://ftp.ncbi.nlm.nih.gov/genomes/all/GCA/000/189/615/GCA_000189615.1_Clos_symb_WAL_14673_V2/GCA_000189615.1_Clos_symb_WAL_14673_V2_genomic.fna.gz	CGCAAACGAAGCGATTTCAACGGAAATTTTCGGATGGAAGTTGAATTGACTGAGTGGCGGACGGGTGAGTAACGCGTGGGTAACCTGCCTTGTACTGGGGGACAACAGTTAGAAATGACTGCTAATACCGCATAAGCGCACAGTATCGCATGATACAGTGTGAAAAACTCCGGTGGTACAAGATGGACCCGCGTCTGATTAGCTAGTTGGTAAGGTAACGGCTTACCAAGGCGACGATCAGTAGCCGACCTGAGAGGGTGACCGGCCACATTGGGACTGAGACACGGCCCAAACTCCTACGGGAGGCAGCAGTGGGGAATATTGCACAATGGGCGAAAGCCTGATGCAGCGACGCCGCGTGAGTGAAGAAGTATTTCGGTATGTAAAGCTCTATCAGCA…	AGAGUUUGAUCCUGGCUCAGGAUGAACGCUGGCGGCGUGCCUAACACAUGCAAGUCGAACGAAGCGAUUCAACGGAAAUUUUCGGAUGGAAGUUGAAUUGACUGAGUGGCGGACGGGUGAGUAACGCGUGGGUAACCUGCCUUGUACUGGGGGACAACAGUUAGAAAUGACUGCUAAUACCGCAUAAGCGCACAGUAUCGCAUGAUACAGUGUGAAAAACUCCGGUGGUACAAGAUGGACCCGCGUCUGAUUAGCUAGUUGGUAAGGUAACGGCUUACCAAGGCGACGAUCAGUAGCCGACCUGAGAGGGUGACCGGCCACAUUGGGACUGAGACACGGCCCAAACUCCUACGGGAGGCAGCAGUGGGGAAUAUUGCACAAUGGGCGAAAGCCUGAUGC…
Lachnospira eligens C15-B4 ATCC 27750	Firmicutes	Clostridia	Lachnospirales	Lachnospiraceae	[Eubacterium] eligens group	Lachnospira eligens	Mega Media	Human	https://ftp.ncbi.nlm.nih.gov/genomes/all/GCA/000/146/185/GCA_000146185.1_ASM14618v1/GCA_000146185.1_ASM14618v1_genomic.fna.gz	AAGCCGTGCGGGTGCTTACCATGCAGTCGAACGAAGCATTTAGGAACAGATTACTTCGGTATGAAGTTCTTTATGACTGAGTGGCGGACGGGTGAGTAACGCGTGGGTAACCTGCCTTGTACTGGGGGATAGCAGCTGGAAACGGCTGGTAATACCGCATAAGCGCACAATGTTGCATGACATGGTGTGAAAAACTCCGGTGGTATAAGATGGACCCGCGTCTGATTAGCTAGTTGGTGAGATAACAGCCCACCAAGGCGACGATCAGTAGCCGACCTGAGAGGGTGACCGGCCACATTGGGACTGAGACACGGCCCAGACTCCTACGGGAGGCAGCAGTGGGGAATATTGCACAATGGAGGAAACTCTGATGCAGCGACGCCGCGTGAGTGAAGAAGT…	AGAGUUUGAUCCUGGCUCAGGAUGAACGCUGGCGGCGUGCUUAACACAUGCAAGUCGAACGAAGCAUUUAGAACAGAUUA UUUCGGUAUGAAGUUCUUUAUGACUGAGUGGCGGACGGGUGAGUAACGCGUGGGUAACCUGCCUUGUACUGGGGGAUAGC AGCUGGAAACGGCUGGUAAUACCGCAUAAGCGCACAAUGUUGCAUGACAUGGUGUGAAAAACUCCGGUGGUAUAAGAUGG ACCCGCGUCUGAUUAGCUAGUUGGUGAGAUAACAGCCCACCAAGGCGACGAUCAGUAGCCGACCUGAGAGGGUGACCGGC CACAUUGGGACUGAGACACGGCCCAGACUCCUACGGGAGGCAGCAGUGGGGAAUAUUGCACAAUGGAGGAAACUC…
Eubacterium ventriosum VPI 1013B ATCC 27560	Firmicutes	Clostridia	Lachnospirales	Lachnospiraceae	[Eubacterium] ventriosum group	Eubacterium ventriosum	Mega Media	Human	https://ftp.ncbi.nlm.nih.gov/genomes/all/GCA/000/153/885/GCA_000153885.1_ASM15388v1/GCA_000153885.1_ASM15388v1_genomic.fna.gz	GTGCATGCGGCGTGCTATACATGCAAGTCGAACGAAGCACCTTGGACAGAATCCTTCGGGAGGAAGACCATTGTGACTGAGTGGCGGACGGGTGAGTAACGCGTGGGTAACCTGCCTTGTACAGGGGGATAACAGTTGGAAACGACTGCTAATACCGCATAAGCGCACAGTACCGCATGGTACGGTGTGAAAAACTCCGGTGGTACAAGATGGACCCGCGTCTGATTAGCTGGTTGGTGAGGTAACGGCCCACCAAGGCGACGATCAGTAGCCGACTTGAGAGAGTGATCGGCCACATTGGGACTGAGACACGGCCCAAACTCCTACGGGAGGCAGCAGTAGGGAATATTGCACAATGGGGGAAACCCTGATGCAGCGACGCCGCGTGAAGGAAGAAGT…	UUUAACGAGAGUUUGAUCCUGGCUCAGGAUGAACGCUGGCGGCGUGCUUAAUACAUGCAAGUCGAACGAAGCACCUUGGA CAGAAUCCUUCGGGAGGAAGACCAUUGUGACUGAGUGGCGGACGGGUGAGUAACGCGUGGGUAACCUGCCUUGUACAGGG GGAUAACAGUUGGAAACGACUGCUAAUACCGCAUAAGCGCACAGUACCGCAUGGUACGGUGUGAAAAACUCCGGUGGUAC AAGAUGGACCCGCGUCUGAUUAGCUGGUUGGUGAGGUAACGGCCCACCAAGGCGACGAUCAGUAGCCGACUUGAGAGAGU GAUCGGCCACAUUGGGACUGAGACACGGCCNNAACUCCUACGGGAGGCAGCAGUAGGGAAUAUUGCACAAUGGGG…
Anaerostipes caccae 3_2_56FAA HM-220	Firmicutes	Clostridia	Lachnospirales	Lachnospiraceae	Anaerostipes	Anaerostipes caccae	Mega Media	Human	https://ftp.ncbi.nlm.nih.gov/genomes/all/GCA/000/185/825/GCA_000185825.1_ASM18582v1/GCA_000185825.1_ASM18582v1_genomic.fna.gz	GGGGCGTTGCGGGGTGCTTACCATGCAAGTCGAACGAAGCATTTAGGATTGAAGTTTTCGGATGGATTTCCTATATGACTGAGTGGCGGACGGGTGAGTAACGCGTGGGGAACCTGCCCTATACAGGGGGATAACAGCTGGAAACGGCTGCTAATACCGCATAAGCGCACAGAATCGCATGATTCAGTGTGAAAAGCCCTGGCAGTATAGGATGGTCCCGCGTCTGATTAGCTGGTTGGTGAGGTAACGGCTCACCAAGGCGACGATCAGTAGCCGGCTTGAGAGAGTGAACGGCCACATTGGGACTGAGACACGGCCCAAACTCCTACGGGAGGCAGCAGTGGGGAATATTGCACAATGGGGGAAACCCTGATGCAGCGACGCCGCGTGAGTGAAGAA…	AGAGUUUGAUCCUGGCUCAGGAUGAACGCUGGCGGCGUGCUUAACACAUGCAAGUCGAACGAAGCAUUUAGGAUUGAAGU UUUCGGAUGGAUUUCCUAUAUGACUGAGUGGCGGACGGGUGAGUAACGCGUGGGGAACCUGCCCUAUACAGGGGGAUAAC AGCUGGAAACGGCUGCUAAUACCGCAUAAGCGCACAGAAUCGCAUGAUUCAGUGUGAAAAGCCCUGGCAGUAUAGGAUGG UCCCGCGUCUGAUUAGCUGGUUGGUGAGGUAACGGCUCACCAAGGCGACGAUCAGUAGCCGGCUUGAGAGAGUGAACGGC CACAUUGGGACUGAGACACGGCCCAAACUCCUACGGGAGGCAGCAGUGGGGAAUAUUGCACAAUGGGGGAAACCC…
Blautia producta ATCC 27340	Firmicutes	Clostridia	Lachnospirales	Lachnospiraceae	Blautia	Blautia producta	Mega Media	Human	https://ftp.ncbi.nlm.nih.gov/genomes/all/GCA/014/131/715/GCA_014131715.1_ASM1413171v1/GCA_014131715.1_ASM1413171v1_genomic.fna.gz	GGGCTGGGGGGGTGCTACCATGCAGTCGAGCGAAGCAGCTAAGACGGATTTCTTCGGATTGAAGTCTTTGTGACTGAGCGGCGGACGGGTGAGTAACGCGTGGGTAACCTGCCTCATACAGGGGGATAACAGTTAGAAATGACTGCTAATACCGCATAAGCGCACAGGACCGCATGGTCTGGTGTGAAAAACTCCGGTGGTATGAGATGGACCCGCGTCTGATTAGCTAGTTGGAGGGGTAACGGCCCACCAAGGCGACGATCAGTAGCCGGCCTGAGAGGGTGAACGGCCACATTGGGACTGAGACACGGCCCAGACTCCTACGGGAGGCAGCAGTGGGGAATATTGCACAATGGGGGAAACCCTGATGCAGCGACGCCGCGTGAAGGAAGAAGTATC…	AGAGUUUGAUCCUGGCUCAGGAUGAACGCUGGCGGCGUGCUUAACACAUGCAAGUCGAGCGAAGCACUAAGACGGAUUUC UUCGGAUUGAAGUCUUUGUGACUGAGCGGCGGACGGGUGAGUAACGCGUGGGUAACCUGCCUCAUACAGGGGGAUAACAG UUAGAAAUGACUGCUAAUACCGCAUAAGCGCACAGGACCGCAUGGUCUGGUGUGAAAAACUCCGGUGGUAUGAGAUGGAC CCGCGUCUGAUUAGCUAGUUGGAGGGGUAACGGCCCACCAAGGCGACGAUCAGUAGCCGGCCUGAGAGGGUGAACGGCCA CAUUGGGACUGAGACACGGCCCAGACUCCUACGGGAGGCAGCAGUGGGGAAUAUUGCACAAUGGGGGAAACCCUG…
Enterocloster citroniae WAL-17108 HM-315	Firmicutes	Clostridia	Lachnospirales	Lachnospiraceae	Lachnoclostridium	Enterocloster citroniae	Mega Media	Human	https://ftp.ncbi.nlm.nih.gov/genomes/all/GCA/000/233/455/GCA_000233455.1_Clos_citr_WAL_17108_V1/GCA_000233455.1_Clos_citr_WAL_17108_V1_genomic.fna.gz	GGGGGGGGGGTGCTTAAACATGCAAGTCGAACGAAGCAATCAGAATGAAATTTTCGGATGGATTTCTGGTTGACTGAGTGGCGGACGGGTGAGTAACGCGTGGATAACCTGCCTCACACTGGGGGATAACAGTTAGAAATGGCTGCTAATACCGCATAAGCGCACAGTACCGCATGGTACGGTGTGAAAAACTCCGGTGGTGTGAGATGGATCCGCGTCTGATTAGTTAGTTGGCGGGGTAACGGCCCACCAAGACAGCGATCAGTAGCCGACCTGAGAGGGTGACCGGCCACATTGGGACTGAGACACGGCCCAAACTCCTACGGGAGGCAGCAGTGGGGAATATTGCACAATGGGCGAAAGCCTGATGCAGCGACGCCGCGTGAGTGAAGAAGTATT…	AGAGUUUGAUCCUGGCUCAGGAUGAACGCUGGCGGCGUGCCUAACACAUGCAAGUCGAACGAAGCAAUCAGAAUGAAAUUUUCGGAUGGAUUUCUGGUUGACUGAGUGGCGGACGGGUGAGUAACGCGUGGAUAACCUGCCUCACACUGGGGGAUAACAGUUAGAAAUGGCUGCUAAUACCGCAUAAGCGCACAGUACCGCAUGGUACGGUGUGAAAAACUCCGGUGGUGUGAGAUGGAUCCGCGUCUGAUUAGUUAGUUGGCGGGGUAACGGCCCACCAAGACAGCGAUCAGUAGCCGACCUGAGAGGGUGACCGGCCACAUUGGGACUGAGACACGGCCCAAACUCCUACGGGAGGCAGCAGUGGGGAAUAUUGCACAAUGGGCGAAAGCCUGAUGC…
Clostridioides difficile M68	Firmicutes	Clostridia	Peptostreptococcales-Tissierellales	Peptostreptococcaceae	Clostridioides	Clostridioides difficile	Mega Media	Human	https://ftp.ncbi.nlm.nih.gov/genomes/all/GCA/000/210/395/GCA_000210395.1_ASM21039v1/GCA_000210395.1_ASM21039v1_genomic.fna.gz	TGGGGGGGGGCGGGCGGGGCTACACATGCAAGTTGAGCGATTTACTTCGGTAAAGAGCGGCGGACGGGTGAGTAACGCGTGGGTAACCTACCCTGTACACACGGATAACATACCGAAAGGTATGCTAATACGGGATAATATATTTGAGAGGCATCTCTTAAATATCAAAGGTGAGCCAGTACAGGATGGACCCGCGTCTGATTAGCTAGTTGGTAAGGTAACGGCTTACCAAGGCGACGATCAGTAGCCGACCTGAGAGGGTGATCGGCCACATTGGAACTGAGACACGGTCCAAACTCCTACGGGAGGCAGCAGTGGGGAATATTGCACAATGGGCGAAAGCCTGATGCAGCAACGCCGCGTGAGTGATGAAGGCCTTCGGGTCGTAAAACTCTGTCC…	UUAUUUGAGAGUUUGAUCCUGGCUCAGGAUGAACGCUGGCGGCGUGCCUAACACAUGCAAGUUGAGCGAUUUACUUCGGUAAAGAGCGGCGGACGGGUGAGUAACGCGUGGGUAACCUACCCUGUACACACGGAUAACAUACCGAAAGGUAUGCUAAUACGGGAUAAUAUAUUUGAGAGGCAUCUCUUAAAUAUCAAAGGUGAGCCAGUACAGGAUGGACCCGCGUCUGAUUAGCUAGUUGGUAAGGUAACGGCUUACCAAGGCGACGAUCAGUAGCCGACCUGAGAGGGUGAUCGGCCACAUUGGAACUGAGACACGGUCCAAACUCCUACGGGAGGCAGCAGUGGGGAAUAUUGCACAAUGGGCGAAAGCCUGAUGCAGCAACGCCGCGUGAGUGAU…
Intestinibacter bartlettii ATCC BAA 827	Firmicutes	Clostridia	Peptostreptococcales-Tissierellales	Peptostreptococcaceae	Intestinibacter	Intestinibacter bartlettii	Mega Media	Human	https://ftp.ncbi.nlm.nih.gov/genomes/all/GCA/900/167/285/GCA_900167285.1_IMG-taxon_2585428074_annotated_assembly/GCA_900167285.1_IMG-taxon_2585428074_annotated_assembly_genomic.fna.gz	GGGGGTGGCGGCTGCTACACATGCAGTCGAGCGATTCTCTTCGGAGAAGAGCGGCGGACGGGTGAGTAACGCGTGGGTAACCTGCCCTGTACACACCGCCAACATACCGAAAGGTATGCTAATACGGGATAACATAAGAAATTCGCATGTTTTTCTTATCAAAGCTCCGGCGGTACAGGATGGACCCGCGTCTGATTAGCTAGTTGGTGAGGTAACGGCTCACCAAGGCGACGATCAGTAGCCGACCTGAGAGGGTGATCGGCCACATTGGAACTGAGACACGGTCCAAACTCCTACGGGAGGCAGCAGTGGGGAATATTGCACAATGGGCGAAAGCCTGATGCAGCAACGCCGCGTGAGCGATGAAGGCCTTCGGGTCGTAAAGCTCTGTCCTCAAGG…	AGAGUUUGAUCCUGGCUCAGGAUGAACGCUGGCGGCGUGCCUAACACAUGCAAGUCGAGCGAUCUUCUUCGGAAGAGAGC GGCGGACGGGUGAGUAACGCGUGGGUAACCUGCCCUGUACACACGGAUAACAUACCGAAAGGUAUGCUAAUACGGGAUAA CAUAAGAAAUUCGCAUGUUUUUCUUAUCAAAGCUCCGGCGGUACAGGAUGGACCCGCGUCUGAUUAGCUAGUUGGUGAGG UAACGGCUCACCAAGGCGACGAUCAGUAGCCGACCUGAGAGGGUGAUCGGCCACAUUGGAACUGAGACACGGUCCAAACU CCUACGGGAGGCAGCAGUGGGGAAUAUUGCACAAUGGGCGAAAGCCUGAUGCAGCAACGCCGCGUGAGCGAUGAA…
Peptostreptococcus anaerobius CC14N HM-1051	Firmicutes	Clostridia	Peptostreptococcales-Tissierellales	Peptostreptococcaceae	Peptostreptococcus	Peptostreptococcus anaerobius	Mega Media	Human	no genbank, so chose Peptostreptococcus anaerobius VPI 4330 as ref genome	GAGCCTGCGGCGTCTTACGATGCAGTCGAGCGCGGTCCCTTTGGTGCTTGCACCAAAGAAGACTGAGCGGCGGACGGGTGAGTAACGCGTGGGTAACCTGCCCTATACACATGGATAACATGCTGAAAAGCATACTAATACATGATAACGTACACTGATGGCATCTTCGGTGTATCAAAGCGTTAGCGGTATAGGATGGACCCGCGTCTGATTAGCTAGTTGGTGGGGTAAAAGCCTACCAAGGCCACGATCAGTAGCCGACCTGAGAGGGTGATCGGCCACATTGGAACTGAGACACGGTCCAAACTCCTACGGGAGGCAGCAGTGGGGAATATTGCACAATGGGCGAAAGCCTGATGCAGCAACGCCGCGTGAACGATGAAGGTCTTCGGATCGTAA…	AGAGUUUGAUCCUGGCUCAGGAUGAACGCUGGCGGCGUGCCUAACACAUGCAAGUCGAGCGCGUCUGAUUUGAUGCUUGC AUUAAUGAAAGAUGAGCGGCGGACGGGUGAGUAACGCGUGGGUAACCUGCCCUAUACACAUGGAUAACAUACUGAAAAGU UUACUAAUACAUGAUAAUAUAUAUUUACGGCAUCGUAGAUAUAUCAAAGUGUUAGCGGUAUAGGAUGGACCCGCGUCUGA UUAGCUAGUUGGUGAGAUAACUGCCCACCAAGGCGACGAUCAGUAGCCGACCUGAGAGGGUGAUCGGCCACAUUGGAACU GAGACACGGUCCAAACUCCUACGGGAGGCAGCAGUGGGGAAUAUUGCACAAUGGGCGCAAGCCUGAUGCAGCAAC…
Acidaminococcus intestini D21 HM-81	Firmicutes	Negativicutes	Acidaminococcales	Acidaminococcaceae	Acidaminococcus	Acidaminococcus intestini	Mega Media	Human	https://ftp.ncbi.nlm.nih.gov/genomes/all/GCA/000/174/215/GCA_000174215.1_ASM17421v1/GCA_000174215.1_ASM17421v1_genomic.fna.gz	GGGCGTGGCCGGCGTGCTACCATGCAGTCGAACGGAGAACTTATTTCGGTAAGTTCTTAGTGGCGAACGGGTGAGTAACGCGTGGGCAACCTGCCCTCCAGTTGGGGACAACATTCCGAAAGGGATGCTAATACCGAATGTCCTCCCTCCTCCGCATGGAGGAGGGAGGAAAGATGGCCTCTGCTTGCAAGCTATCGCTGGAAGATGGGCCCGCGTCTGATTAGCTAGTTGGTGGGGTAACGGCTCACCAAGGCGATGATCAGTAGCCGGTCTGAGAGGATGAACGGCCACATTGGGACTGAGACACGGCCCAAACTCCTACGGGAGGCAGCAGTGGGGAATCTTCCGCAATGGACGAAAGTCTGACGGAGCAACGCCGCGTGAGTGATGAAGGTCTTC…	AGAGUUUGAUCCUGGCUCAGGACGAACGCUGGCGGCGUGCUUAACACAUGCAAGUCGAACGGAGAACUUAUUUCGGUAAG UUCUUAGUGGCGAACGGGUGAGUAACGCGUGGGCAACCUGCCCUCCAGUUGGGGACAACAUUCCGAAAGGGAUGCUAAUA CCGAAUGUCCUCCCUCCUCCGCAUGGAGGAGGGAGGAAAGAUGGCCUCUGCUUGCAAGCUAUCGCUGGAAGAUGGGCCCG CGUCUGAUUAGCUAGUUGGUGGGGUAACGGCUCACCAAGGCGAUGAUCAGUAGCCGGUCUGAGAGGAUGAACGGCCACAU UGGGACUGAGACACGGCCCAAACUCCUACGGGAGGCAGCAGUGGGGAAUCUUCCGCAAUGGACGAAAGUCUGACG…
Mitsuokella multacida A 405-1 ATCC 27723	Firmicutes	Negativicutes	Veillonellales-Selenomonadales	Selenomonadaceae	Mitsuokella	Mitsuokella multacida	Mega Media	Human	https://ftp.ncbi.nlm.nih.gov/genomes/all/GCA/000/155/955/GCA_000155955.1_ASM15595v1/GCA_000155955.1_ASM15595v1_genomic.fna.gz	TGGCGTGGCGGGTGCTACCATGCAGTCGAACGAGACGATTGAAAGCTTGCTTTTGAAAGTCGAGTGGCAAACGGGTGAGTAACGCGTAGACAACCTGCCGTAAAGATGGGGACAACAGTCCGAAAGGACTGCTAATACCGAATGTTGTGGAACTTCCGCATGGGAGCTCCACTAAAGATGGCCTCTACTTGTAAGCTATCGCTTTACGATGGGTCTGCGTCTGATTAGCTAGTTGGTGGGGTAACGGCTTACCAAGGCGACGATCAGTAGCCGGTCTGAGAGGATGAACGGCCACATTGGAACTGAGACACGGTCCAGACTCCTACGGGAGGCAGCAGTGGGGAATCTTCCGCAATGGGCGCAAGCCTGACGGAGCAACGCCGCGTGAGTGAAGAAGGG…	AGAGUUUGAUCCUGGCUCAGGACGAACGCUGGCGGCGUGCUUAACACAUGCAAGUCGAACGAGACGAUUGAAAGCUUGCUUUUGAAAGUCGAGUGGCAAACGGGUGAGUAACGCGUAGACAACCUGCCGUAAAGAUGGGGACAACAGUCCGAAAGGACUGCUAAUACCGAAUGUUGUGGGACUUCCGCAUGGGAGUUCUACUAAAGAUGGCCUCUACUUGUAAGCUAUCGCUUUACGAUGGGUCUGCGUCUGAUUAGCUAGUUGGUGGGGUAACGGCUUACCAAGGCGACGAUCAGUAGCCGGUCUGAGAGGAUGAACGGCCACAUUGGAACUGAGACACGGUCCAGACUCCUACGGGAGGCAGCAGUGGGGAAUCUUCCGCAAUGGGCGCAAGCCUGA…
Veillonella dispar ATCC 17748	Firmicutes	Negativicutes	Veillonellales-Selenomonadales	Veillonellaceae	Veillonella	Veillonella dispar	MM + Lactate	Human	https://ftp.ncbi.nlm.nih.gov/genomes/all/GCA/000/160/015/GCA_000160015.1_ASM16001v1/GCA_000160015.1_ASM16001v1_genomic.fna.gz	GGGCTGGCGGCGTGCTTACACATGCAGTCGAACGAAGAGCGATGGAAGCTTGCTTCTATCAATCTTAGTGGCGAACGGGTGAGTAACGCGTAATCAACCTGCCCTTCAGAGGGGGACAACAGTTGGAAACGACTGCTAATACCGCATACGATCTAACCTCGGCATCGAGGATGGATGAAAGGTGGCCTCTATTTATAAGCTATCACTGAAGGAGGGGATTGCGTCTGATTAGCTAGTTGGAGGGGTAACGGCCCACCAAGGCGATGATCAGTAGCCGGTCTGAGAGGATGAACGGCCACATTGGGACTGAGACACGGCCCAGACTCCTACGGGAGGCAGCAGTGGGGAATCTTCCGCAATGGACGAAAGTCTGACGGAGCAACGCCGCGTGAGTGATGA…	AGAGUUUGAUCCUGGCUCAGGACGAACGCUGGCGGCGUGCUUAACACAUGCAAGUCGAACGAAGAGCGAUGGAAGCUUGC UUCUAUCAAUCUUAGUGGCGAACGGGUGAGUAACGCGUAAUCAACCUGCCCUUCAGAGGGGGACAACAGUUGGAAACGAC UGCUAAUACCGCAUACGAUCUAACCUCGGCAUCGAGGAUAGAUGAAAGGUGGCCUCUAUUUAUAAGCUAUCACUGAAGGA GGGGAUUGCGUCUGAUUAGCUAGUUGGAGGGGUAACGGCCCACCAAGGCGAUGAUCAGUAGCCGGUCUGAGAGGAUGAAC GGCCACAUUGGGACUGAGACACGGCCCAGACUCCUACGGGAGGCAGCAGUGGGGAAUCUUCCGCAAUGGACGAAA…
Veillonella sp. 6_1_27 HM-49	Firmicutes	Negativicutes	Veillonellales-Selenomonadales	Veillonellaceae	Veillonella	Veillonella sp.	MM + Lactate	Human	https://ftp.ncbi.nlm.nih.gov/genomes/all/GCA/000/163/735/GCA_000163735.1_ASM16373v1/GCA_000163735.1_ASM16373v1_genomic.fna.gz	GGCCGTGCGGCCTGCTTACCATGCAGTCGAACGAAGAGCGATGGAAGCTTGCTTCTATCAATCTTAGTGGCGAACGGGTGAGTAACGCGTAATCAACCTGCCCTTCAGAGGGGGACAACAGTTGGAAACGACTGCTAATACCGCATACGATCTAATCTCGGCATCGAGGATGGATGAAAGGTGGCCTCTACATGTAAGCTATCACTGAAGGAGGGGATTGCGTCTGATTAGCTAGTTGGAGGGGTAACGGCCCACCAAGGCGATGATCAGTAGCCGGTCTGAGAGGATGAACGGCCACATTGGGACTGAGACACGGCCCAGACTCCTACGGGAGGCAGCAGTGGGGAATCTTCCGCAATGGACGAAAGTCTGACGGAGCAACGCCGCGTGAGTGATGAC…	AGAGUUUGAUCCUGGCUCAGGACGAACGCUGGCGGCGUGCUUAACACAUGCAAGUCGAACGAAGAGCGAUGGAAGCUUGC UUCUAUCAAUCUUAGUGGCGAACGGGUGAGUAACGCGUAAUCAACCUGCCCUUCAGAGGGGGACAACAGUUGGAAACGAC UGCUAAUACCGCAUACGAUCUAAUCUCGGCAUCGAGGAUAGAUGAAAGGUGGCCUCUACAUGUAAGCUAUCACUGAAGGA GGGGAUUGCGUCUGAUUAGCUAGUUGGAGGGGUAACGGCCCACCAAGGCGAUGAUCAGUAGCCGGUCUGAGAGGAUGAAC GGCCACAUUGGGACUGAGACACGGCCCAGACUCCUACGGGAGGCAGCAGUGGGGAAUCUUCCGCAAUGGACGAAA…
Fusobacterium nucleatum subsp. Animalis D11 HM-75	Fusobacteriota	Fusobacteriia	Fusobacteriales	Fusobacteriaceae	Fusobacterium	Fusobacterium nucleatum	Mega Media	Human	https://ftp.ncbi.nlm.nih.gov/genomes/all/GCA/000/158/535/GCA_000158535.2_Fuso_nucl_D11_V2/GCA_000158535.2_Fuso_nucl_D11_V2_genomic.fna.gz	TGCCGGAAGAAATGCTTACACATGCAAGTCAACTTGAATTTGGGTTTTTAACTTAGATTTGGGTGGCGGACGGGTGAGTAACGCGTAAAGAACTTGCCTCACAGCTAGGGACAACATTTAGAAATGAATGCTAATACCTGATATTATGATTTTAAGGCATCTTATAATTATGAAAGCTATAAGCACTGTGAGAGAGCTTTGCGTCCCATTAGCTAGTTGGAGAGGTAACAGCTCACCAAGGCGATGATGGGTAGCCGGCCTGAGAGGGTGAACGGCCACAAGGGGACTGAGACACGGCCCTTACTCCTACGGGAGGCAGCAGTGGGGAATATTGGACAATGGACCGAGAGTCTGATCCAGCAATTCTGTGTGCACGATGAAGTTTTTCGGAATGTAAAG…	AGAGUUUGAUCCUGGCUCAGGAUGAACGCUGACAGAAUGCUUAACACAUGCAAGUCAACUUGAAUUUGGGUUUUUAACUU AGAUUUGGGUGGCGGACGGGUGAGUAACGCGUAAAGAACUUGCCUCACAGCUAGGGACAACAUUUAGAAAUGAAUGCUAA UACCUGAUAUUAUGAUUUUAAGGCAUCUUAGAAUUAUGAAAGCUAUAAGCACUGUGAGAGAGCUUUGCGUCCCAUUAGCU AGUUGGAGAGGUAACAGCUCACCAAGGCGAUGAUGGGUAGCCGGCCUGAGAGGGUGAACGGCCACAAGGGGACUGAGACA CGGCCCUUACUCCUACGGGAGGCAGCAGUGGGGAAUAUUGGACAAUGGACCGAGAGUCUGAUCCAGCAAUUCUGU…
Fusobacterium ulcerans 12_1B HM-57	Fusobacteriota	Fusobacteriia	Fusobacteriales	Fusobacteriaceae	Fusobacterium	Fusobacterium ulcerans	Mega Media	Human	https://ftp.ncbi.nlm.nih.gov/genomes/all/GCA/000/242/995/GCA_000242995.2_Fusobacterium_sp_12_1B_V2/GCA_000242995.2_Fusobacterium_sp_12_1B_V2_genomic.fna.gz	AGGGCGGGAGATGCTTACACATGCAAGTCTACTTGATCCTTCGGGTGAAGGTGGCGGACGGGTGAGTAACGCGTAAAGAACTTGCCTTACAGACTGGGACAACATTTGGAAACGAATGCTAATACCGGATATTATGATTGGGTCGCATGATCTGGTTATGAAAGCTATATGCGCTGTGAGAGAGCTTTGCGTCCCATTAGTTAGTTGGTGAGGTAACGGCTCACCAAGACGATGATGGGTAGCCGGCCTGAGAGGGTGAACGGCCACAAGGGGACTGAGACACGGCCCTTACTCCTACGGGAGGCAGCAGTGGGGAATATTGGACAATGGACCAAAAGTCTGATCCAGCAATTCTGTGTGCACGATGAAGTTTTTCGGAATGTAAAGTGCTTTCAGTTG…	AGAGUUUGAUCCUGGCUCAGGAUGAACGCUGACAGAAUGCUUAACACAUGCAAGUCUACUUGAUCCUUCGGGUGAAGGUG GCGGACGGGUGAGUAACGCGUAAAGAACUUGCCUUACAGACUGGGACAACAUUUGGAAACGAAUGCUAAUACCGGAUAUU AUGAUUGGGUCGCAUGAUCUGGUUAUGAAAGCUAUAUGCGCUGUGAGAGAGCUUUGCGUCCCAUUAGUUAGUUGGUGAGG UAACGGCUCACCAAGACGAUGAUGGGUAGCCGGCCUGAGAGGGUGAACGGCCACAAGGGGACUGAGACACGGCCCUUACU CCUACGGGAGGCAGCAGUGGGGAAUAUUGGACAAUGGACCAAAAGUCUGAUCCAGCAAUUCUGUGUGCACGAUGA…
Citrobacter portucalensis 30_2 HM-34	Proteobacteria	Gammaproteobacteria	Enterobacterales	Enterobacteriaceae	Citrobacter	Citrobacter portucalensis	Mega Media	Human	https://ftp.ncbi.nlm.nih.gov/genomes/all/GCA/000/158/355/GCA_000158355.2_Citrobacter_sp_30_2_V2/GCA_000158355.2_Citrobacter_sp_30_2_V2_genomic.fna.gz	NaN	AGAGUUUGAUCAUGGCUCAGAUUGAACGCUGGCGGCAGGCCUAACACAUGCAAGUCGAACGGUAGCACAGAGGAGCUUGC UCCUUGGGUGACGAGUGGCGGACGGGUGAGUAAUGUCUGGGAAACUGCCCGAUGGAGGGGGAUAACUACUGGAAACGGUA GCUAAUACCGCAUAACGUCGCAAGACCAAAGAGGGGGACCUUCGGGCCUCUUGCCAUCGGAUGUGCCCAGAUGGGAUUAG CUAGUAGGUGGGGUAACGGCUCACCUAGGCGACGAUCCCUAGCUGGUCUGAGAGGAUGACCAGCCACACUGGAACUGAGA CACGGUCCAGACUCCUACGGGAGGCAGCAGUGGGGAAUAUUGCACAAUGGGCGCAAGCCUGAUGCAGCCAUGCCG…
Citrobacter portucalensis 4_7_47CFAA HM-299	Proteobacteria	Gammaproteobacteria	Enterobacterales	Enterobacteriaceae	Citrobacter	Citrobacter portucalensis	Mega Media	Human	https://ftp.ncbi.nlm.nih.gov/genomes/all/GCA/000/238/735/GCA_000238735.1_Citr_freu_4_7_47CFAA_V1/GCA_000238735.1_Citr_freu_4_7_47CFAA_V1_genomic.fna.gz	GGTGGCGGCAGACTAACACATGCAGTCGAACGGTAGCACAGAGGAGCTTGCTCCTTGGGTGACGAGTGGCGGACGGGTGAGTAATGTCTGGGAAACTGCCCGATGGAGGGGGATAACTACTGGAAACGGTAGCTAATACCGCATAACGTCGCAAGACCAAAGAGGGGGACCTTCGGGCCTCTTGCCATCGGATGTGCCCAGATGGGATTAGCTAGTAGGTGGGGTAACGGCTCACCTAGGCGACGATCCCTAGCTGGTCTGAGAGGATGACCAGCCACACTGGAACTGAGACACGGTCCAGACTCCTACGGGAGGCAGCAGTGGGGAATATTGCACAATGGGCGCAAGCCTGATGCAGCCATGCCGCGTGTATGAAGAAGGCCTTCGGGTTGTAAAGTA…	AGAGUUUGAUCAUGGCUCAGAUUGAACGCUGGCGGCAGGCCUAACACAUGCAAGUCGAACGGUAGCACAGAGGAGCUUGC UCCUUGGGUGACGAGUGGCGGACGGUGAGUAAUGUCUGGGAAACUGCCCGAUGGAGGGGAUAACUACUGGAAACGGUAGC UAAUACCGCAUAACGUCGCAAGACCAAAGAGGGGGACCUUCGGGCCUCUUGCCAUUUGGAUGUGCCCAGAUGGGAUUAGC UAGUAGGUGGGGUAAUGGCUCACCUAGGCGACGAUCCCUAGCUGGUCUGAGAGGAUGACCAGCCACACUGGAACUGAGAC ACGGUCCAGACUCCUACGGGAGGCAGCAGUGGGGAAUAUUGCACAAUGGGCGCAAGCCUGAUGCAGCCAUGCCGC…
Citrobacter youngae ATCC 29220	Proteobacteria	Gammaproteobacteria	Enterobacterales	Enterobacteriaceae	Citrobacter	Citrobacter youngae	Mega Media	Human	https://ftp.ncbi.nlm.nih.gov/genomes/all/GCA/000/155/975/GCA_000155975.1_ASM15597v1/GCA_000155975.1_ASM15597v1_genomic.fna.gz	GGTTGGGGGCAGCTACACATGCAGTCGAACGGTAGCACAGAGAGCTTGCTCTCGGGTGACGAGTGGCGGACGGGTGAGTAATGTCTGGGAAACTGCCCGATGGAGGGGGATAACTACTGGAAACGGTAGCTAATACCGCATAACGTCGCAAGACCAAAGAGGGGGACCTTCGGGCCTCTTGCCATCGGATGTGCCCAGATGGGATTAGCTTGTTGGTGGGGTAACGGCTCACCAAGGCGACGATCCCTAGCTGGTCTGAGAGGATGACCAGCCACACTGGAACTGAGACACGGTCCAGACTCCTACGGGAGGCAGCAGTGGGGAATATTGCACAATGGGCGCAAGCCTGATGCAGCCATGCCGCGTGTATGAAGAAGGCCTTCGGGTTGTAAAGTACTT…	AGAGUUUGAUCAUGGCUCAGAUUGAACGCUGGCGGCAGGCCUAACACAUGCAAGUCGAACGGUAGCACAGAGAGCUUGCU CUCGGGUGACGAGUGGCGGACGGGUGAGUAAUGUCUGGGAAACUGCCCGAUGGAGGGGGAUAACUACUGGAAACGGUAGC UAAUACCGCAUAACGUCGCAAGACCAAAGAGGGGGACCUUCGGGCCUCUUGCCAUCGGAUGUGCCCAGAUGGGAUUAGCU UGUUGGUGGGGUAACGGCUCACCAAGGCGACGAUCCCUAGCUGGUCUGAGAGGAUGACCAGCCACACUGGAACUGAGACA CGGUCCAGACUCCUACGGGAGGCAGCAGUGGGGAAUAUUGCACAAUGGGCGCAAGCCUGAUGCAGCCAUGCCGCG…
Enterobacter cancerogenus ATCC 35316	Proteobacteria	Gammaproteobacteria	Enterobacterales	Enterobacteriaceae	Enterobacter	Enterobacter cancerogenus	Mega Media	Human	https://ftp.ncbi.nlm.nih.gov/genomes/all/GCA/000/155/995/GCA_000155995.1_ASM15599v1/GCA_000155995.1_ASM15599v1_genomic.fna.gz	GGCTTGCGGCAGCTACACATGCAGTCGAGCGGTAGCACAGAGAGCTTGCTCTCGGGTGACGAGTGGCGGACGGGTGAGTAATGTCTGGGAAACTGCCTGATGGAGGGGGATAACTACTGGAAACGGTAGCTAATACCGCATAACGTCGCAAGACCAAAGAGGGGGACCTTCGGGCCTCTTGCCATCAGATGTGCCCAGATGGGATTAGCTAGTAGGTGGGGTAACGGCTCACCTAGGCGACGATCCCTAGCTGGTCTGAGAGGATGACCAGCCACACTGGAACTGAGACACGGTCCAGACTCCTACGGGAGGCAGCAGTGGGGAATATTGCACAATGGGCGCAAGCCTGATGCAGCCATGCCGCGTGTATGAAGAAGGCCTTCGGGTTGTAAAGTACTT…	UGCCAUCAGAUGUGCCCAGAUGGGAUUAGCUAGUAGGUGGGGUAACGGCUCACCUAGGCGACGAUCCCUAGCUGGUCUGA GAGGAUGACCAGCCACACUGGAACUGAGACACGGUCCAGACUCCUACGGGAGGCAGCAGUGGGGAAUAUUGCACAAUGGG CGCAAGCCUGAUGCAGCCAUGCCGCGUGUAUGAAGAAGGCCUUCGGGUUGUAAAGUACUUUCAGCGGGGAGGAAGGCGAU AAGGUUAAUAACCUUGUCGAUUGACGUUACCCGCAGAAGAAGCACCGGCUAACUCCGUGCCAGCAGCCGCGGUAAUACGG AGGGUGCAAGCGUUAAUCGGAAUUACUGGGCGUAAAGCGCACGCAGGCGGUCUGUCAAGUCGGAUGUGAAAUCCC…
Escherichia coli BW25113	Proteobacteria	Gammaproteobacteria	Enterobacterales	Enterobacteriaceae	Escherichia-Shigella	Escherichia coli	Mega Media	Human	https://ftp.ncbi.nlm.nih.gov/genomes/all/GCA/000/750/555/GCA_000750555.1_ASM75055v1/GCA_000750555.1_ASM75055v1_genomic.fna.gz	CGGCGGGCGGCAGCTACACATGCAGTCGAACGGTAACAGGAAGCAAGCTTGCTTCTTCGCTGACGAGTGGCGGACGGGTGAGTAATGTCTGGGAAACTGCCTGATGGAGGGGGATAACTACTGGAAACGGTAGCTAATACCGCATAACGTCGCAAGACCAAAGAGGGGGACCTTCGGGCCTCTTGCCATCGGATGTGCCCAGATGGGATTAGCTAGTAGGTGGGGTAACGGCTCACCTAGGCGACGATCCCTAGCTGGTCTGAGAGGATGACCAGCCACACTGGAACTGAGACACGGTCCAGACTCCTACGGGAGGCAGCAGTGGGGAATATTGCACAATGGGCGCAAGCCTGATGCAGCCATGCCGCGTGTATGAAGAAGGCCTTCGGGTTGTAAAGT…	AAAUUGAAGAGUUUGAUCAUGGCUCAGAUUGAACGCUGGCGGCAGGCCUAACACAUGCAAGUCGAACGGUAACAGGAAGA AGCUUGCUUCUUUGCUGACGAGUGGCGGACGGGUGAGUAAUGUCUGGGAAACUGCCUGAUGGAGGGGGAUAACUACUGGA AACGGUAGCUAAUACCGCAUAACGUCGCAAGACCAAAGAGGGGGACCUUCGGGCCUCUUGCCAUCGGAUGUGCCCAGAUG GGAUUAGCUAGUAGGUGGGGUAACGGCUCACCUAGGCGACGAUCCCUAGCUGGUCUGAGAGGAUGACCAGCCACACUGGA ACUGAGACACGGUCCAGACUCCUACGGGAGGCAGCAGUGGGGAAUAUUGCACAAUGGGCGCAAGCCUGAUGCAGC…
Escherichia coli LF82	Proteobacteria	Gammaproteobacteria	Enterobacterales	Enterobacteriaceae	Escherichia-Shigella	Escherichia coli	Mega Media	Human	https://ftp.ncbi.nlm.nih.gov/genomes/all/GCA/000/284/495/GCA_000284495.1_ASM28449v1/GCA_000284495.1_ASM28449v1_genomic.fna.gz	GGCATGCGCAGCTACACATGCAGTCGAACGGTAACAGGAAGCAGCTTGCTGCTTTGCTGACGAGTGGCGGACGGGTGAGT AATGTCTGGGAAACTGCCTGATGGAGGGGGATAACTACTGGAAACGGTAGCTAATACCGCATAACGTCGCAAGACCAAAG AGGGGGACCTTCGGGCCTCTTGCCATCGGATGTGCCCAGATGGGATTAGCTAGTAGGTGGGGTAAAGGCTCACCTAGGCG ACGATCCCTAGCTGGTCTGAGAGGATGACCAGCCACACTGGAACTGAGACACGGTCCAGACTCCTACGGGAGGCAGCAGT GGGGAATATTGCACAATGGGCGCAAGCCTGATGCAGCCATGCCGCGTGTATGAAGAAGGCCTTCGGGTTGTAAAG…	AAAUUGAAGAGUUUGAUCAUGGCUCAGAUUGAACGCUGGCGGCAGGCCUAACACAUGCAAGUCGAACGGUAACAGGAAGC AGCUUGCUGCUUUGCUGACGAGUGGCGGACGGGUGAGUAAUGUCUGGGAAACUGCCUGAUGGAGGGGGAUAACUACUGGA AACGGUAGCUAAUACCGCAUAACGUCGCAAGACCAAAGAGGGGGACCUUCGGGCCUCUUGCCAUCGGAUGUGCCCAGAUG GGAUUAGCUAGUAGGUGGGGUAACGGCUCACCUAGGCGACGAUCCCUAGCUGGUCUGAGAGGAUGACCAGCCACACUGGA ACUGAGACACGGUCCAGACUCCUACGGGAGGCAGCAGUGGGGAAUAUUGCACAAUGGGCGCAAGCCUGAUGCAGC…
Escherichia coli p19A	Proteobacteria	Gammaproteobacteria	Enterobacterales	Enterobacteriaceae	Escherichia-Shigella	Escherichia coli	Mega Media	Human	NaN	GGGAGTGCGGCAGCTACACATGCAGTCGAACGGTAACAGGAAGCAGCTTGCTGCTTTGCTGACGAGTGGCGGACGGGTGA GTAATGTCTGGGAAACTGCCTGATGGAGGGGGATAACTACTGGAAACGGTAGCTAATACCGCATAACGTCGCAAGACCAA AGAGGGGGACCTTCGGGCCTCTTGCCATCGGATGTGCCCAGATGGGATTAGCTAGTAGGTGGGGTAAAGGCTCACCTAGG CGACGATCCCTAGCTGGTCTGAGAGGATGACCAGCCACACTGGAACTGAGACACGGTCCAGACTCCTACGGGAGGCAGCA GTGGGGAATATTGCACAATGGGCGCAAGCCTGATGCAGCCATGCCGCGTGTATGAAGAAGGCCTTCGGGTTGTAA…	GGCAUGCGCAGCUACACAUGCAGUCGAACGGUAACAGGAAGCAGCUUGCUGCUUUGCUGACGAGUGGCGGACGGGUGAGU AAUGUCUGGGAAACUGCCUGAUGGAGGGGGAUAACUACUGGAAACGGUAGCUAAUACCGCAUAACGUCGCAAGACCAAAG AGGGGGACCUUCGGGCCUCUUGCCAUCGGAUGUGCCCAGAUGGGAUUAGCUAGUAGGUGGGGUAAAGGCUCACCUAGGCG ACGAUCCCUAGCUGGUCUGAGAGGAUGACCAGCCACACUGGAACUGAGACACGGUCCAGACUCCUACGGGAGGCAGCAGU GGGGAAUAUUGCACAAUGGGCGCAAGCCUGAUGCAGCCAUGCCGCGUGUAUGAAGAAGGCCUUCGGGUUGUAAAG…
Edwardsiella tarda ATCC 23685	Proteobacteria	Gammaproteobacteria	Enterobacterales	Hafniaceae	Edwardsiella	Edwardsiella tarda	Mega Media	Human	https://ftp.ncbi.nlm.nih.gov/genomes/all/GCA/000/163/955/GCA_000163955.1_ASM16395v1/GCA_000163955.1_ASM16395v1_genomic.fna.gz	GGCGTGGCGGGCAGCTACACATGCAGTCGAGCGGTAGCAGGGAGAAAGCTTGCTTTCTCCGCTGACGAGCGGCGGACGGG TGAGTAATGTCTGGGGATCTGCCTGATGGAGGGGGATAACTACTGGAAACGGTAGCTAATACCGCATAACGTCGCAAGAC CAAAGTGGGGGACCTTCGGGCCTCATGCCATCAGATGAACCCAGATGGGATTAGCTAGTAGGTGAGGTAATGGCTCACCT AGGCGACGATCCCTAGCTGGTCTGAGAGGATGACCAGCCACACTGGAACTGAGACACGGTCCAGACTCCTACGGGAGGCA GCAGTGGGGAATATTGCACAATGGGCGCAAGCCTGATGCAGCCATGCCGCGTGTATGAAGAAGGCCTTCGGGTTG…	CUUGCUUUCUCCGCUGACGAGCGGCGGACGGGUGAGUAAUGUCUGGGGAUCUGCCUGAUGGAGGGGGAUAACUACUGGAA ACGGUAGCUAAUACCGCAUAACGUCGCAAGACCAAAGUGGGGGACCUUCGGGCCUCAUGCCAUCAGAUGAACCCAGAUGG GAUUAGCUAGUAGGUGAGGUAAUGGCUCACCUAGGCGACGAUCCCUAGCUGGUCUGAGAGGAUGACCAGCCACACUGGAA CUGAGACACGGUCCAGACUCCUACGGGAGGCAGCAGUGGGGAAUAUUGCACAAUGGGCGCAAGCCUGAUGCAGCCAUGCC GCGUGUAUGAAGAAGGCCUUCGGGUUGUAAAGUACUUUCAGUAGGGAGGAAGGUGUGCGUGUUAAUAGCACGUGC…
Proteus penneri CDC 4732-68 ATCC 35198	Proteobacteria	Gammaproteobacteria	Enterobacterales	Morganellaceae	Proteus	Proteus penneri	Mega Media	Human	https://ftp.ncbi.nlm.nih.gov/genomes/all/GCA/000/155/835/GCA_000155835.1_ASM15583v1/GCA_000155835.1_ASM15583v1_genomic.fna.gz	GGGTGGCGCAGCTAACACATGCAGTCGAGCGGTAACAGAAGAAAGCTTGCTTTCTTGCTGACGAGCGGCGGACGGGTGAGTAATGTATGGGGATCTGCCCGATAGAGGGGGATAACTACTGGAAACGGTGGCTAATACCGCATGACGTCTACGGACCAAAGCAGGGGCTCTTCGGACCTTGCGCTATCGGATGAACCCATATGGGATTAGCTAGTAGGTGAGGTAAAGGCTCACCTAGGCGACGATCTCTAGCTGGTCTGAGAGGATGATCAGCCACACTGGGACTGAGACACGGCCCAGACTCCTACGGGAGGCAGCAGTGGGGAATATTGCACAATGGGCGCAAGCCTGATGCAGCCATGCCGCGTGTATGAAGAAGGCCTTAGGGTTGTAAAGTAC…	AGAGUUUGAUCAUGGCUCAGAUUGAACGCUGGCGGCAGGCCUAACACAUGCAAGUCGAGCGGUAACAGAAGAAAGCUUGC UUUCUUGCUGACGAGCGGCGGACGGGUGAGUAAUGUAUGGGGAUCUGCCCGAUAGAGGGGGAGUAACUACUGGAAACGGU GGCUAAUACCGCAUGACGUCUACGGACCAAAGCAGGGGCUCUUCGGACCUUGCGCUAUCGGAUGAACCCAUAUGGGAUUA GCUAGUAGGUGAGGUAAAGGCUCACCUAGGCGACGAUCUCUAGCUGGUCUGAGAGGAUGAUCAGCCACACUGGGACUGAG ACACGGCCCAGACUCCUACGGGAGGCAGCAGUGGGGAAUAUUGCACAAUGGGCGCAAGCCUGAUGCAGCCAUGCC…
Providencia rustigianii CDC 132-68 ATCC 33673	Proteobacteria	Gammaproteobacteria	Enterobacterales	Morganellaceae	Providencia	Providencia rustigianii	Mega Media	Human	https://ftp.ncbi.nlm.nih.gov/genomes/all/GCA/000/156/395/GCA_000156395.1_ASM15639v1/GCA_000156395.1_ASM15639v1_genomic.fna.gz	CGGGGTGCAGCTACACATGCAAGTCGAGCGGTAACAGGGGAAGCTTGCTTCTCGCTGACGAGCGGCGGACGGGTGAGTAATGTATGGGGATCTGCCCGATAGAGGGGGATAACTACTGGAAACGGTAGCTAATACCGCATAATCTCTTTGGAGCAAAGCAGGGGAACTTCGGTCCTTGCGCTATCGGATGAACCCATATGGGATTAGCTAGTTGGTGGGGTAATGGCTCACCAAGGCGACGATCCCTAGCTGGTCTGAGAGGATGATCAGCCACACTGGGACTGAGACACGGCCCAGACTCCTACGGGAGGCAGCAGTGGGGAATATTGCACAATGGGCGCAAGCCTGATGCAGCCATGCCGCGTGTATGAAGAAGGCCTTAGGGTTGTAAAGTACTTT…	GGGGUAAGUGGCUCACCAAGGCGACGAUCCCUAGCUGGUCUGAGAGGAUGAUCAGCCACACUGGGACUGAGACACGGCCCAGACUCCUACGGGAGGCAGCAGUGGGGAAUAUUGCACAAUGGGCGCAAGCCUGAUGCAGCCAUGCCGCGUGUAUGAAGAAGGCCUUAGGGUUGUAAAGUACUUUCAGUUGGGAGGAAGGCGUUGAUGCUAAUAUCAUCAGCGAUUGACGUUACCAACAGAAGAAGCACCGGCUAACUCCGUGCCAGCAGCCGCGGUAAUACGGAGGGUGCAAGCGUUAAUCGGAAUUACUGGGCGUAAAGCGCACGCAGGCGGUUGAUUAAGUUAGAUGUGAAAUCCCCGGGCUUAACCUGGGAAUGGCAUCUAAGACUGGUCAGCUAG…
Providencia stuartii ATCC 25827	Proteobacteria	Gammaproteobacteria	Enterobacterales	Morganellaceae	Providencia	Providencia stuartii	Mega Media	Human	https://ftp.ncbi.nlm.nih.gov/genomes/all/GCA/000/154/865/GCA_000154865.1_ASM15486v1/GCA_000154865.1_ASM15486v1_genomic.fna.gz	GCGGGGGGGCAGTCTACCATGCAGTCGAGCGGTAACAGGGGAAGCTTGCTTCTCGCTGACGAGCGGCGGACGGGTGAGTAATGTATGGGGATCTGCCCGATAGAGGGGGATAACTACTGGAAACGGTGGCTAATACCGCATAATCTCTTAGGAGCAAAGCAGGGGACCTTCGGGCCTTGCGCTGTCGGATGAACCCATATGGGATTAGCTAGTAGGTAAGGTAATGGCTTACCTAGGCGACGATCCCTAGCTGGTCTGAGAGGATGATCAGCCACACTGGGACTGAGACACGGCCCAGACTCCTACGGGAGGCAGCAGTGGGGAATATTGCACAATGGGCGCAAGCCTGATGCAGCCATGCCGCGTGTATGAAGAAGGCCCTAGGGTTGTAAAGTACTT…	AGAGUUUGAUCAUGGCUCAGAUUGAACGCUGGCGGCAGGCCUAACACAUGCAAGUCGAGCGGUAACAGGGGAAGCUUGCU UCUCGCUGACGAGCGGCGGACGGGUGAGUAAUGUAUGGGGAUCUGCCCGAUAGAGGGGGAUAACUACUGGAAACGGUGGC UAAUACCGCAUAAUCUCUUAGGAGCAAAGCAGGGGACCUUCGGGCCUUGCGCUGUCGGAUGAACCCAUAUGGGAUUAGCU AGUGGGUAAGGUAAUGGCUUACCUAGGCGACGAUCCCUAGCUGGUCUGAGAGGAUGAUCAGCCACACUGGGACUGAGACA CGGCCCAGACUCCUACGGGAGGCAGCAGUGGGGAAUAUUGCACAAUGGGCGCAAGCCUGAUGCAGCCAUGCCGCG…
Akkermansia muciniphila ATCC BAA-835	Verrucomicrobiota	Verrucomicrobiae	Verrucomicrobiales	Akkermansiaceae	Akkermansia	Akkermansia muciniphila	BHIS + mucin	Human	https://ftp.ncbi.nlm.nih.gov/genomes/all/GCA/000/020/225/GCA_000020225.1_ASM2022v1/GCA_000020225.1_ASM2022v1_genomic.fna.gz	GGGACTTGCGGCTGCAAGACATGCAAGTCGAACGAGAGAATTGCTAGCTTGCTAATAATTCTCTAGTGGCGCACGGGTGA GTAACACGTGAGTAACCTGCCCCCGAGAGCGGGATAGCCCTGGGAAACTGGGATTAATACCGCATAGTATCGAAAGATTA AAGCAGCAATGCGCTTGGGGATGGGCTCGCGGCCTATTAGTTAGTTGGTGAGGTAACGGCTCACCAAGGCGATGACGGGT AGCCGGTCTGAGAGGATGTCCGGCCACACTGGAACTGAGACACGGTCCAGACACCTACGGGTGGCAGCAGTCGAGAATCA TTCACAATGGGGGAAACCCTGATGGTGCGACGCCGCGTGGGGGAATGAAGGTCTTCGGATTGTAAACCCCTGTCA…	AGAGUUUGAUUCUGGCUCAGAACGAACGCUGGCGGCGUGGAUAAGACAUGCAAGUCGAACGAGAGAAUUGCUAGCUUGCU AAUAAUUCUCUAGUGGCGCACGGGUGAGUAACACGUGAGUAACCUGCCCCCGAGAGCGGGAUAGCCCUGGGAAACUGGGA UUAAUACCGCAUAGUAUCGAAAGAUUAAAGCAGCAAUGCGCUUGGGGAUGGGCUCGCGGCCUAUUAGUUAGUUGGUGAGG UAACGGCUCACCAAGGCGAUGACGGGUAGCCGGUCUGAGAGGAUGUCCGGCCACACUGGAACUGAGACACGGUCCAGACA CCUACGGGUGGCAGCAGUCGAGAAUCAUUCACAAUGGGGGAAACCCUGAUGGUGCGACGCCGCGUGGGGGAAUGA…
Bifidobacterium pseudolongum NM87	Actinobacteriota	Actinobacteria	Bifidobacteriales	Bifidobacteriaceae	Bifidobacterium	Bifidobacterium pseudolongum	Mega Media	Mouse, APCmin/+ Msh2-/-	https://ftp.ncbi.nlm.nih.gov/genomes/all/GCA/004/801/625/GCA_004801625.1_ASM480162v1/GCA_004801625.1_ASM480162v1_genomic.fna.gz	CGGGGGCCGGTGCTATACATGCAAGTCGAACGAGTTCTGATTATTGAAAGGTGCTTGCATCTTGATTTAGATTTTGAACGAGTGGCGGACGGGTGAGTAACACGTGGGTAACCTGCCCTTAAGTGGGGGATAACATTTGGAAACAGATGCTAATACCGCATAAATCCAAGAACCGCATGGTTCTTGGCTGAAAGATGGCGTAAGCTATCGCTTTTGGATGGACCCGCGGCGTATTAGCTAGTTGGTGAGGTAACGGCTCACCAAGGCAATGATACGTAGCCGAACTGAGAGGTTGATCGGCCACATTGGGACTGAGACACGGCCCAAACTCCTACGGGAGGCAGCAGTAGGGAATCTTCCACAATGGACGCAAGTCTGATGGAGCAACGCCGCGTGAGT…	TCGTTCCATGCAGTCGAACGGGATCCCTGGCAGCTTGCTGCCGGGGTGAGAGTGGCGAACGGGTGAGTAATGCGTGACCGACCTGCCCCATGCACCGGAATAGCTCCTGGAAACGGGTGGTAATGCCGGATGTTCCACATGAGCGCATGCGAGTGTGGGAAAGGCTTTTTGCGGCATGGGATGGGGTCGCGTCCTATCAGCTTGTTGGTGGGGTAACGGCCTACCAAGGCGTTGACGGGTAGCCGGCCTGAGAGGGCGACCGGCCACATTGGGACTGAGATACGGCCCAGACTCCTACGGGAGGCAGCAGTGGGGAATATTGCACAATGGGCGCAAGCCTGATGCAGCGACGCCGCGTGCGGGATGGAGGCCTTCGGGTTGTAAACCGCTTTTGTTCAA…
Phocaeicola sartorii NM22	Bacteroidota	Bacteroidia	Bacteroidales	Bacteroidaceae	Bacteroides	Phocaeicola sartorii	Mega Media	Mouse, APCmin/+ Msh2-/-	https://ftp.ncbi.nlm.nih.gov/genomes/all/GCA/004/793/835/GCA_004793835.1_ASM479383v1/GCA_004793835.1_ASM479383v1_genomic.fna.gz	AAGCCATACCTCGGCTTAACACATGCAAGTCGAGGGGCAGCATGGTCTTAGCTTGCTAAGACTGATGGCGACCGGCGCACGGGTGAGTAACACGTATCCAACCTGCCTTATACTCCCGGACAGCCTTCTGAAAGGAAGATTAATACGGGATGGTATCACGAGCCAGCATTTTCTCGTGATTAAAGAACTTCGGTATAAGATGGGGATGCGTTCCATTAGATAGTAGGCGGGGTAACGGCCCACCTAGTCGACGATGGATAGGGGTTCTGAGAGGAAGGTCCCCCACATTGGAACTGAGACACGGTCCAAACTCCTACGGGAGGCAGCAGTGAGGAATATTGGTCAATGGGCGCGAGCCTGAACCAGCCAAGTAGCGTGAAGGATGACTGCCCTACGGGT…	ACTAGCTCSKCCTACACATGCAGTCGAGGGGCAGCATGGKCKTASCKTGCTAAGACTGATGGCGACCGGCGCACGGGTGAGTAACWCGTATCCAACCTGCCTTATACTCCCGGACAGCCTTCTGAAAGGAAGATTAATACGGGATGGTATCACRARCCAGCATTTTCTCGTGATTAAAGAATTTCGGTATAAGATGGSGATGCGTTCCATTAGATAGTAGGCGGGGTAACGGCCCACCTAGTCTACGATGGATAGGGGTTCTGAGAGGAAGGTCCCCCACATTGGAACTGAGACACGGTCCAAACTTCTACGGGAGGCAGCAGTGAGGAATATTGGTCAATGGGCGCGAGCCTGAACCAGCCAAGTAGCGTGAAGGATGACTGCCCTACGGGTTGTAAA…
Lactobacillus intestinalis NM61	Firmicutes	Bacilli	Lactobacillales	Lactobacillaceae	Lactobacillus	Lactobacillus intestinalis	Mega Media	Mouse, APCmin/+ Msh2-/-	https://ftp.ncbi.nlm.nih.gov/genomes/all/GCA/004/793/775/GCA_004793775.1_ASM479377v1/GCA_004793775.1_ASM479377v1_genomic.fna.gz	>KN_32 GGGCGGTGGCGGGTGCTATACATGCAAGTCGAGCGAGCTGAACCAGCAGATTCACTTCGGTGATGACGCTGGGAACGCGA GCGGCGGATGGGTGAGTAACACGTGGGTAACCTGCCCTAAAGTCTGGGATACCACTTGGAAACAGGTGCTAATACCGGAT AACAACAATAGCTGCATGGCTATTGCTTAAAAGGCGGCGAAAGCTGTCGCTAAAGGATGGACCCGCGGTGCATTAGCTAG TTGGTAAGGTAATGGCTTACCAAGGCGACGATGCATAGCCGAGTTGAGAGACTGATCGGCCACATTGGGACTGAGACACG GCCCAAACTCCTACGGGAGGCAGCAGTAGGGAATCTTCCACAATGGGCGAAAGCCTGATGGAGCAACG…	TGCGGCGTCCTTATAMTGCAGTCGAGCGAGCTGAACCAGCAGATTCACTTCGGTGATGACGCTGGGAACGCGAGCGGCGGATGGGTGAGTAACACGTGGGTAACCTGCCCTAAAGTCTGGGATACCACTYGGAAACAGGTGCTAATACCGGATAACAACAATAGCTGCATGGCTATTGCTTAAAAGGCGGCGAAAGCTGTCGCTAAAGGATGGACCCGCGGTGCATTAGCTAGTTGGTAAGGTAATGGCTTACCAAGGCGACGATGCATAGCCGAGTTGAGAGACTGATCGGCCACATTGGGACTGAGACACGGCCCAAACTCMTACGGGAGGCAGCAGTAGGGAATCTTCCACAATGGGCGAAAGCCTGATGGAGCAACGCCGCGTGAGTGAAGAAGG…
Ligilactobacillus murinus strain 1 NM28	Firmicutes	Bacilli	Lactobacillales	Lactobacillaceae	Ligilactobacillus	Ligilactobacillus murinus	Mega Media	Mouse, APCmin/+ Msh2-/-	https://ftp.ncbi.nlm.nih.gov/genomes/all/GCA/004/793/755/GCA_004793755.1_ASM479375v1/GCA_004793755.1_ASM479375v1_genomic.fna.gz	GGGGATGCGGGGTGCTATACATGCAGTCGAACGAAACTTCTTTATCACCGAGTGCTTGCACTCACCGATAAAGAGTTGAG TGGCGAACGGGTGAGTAACACGTGGGCAACCTGCCCAAAAGAGGGGGATAACACTTGGAAACAGGTGCTAATACCGCATA ACCATAGTTACCGCATGGTAACTATGTAAAAGGTGGCTATGCTACCGCTTTTGGATGGGCCCGCGGCGCATTAGCTAGTT GGTGGGGTAAAGGCTTACCAAGGCAATGATGCGTAGCCGAACTGAGAGGTTGATCGGCCACATTGGGACTGAGACACGGC CCAAACTCCTACGGGAGGCAGCAGTAGGGAATCTTCCACAATGGGCGAAAGCCTGATGGAGCAACGCCGCGTGGG…	GATAAGGCGGCGACASCCTACAMTGCAGTCGAACGAAACTTCTTTATCACCGAGTGCTTGCACTCACCGATAAAGAGTTGAGTGGCGAACGGGTGAGTAACACGTGGGCAACCTGCCCAAAAGAGGGGGATAACACTTGGAAACAGGTGCTAATACCGCATAACCATAGTTACCGCATGGTAACTATGTAAAAGGTGGCTATGCTACCGCTTTTGGATGGGCCCGCGGCGCATTAGCTAGTTGGTGGGGTAAAGGCTTACCAAGGCAATGATGCGTAGCCGAACTGAGAGGTTGATCGGCCACATTGGGACTGAGACACGGCCCAAACTCCTACGGGAGGCAGCAGTAGGGAATCTTCCACAATGGGCGAAAGCCTGATGGAGCAACGCCGCGTGGGTG…
Ligilactobacillus murinus strain 2 NM26	Firmicutes	Bacilli	Lactobacillales	Lactobacillaceae	Ligilactobacillus	Ligilactobacillus murinus	Mega Media	Mouse, APCmin/+ Msh2-/-	https://ftp.ncbi.nlm.nih.gov/genomes/all/GCA/004/793/535/GCA_004793535.1_ASM479353v1/GCA_004793535.1_ASM479353v1_genomic.fna.gz	AGGCAGGGGCGGCTGCTATACATGCAGTCGAACGAAACTTCTTTATCACCGAGTGCTTGCACTCACCGATAAAGAGTTGA GTGGCGAACGGGTGAGTAACACGTGGGCAACCTGCCCAAAAGAGGGGGATAACACTTGGAAACAGGTGCTAATACCGCAT AACCATAGTTACCGCATGGTAACTATGTAAAAGGTGGCTATGCTACCGCTTTTGGATGGGCCCGCGGCGCATTAGCTAGT TGGTGGGGTAAAGGCTTACCAAGGCAATGATGCGTAGCCGAACTGAGAGGTTGATCGGCCACATTGGGACTGAGACACGG CCCAAACTCCTACGGGAGGCAGCAGTAGGGAATCTTCCACAATGGGCGAAAGCCTGATGGAGCAACGCCGCGTGG…	CGGCGTGSCGGCATCCTATACTTGCAGTCGACGAAACTTCTTTATCACCGAGTGCTTGCACTCACCGATAAAGAGTTGAGTGGCGAACGGGTGAGTAACACGTGGGCMACCTGCCCAAAAGAGGGGGATAACACTTGGAAACAGGTGCTAATACCGCATAACCATAGTTACCGCATGGTAACTATGTAAAAGGTGGCTATGCTACCGCTTTTGGATGGGCCCGCGGCGCATTASCTAGTTGGTGGGGTAAAGGCTTACCAAGGCAATGATGCGTAKCCGAACTGAGAGGTTGATCGGCCACATTGGGACTGAGACACAYCCAAMYYYMTACGGGAGGCAGCAGTAGGGAATCTTCCACAATGGGCGAAAGCCTGATGGAGCAACGCCGCGTGGGTGAAG…
Limosilactobacillus reuteri strain 1 NM11	Firmicutes	Bacilli	Lactobacillales	Lactobacillaceae	Limosilactobacillus	Limosilactobacillus reuteri	Mega Media	Mouse, APCmin/+ Msh2-/-	https://ftp.ncbi.nlm.nih.gov/genomes/all/GCA/004/793/875/GCA_004793875.1_ASM479387v1/GCA_004793875.1_ASM479387v1_genomic.fna.gz	TGGCCGGGCGGGGTGCTAATACATGCAAGTCGTACGCACTGGCCCAACTGATTGATGGTGCTTGCACCTGATTGACGATGGATCACCAGTGAGTGGCGGACGGGTGAGTAACACGTAGGTAACCTGCCCCGGAGCGGGGGATAACATTTGGAAACAGATGCTAATACCGCATAACAACAAAAGCCACATGGCTTTTGTTTGAAAGATGGCTTTGGCTATCACTCTGGGATGGACCTGCGGTGCATTAGCTAGTTGGTAAGGTAACGGCTTACCAAGGCGATGATGCATAGCCGAGTTGAGAGACTGATCGGCCACAATGGAACTGAGACACGGTCCATACTCCTACGGGAGGCAGCAGTAGGGAATCTTCCACAATGGGCGCAAGCCTGATGGAGCAAC…	GTACATGCAGTCGTACGCACTGGCCCAACTGATTGATGGTGCTTGCACCTGATTGACGWTGGATCACCAGTGAGTGGCGGACGGGTGAGTAACACGTAGGTAACCTGCCCCGGAGCGGGGGATAACATTTGGAAACAGATGCTAATACCGCATAACAACAAAAGCCACATGGCTTTTGTTTGAAAGATGGCTTTRGCTATCACTCTGGGATGGACCTGCGGTGCATTAGCTAGTTGGTAAGGTAACGGCTTACCAAGGCGATGATGCATAGCCGAGTTGAGAGACTGATCGGCCACAATGGAACTGAGACACGGTCCATACTCCTACGGGAGGCAGCAGTAGGGAATCTTCCACAATGGGCGCAAGCCTGATGGAGCAACACCGCGTGAGTGAAGAAGG…
Limosilactobacillus reuteri strain 2 NM12	Firmicutes	Bacilli	Lactobacillales	Lactobacillaceae	Limosilactobacillus	Limosilactobacillus reuteri	Mega Media	Mouse, APCmin/+ Msh2-/-	https://ftp.ncbi.nlm.nih.gov/genomes/all/GCA/004/794/115/GCA_004794115.1_ASM479411v1/GCA_004794115.1_ASM479411v1_genomic.fna.gz	TGCGGGCGGGTGCTATACATGCAAGTCGTACGCACTGGCCCAACTGATTGATGGTGCTTGCACCTGATTGACGATGGATCACCAGTGAGTGGCGGACGGGTGAGTAACACGTAGGTAACCTGCCCCGGAGCGGGGGATAACATTTGGAAACAGATGCTAATACCGCATAACAACAAAAGCCACATGGCTTTTGTTTGAAAGATGGCTTTGGCTATCACTCTGGGATGGACCTGCGGTGCATTAGCTAGTTGGTAAGGTAACGGCTTACCAAGGCGATGATGCATAGCCGAGTTGAGAGACTGATCGGCCACAATGGAACTGAGACACGGTCCATACTCCTACGGGAGGCAGCAGTAGGGAATCTTCCACAATGGGCGCAAGCCTGATGGAGCAACACCG…	AGGCGGGCGKTGCTGATACATGCAGTCGTACGCACTGGCCCRACTGATTGATGGTGCTTGCACCTGATTGACGATGGATCACCAGTGAGTGGCGGACGGGTGAGTAACACGTAGGTAACCTGCCCCGGAGCGGGGGATAACATTTGGAAACAGATGCTAATACCGCATAACAACAAAARCCACATGGCTTTTGTTTGAAAGATGGCTTTGGCTATCACTCTGGGATGGACCTGCGGTGCATTAGCTAGTTGGTAAGGTAACGGCTTACCAAGGCGATGATGCATAGCCGAGTTGAGAGACTGATCGGCCACAATGGAACTGAGACACGGTCCATACTCMTACGGGAGGCAGCAGTAGGGAATCTTCCACAATGGGCGCAAGCCTGATGGAGCAACACCG…
Lactobacillus johnsonii NM60	Firmicutes	Bacilli	Lactobacillales	Lactobacillaceae	Lactobacillus	Lactobacillus johnsonii	Mega Media	Mouse, IL10-/- with colitis	https://ftp.ncbi.nlm.nih.gov/genomes/all/GCA/004/793/575/GCA_004793575.1_ASM479357v1/GCA_004793575.1_ASM479357v1_genomic.fna.gz	TGGCCTGCGGCGTGCTATACATGCAAGTCGAGCGAGCTTGCCTAGATGATTTTAGTGCTTGCACTAAATGAAACTAGATA CAAGCGAGCGGCGGACGGGTGAGTAACACGTGGGTAACCTGCCCAAGAGACTGGGATAACACCTGGAAACAGATGCTAAT ACCGGATAACAACACTAGACGCATGTCTAGAGTTTGAAAGATGGTTCTGCTATCACTCTTGGATGGACCTGCGGTGCATT AGCTAGTTGGTAAGGTAACGGCTTACCAAGGCAATGATGCATAGCCGAGTTGAGAGACTGATCGGCCACATTGGGACTGA GACACGGCCCAAACTCCTACGGGAGGCAGCAGTAGGGAATCTTCCACAATGGACGAAAGTCTGATGGAGCAACGC…	ACATGCAGTCGAGCGAGCTTGCCTAGATGATTTTAGTGCTTGCACTAAATGAAACTAGATACAAGCGAGCGGCGGACGGGTGAGTAACACGTGGGTAACCTGCCCAAGAGACTGGGATAACACCTGGAAACAGATGCTAATACCGGATAACAACACTAGACGCATGTCTAGAGTTTGAAAGATGGTTCTGCTATCACTCTTGGATGGACCTGCGGTGCATTAGCTAGTTGGTAAGGTAACGGCTTACCAAGGCAATGATGCATAGCCGAGTTGAGAGACTGATCGGCCACATTGGGACTGAGACACGGCCCAAACTCCTACGGGAGGCAGCAGTAGGGAATCTTCCACAATGGACGAAAGTCTGATGGAGCAACGCCGCGTGAGTGAAGAAGGGTTTCG…
Escherichia fergusonii NM84	Proteobacteria	Gammaproteobacteria	Enterobacterales	Enterobacteriaceae	Escherichia-Shigella	Escherichia fergusonii	Mega Media	Mouse, IL10-/- with colitis	https://ftp.ncbi.nlm.nih.gov/genomes/all/GCA/004/801/725/GCA_004801725.1_ASM480172v1/GCA_004801725.1_ASM480172v1_genomic.fna.gz	GGGCGTGGCGGCTGCTATACATGCAGTCGAACGAAGCTTTCTTTCACCGAATGCTTGCATTCACCGAAAGAAGCTTAGTG GCGAACGGGTGAGTAACACGTAGGCAACCTGCCCAAAAGAGGGGGATAACACTTGGAAACAGGTGCTAATACCGCATAAC CATGAACACCGCATGATGTTCATGTAAAAGACGGCTTTTGCTGTCACTTTTGGATGGGCCTGCGGCGTATTAACTTGTTG GTGGGGTAACGGCCTACCAAGGTGATGATACGTAGCCGAACTGAGAGGTTGATCGGCCACATTGGGACTGAGACACGGCC CAAACTCCTACGGGAGGCAGCAGTAGGGAATCTTCCACAATGGACGAAAGTCTGATGGAGCAACGCCGCGTGAAT…	GCTGACGAGTGGCGGACGGGTGAGTAATGTCTGGGAAACTGCCTGATGGAGGGGGATAACTACTGGAAACGGTAGCTAATACCGCATAACGTCGCAAGACCAAAGAGGGGGACCTTCGGGCCTCTTGCCATCGGATGTGCCCAGATGGGATTAGCTTGTTGGTGGGGTAACGGCTCACCAAGGCGACGATCCCTAGCTGGTCTGAGAGGATGACCAGCCACACTGGAACTGAGACACGGTCCAGACTCCTACGGGAGGCAGCAGTGGGGAATATTGCACAATGGGCGCAAGCCTGATGCAGCCATGCCGCGTGTATGAAGAAGGCCTTCGGGTTGTAAAGTACTTTCAGCGGGGAGGAAGGGAGTAAAGTTAATACCTTTGCTCATTGACGTTACCCGC…
Klebsiella variicola NM43	Proteobacteria	Gammaproteobacteria	Enterobacterales	Enterobacteriaceae	Klebsiella	Klebsiella variicola	Mega Media	Mouse, IL10-/- with colitis	https://ftp.ncbi.nlm.nih.gov/genomes/all/GCA/004/801/715/GCA_004801715.1_ASM480171v1/GCA_004801715.1_ASM480171v1_genomic.fna.gz	GGGGTGCGGCAGCTACACATGCAGTCGAGCGGTAGCACAGAGAGCTTGCTCTCGGGTGACGAGCGGCGGACGGGTGAGTA ATGTCTGGGAAACTGCCTGATGGAGGGGGATAACTACTGGAAACGGTAGCTAATACCGCATAACGTCGCAAGACCAAAGT GGGGGACCTTCGGGCCTCATGCCATCAGATGTGCCCAGATGGGATTAGCTGGTAGGTGGGGTAACGGCTCACCTAGGCGA CGATCCCTAGCTGGTCTGAGAGGATGACCAGCCACACTGGAACTGAGACACGGTCCAGACTCCTACGGGAGGCAGCAGTG GGGAATATTGCACAATGGGCGCAAGCCTGATGCAGCCATGCCGCGTGTGTGAAGAAGGCCTTCGGGTTGTAAAGC…	ACACATGCAGTCGAGCGGTAGCACAGAGAGCTTGCTCTCGGGTGACGAGCGGCGGACGGGTGAGTAATGTCTGGGAAACTGCCTGATGGAGGGGGATAACTACTGGAAACGGTAGCTAATACCGCATAACGTCGCAAGACCAAAGTGGGGGACCTTCGGGCCTCATGCCATCAGATGTGCCCAGATGGGATTAGCTRGTAGGTGGGGTAACGGCTCACCTAGGCGACGATCCCTAGCTGGTCTGAGAGGATGACCAGCCACACTGGAACTGAGACACGGTCCAGACTCCTACGGGAGGCAGCAGTGGGGAATATTGCACAATGGGCGCAAGCCTGATGCAGCCATGCCGCGTGTGTGAAGAAGGCCTTCGGGTTGTAAAGCACTTTCAGCGGGGAGGAA…
Bifidobacterium bifidum BB06	Actinobacteriota	Actinobacteria	Bifidobacteriales	Bifidobacteriaceae	Bifidobacterium	Bifidobacterium bifidum	Mega Media	Probiotic	NaN	GACTTGACGTCTACATGCAGTCGCACGGGATCCATCGGGCTTTGCTTGGTGGTGAGAGTGGCGAACGGGTGAGTAATGCGTGACCGACCTGCCCCATGCTCCGGAATAGCTCCTGGAAACGGGTGGTAATGCCGGATGTTCCACATGATCGCATGTGATTGTGGGAAAGATTCTATCGGCGTGGGATGGGGTCGCGTCCTATCAGCTTGTTGGTGAGGTAACGGCTCACCAAGGCTTCGACGGGTAGCCGGCCTGAGAGGGCGACCGGCCACATTGGGACTGAGATACGGCCCAGACTCCTACGGGAGGCAGCAGTGGGGAATATTGCACAATGGGCGCAAGCCTGATGCAGCGACGCCGCGTGAGGGATGGAGGCCTTCGGGTTGTAAACCTCTTTTG…	UUUUUGUGGAGGGUUCGAUUCUGGCUCAGGAUGAACGCUGGCGGCGUGCUUAACACAUGCAAGUCGAACGGGAUCCAUCG GGCUUUGCCUGGUGGUGAGAGUGGCGAACGGGUGAGUAAUGCGUGACCGACCUGCCCCAUGCUCCGGAAUAGCUCCUGGA AACGGGUGGUAAUGCCGGAUGUUCCACAUGAUCGCAUGUGAUUGUGGGAAAGAUUCUAUCGGCGUGGGAUGGGGUCGCGU CCUAUCAGCUUGUUGGUGAGGUAACGGCUCACCAAGGCUUCGACGGGUAGCCGGCCUGAGAGGGCGACCGGCCACAUUGG GACUGAGAUACGGCCCAGACUCCUACGGGAGGCAGCAGUGGGGAAUAUUGCACAAUGGGCGCAAGCCUGAUGCAG…
Lacticaseibacillus casei HA108	Firmicutes	Bacilli	Lactobacillales	Lactobacillaceae	Lacticaseibacillus	Lacticaseibacillus casei	Mega Media	Probiotic	NaN	CCGGGGGGTGCTAATACATGCAGTCGAACGAGTTCTCGTTGATGATCGGTGCTTGCACCGAGATTCAACATGGAACGAGTGGCGGACGGGTGAGTAACACGTGGGTAACCTGCCCTTAAGTGGGGGATAACATTTGGAAACAGATGCTAATACCGCATAGATCCAAGAACCGCATGGTTCTTGGCTGAAAGATGGCGTAAGCTATCGCTTTTGGATGGACCCGCGGCGTATTAGCTAGTTGGTGAGGTAATGGCTCACCAAGGCGATGATACGTAGCCGAACTGAGAGGTTGATCGGCCACATTGGGACTGAGACACGGCCCAAACTCCTACGGGAGGCAGCAGTAGGGAATCTTCCACAATGGACGCAAGTCTGATGGAGCAACGCCGCGTGAGTGAA…	UUUAUAUGAGAGUUUGAUCCUGGCUCAGGAUGAACGCUGGCGGCGUGCCUAAUACAUGCAAGUCGAACGAGUUCUCGUUG AUGAUCGGUGCUUGCACCGAGAUUCAACAUGGAACGAGUGGCGGACGGGUGAGUAACACGUGGGUAACCUGCCCUUAAGU GGGGGAUAACAUUUGGAAACAGAUGCUAAUACCGCAUAGAUCCAAGAACCGCAUGGUUCUUGGCUGAAAGAUGGCGUAAG CUAUCGCUUUUGGAUGGACCCGCGGCGUAUUAGCUAGUUGGUGAGGUAAYGGCUCACCAAGGCGAUGAUACGUAGCCGAA CUGAGAGGUUGAUCGGCCACAUUGGGACUGAGACACGGCCCAAACUCCUACGGGAGGCAGCAGUAGGGAAUCUUC…
Lacticaseibacillus casei Lc-11	Firmicutes	Bacilli	Lactobacillales	Lactobacillaceae	Lacticaseibacillus	Lacticaseibacillus casei	Mega Media	Probiotic	NaN	TAGGGGGGGGGGCGTGCCTATACATGCAAGTCGACGAGTTCTCGTTGATGATCGGTGCTTGCACCGAGATTCAACATGGAACGAGTGGCGGACGGGTGAGTAACACGTGGGTAACCTGCCCTTAAGTGGGGGATAACATTTGGAAACAGATGCTAATACCGCATAGATCCAAGAACCGCATGGTTCTTGGCTGAAAGATGGCGTAAGCTATCGCTTTTGGATGGACCCGCGGCGTATTAGCTAGTTGGTGAGGTAATGGCTCACCAAGGCGATGATACGTAGCCGAACTGAGAGGTTGATCGGCCACATTGGGACTGAGACACGGCCCAAACTCCTACGGGAGGCAGCAGTAGGGAATCTTCCACAATGGACGCAAGTCTGATGGAGCAACGCCGCGTG…	UUUAUAUGAGAGUUUGAUCCUGGCUCAGGAUGAACGCUGGCGGCGUGCCUAAUACAUGCAAGUCGAACGAGUUCUCGUUG AUGAUCGGUGCUUGCACCGAGAUUCAACAUGGAACGAGUGGCGGACGGGUGAGUAACACGUGGGUAACCUGCCCUUAAGU GGGGGAUAACAUUUGGAAACAGAUGCUAAUACCGCAUAGAUCCAAGAACCGCAUGGUUCUUGGCUGAAAGAUGGCGUAAG CUAUCGCUUUUGGAUGGACCCGCGGCGUAUUAGCUAGUUGGUGAGGUAAYGGCUCACCAAGGCGAUGAUACGUAGCCGAA CUGAGAGGUUGAUCGGCCACAUUGGGACUGAGACACGGCCCAAACUCCUACGGGAGGCAGCAGUAGGGAAUCUUC…
Lacticaseibacillus rhamnosus HA-114	Firmicutes	Bacilli	Lactobacillales	Lactobacillaceae	Lacticaseibacillus	Lacticaseibacillus rhamnosus	Mega Media	Probiotic	NaN	GGGACTGGGGGCGATGCGTATACATGCAGTCGACGAGTTCTGATTATTGAAAGGTGCTTGCATCTTGATTTAGATTTTGAACGAGTGGCGGACGGGTGAGTAACACGTGGGTAACCTGCCCTTAAGTGGGGGATAACATTTGGAAACAGATGCTAATACCGCATAAATCCAAGAACCGCATGGTTCTTGGCTGAAAGATGGCGTAAGCTATCGCTTTTGGATGGACCCGCGGCGTATTAGCTAGTTGGTGAGGTAACGGCTCACCAAGGCAATGATACGTAGCCGAACTGAGAGGTTGATCGGCCACATTGGGACTGAGACACGGCCCAAACTCCTACGGGAGGCAGCAGTAGGGAATCTTCCACAATGGACGCAAGTCTGATGGAGCAACGCCGCGTG…	UUUAUAUGAGAGUUUGAUCCUGGCUCAGGAUGAACGCUGGCGGCGUGCCUAAUACAUGCAAGUCGAACGAGUUCUGAUUA UUGAAAGGUGCUUGCAUCUUGAUUUAAUUUUGAACGAGUGGCGGACGGGUGAGUAACACGUGGGUAACCUGCCCUUAAGU GGGGGAUAACAUUUGGAAACAGAUGCUAAUACCGCAUAAAUCCAAGAACCGCAUGGUUCUUGGCUGAAAGAUGGCGUAAG CUAUCGCUUUUGGAUGGACCCGCGGCGUAUUAGCUAGUUGGUGAGGUAACGGCUCACCAAGGCAAUGAUACGUAGCCGAA CUGAGAGGUUGAUCGGCCACAUUGGGACUGAGACACGGCCCAAACUCCUACGGGAGGCAGCAGUAGGGAAUCUUC…
Lactiplantibacillus plantarum A138	Firmicutes	Bacilli	Lactobacillales	Lactobacillaceae	Lactiplantibacillus	Lactiplantibacillus plantarum	Mega Media	Probiotic	NaN	TAGGAAGGAAGCGGCTTGCTGATCCGCGATTCCTAGCGATTCCGAACTTCATGTAGGCGAGTTGCAGCCTACAATCCGAACTGAGAATGGCTTTAAGAAGATTAGCTTACTCTCGCGAGTTCGCAACTCGTTGTACCATCCATTGTAGCACGTGTGTAGCCCAGGTCATAAGGGGCATGATGATTTGACGTCATCCCCACCTTCCTCCGGTTTGTCACCGGCAGTCTCACCAGAGTGCCCAACTTAATGCTGGCAACTGATAATAAGGGTTGCGCTCGTTGCGGGACTTAACCCAACATCTCACGACACGAGCTGACGACAACCATGCACCACCTGTATCCATGTCCCCGAAGGGAACGTCTAATCTCTTAGATTTGCATAGTATGTCAAGACCTGGTA…	UUAUGCUAGCGUUGGUUUACUUUGAAAAACAGUCGUUGAAAAUUAAAGGGAGAUUUAUUGAACUUUUGCUUGCUAUCUUA AUAAAAACCCCGUAAAAUAUAGUCUAUUGCGACAUUAAUCGGUGUUUAAAACUUUUCUGAAAUUAAUUCAUAAAAAGGGU UGACCCGGGUCGUUAUUCUUGGUAUUAUAUUUCUUGUCGUUAAGAGCGAUAUGCAACAUUACUCAUUAUUAUGAAUAUUC AAAUUGAUGUGAGCAUUUACAUUGAAUAGUUAUUCAAAAUAAUUUAUAAAAAGAUGUUGACAGCUUGUUCUGAUGAUGAU AAACUUUAAUAGUUGCGUUGAGGUAAUCAACGAACGAUUUAGACCUUUGAAAACUGAACAAAGUUUCGACGAAUC…
Lactiplantibacillus plantarum HA-119	Firmicutes	Bacilli	Lactobacillales	Lactobacillaceae	Lactiplantibacillus	Lactiplantibacillus plantarum	Mega Media	Probiotic	NaN
Lactiplantibacillus plantarum Lp-115	Firmicutes	Bacilli	Lactobacillales	Lactobacillaceae	Lactiplantibacillus	Lactiplantibacillus plantarum	Mega Media	Probiotic	NaN	GGGGGTGGGGGGTGCCTAATACATGCAAGTCGAACGAACTCTGGTATTGATTGGTGCTTGCATCATGATTTACATTTGAGTGAGTGGCGAACTGGTGAGTAACACGTGGGAAACCTGCCCAGAAGCGGGGGATAACACCTGGAAACAGATGCTAATACCGCATAACAACTTGGACCGCATGGTCCGAGCTTGAAAGATGGCTTCGGCTATCACTTTTGGATGGTCCCGCGGCGTATTAGCTAGATGGTGGGGTAACGGCTCACCATGGCAATGATACGTAGCCGACCTGAGAGGGTAATCGGCCACATTGGGACTGAGACACGGCCCAAACTCCTACGGGAGGCAGCAGTAGGGAATCTTCCACAATGGACGAAAGTCTGATGGAGCAACGCCGCGTGA…	UUAUGCUAGCGUUGGUUUACUUUGAAAAACAGUCGUUGAAAAUUAAAGGGAGAUUUAUUGAACUUUUGCUUGCUAUCUUA AUAAAAACCCCGUAAAAUAUAGUCUAUUGCGACAUUAAUCGGUGUUUAAAACUUUUCUGAAAUUAAUUCAUAAAAAGGGU UGACCCGGGUCGUUAUUCUUGGUAUUAUAUUUCUUGUCGUUAAGAGCGAUAUGCAACAUUACUCAUUAUUAUGAAUAUUC AAAUUGAUGUGAGCAUUUACAUUGAAUAGUUAUUCAAAAUAAUUUAUAAAAAGAUGUUGACAGCUUGUUCUGAUGAUGAU AAACUUUAAUAGUUGCGUUGAGGUAAUCAACGAACGAUUUAGACCUUUGAAAACUGAACAAAGUUUCGACGAAUC…
Lactiplantibacillus plantarum LP01	Firmicutes	Bacilli	Lactobacillales	Lactobacillaceae	Lactiplantibacillus	Lactiplantibacillus plantarum	Mega Media	Probiotic	NaN	TAGGAGGATAGCGGCTGCCTGACCGCGATTCTTAGCGATTCCGAATTTATGTAGGCGAGTTGCAGCCTACAATCCGAACTGAGAATGGCTTTAAGAGATTAGCTTACTCTCGCGAGTTCGCAACTCGTTGTACCATCCATTGTAGCACGTGTGTAGCCCAGGTCATAAGGGGCATGATGATTTGACGTCATCCCCACCTTCCTCCGGTTTGTCACCGGCAGTCTCACCAGAGTGCCCAACTTAATGCTGGCAACTGATAATAAGGGTTGCGCTCGTTGCGGGACTTAACCCAACATCTCACGACACGAGCTGACGACAACCATGCACCACCTGTATCCATGTCCCCGAAGGGAACGTCTAATCTCTTAGATTTGCATAGTATGTCAAGACCTGGTAAGG…	UUAUGCUAGCGUUGGUUUACUUUGAAAAACAGUCGUUGAAAAUUAAAGGGAGAUUUAUUGAACUUUUGCUUGCUAUCUUA AUAAAAACCCCGUAAAAUAUAGUCUAUUGCGACAUUAAUCGGUGUUUAAAACUUUUCUGAAAUUAAUUCAUAAAAAGGGU UGACCCGGGUCGUUAUUCUUGGUAUUAUAUUUCUUGUCGUUAAGAGCGAUAUGCAACAUUACUCAUUAUUAUGAAUAUUC AAAUUGAUGUGAGCAUUUACAUUGAAUAGUUAUUCAAAAUAAUUUAUAAAAAGAUGUUGACAGCUUGUUCUGAUGAUGAU AAACUUUAAUAGUUGCGUUGAGGUAAUCAACGAACGAUUUAGACCUUUGAAAACUGAACAAAGUUUCGACGAAUC…
Lactobacillus acidophilus A118	Firmicutes	Bacilli	Lactobacillales	Lactobacillaceae	Lactobacillus	Lactobacillus acidophilus	Mega Media	Probiotic	NaN	ATCAGACTAGCAAGATAGTCGGCATGCTGATCCGCGATTACTAGCGATTCCGACTTCATGTAGGCGAAGTTGCAGCCTACAATCCGAACTGAGAATGGCTTTAAGAGATTAGCTTACTCTCGCGAGTTCGCAACTCGTTGTACCATCCATTGTAGCACGTGTGTAGCCCAGGTCATAAGGGGCATGATGATTTGACGTCATCCCCACCTTCCTCCGGTTTGTCACCGGCAGTCTCACCAGAGTGCCCAACTTAATGCTGGCAACTGATAATAAGGGTTGCGCTCGTTGCGGGACTTAACCCAACATCTCACGACACGAGCTGACGACAACCATGCACCACCTGTATCCATGTCCCCGAAGGGAACGTCTAATCTCTTAGATTTGCATAGTATGTCAAGA…	UUAAAACGAGAGUUUGAUCUUUGAUCAUGGCUCAGGACGAACGCUGGCGGCGUGCCUAAUACAUGCAAGUCGAGCGAGCU GAACCAACAGAUUCACUUCGGUGAUGACGUUGGGAACGCGAGCGGCGGAUGGGUGAGUAACACGUGGGGAACCUGCCCCA UAGUCUGGGAUACCACUUGGAAACAGGUGCUAAUACCGGAUAAGAAAGCAGAUCGCAUGAUCAGCUUAUAAAAGGCGGCG UAAGCUGUCGCUAUGGNNUGGCCCCGCGAUUGGUGCAUUAGCUAGUUGGUAGGGUAACGGCCUACCAAGGCAAUGAUGCA UAGCCGAGUUGAGAGACUGAUCGAUUCACUUGGCCACAUUGGGACUGAGACACGGCCCAAACUCCUACGGGAGGC…
Ligilactobacillus salivarius HA118	Firmicutes	Bacilli	Lactobacillales	Lactobacillaceae	Ligilactobacillus	Ligilactobacillus salivarius	Mega Media	Probiotic	NaN	GGGGGTGCGGCGTGCTATACATGCAAGTCGAACGAAACTTTCTTACACCGAATGCTTGCATTCATCGTAAGAAGTTGAGTGGCGGACGGGTGAGTAACACGTGGGTAACCTGCCTAAAAGAAGGGGATAACACTTGGAAACAGGTGCTAATACCGTATATCTCTAAGGATCGCATGATCCTTAGATGAAAGATGGTTCTGCTATCGCTTTTAGATGGACCCGCGGCGTATTAACTAGTTGGTGGGGTAACGGCCTACCAAGGTGATGATACGTAGCCGAACTGAGAGGTTGATCGGCCACATTGGGACTGAGACACGGCCCAAACTCCTACGGGAGGCAGCAGTAGGGAATCTTCCACAATGGACGCAAGTCTGATGGAGCAACGCCGCGTGAGTGAAG…	CCGUAAGAAGUUGAGUGGCGGACGGGUGAGUAACACGUGGGUAACCUGCCUAAAAGAAGGGGAUAACACUUGGAAACAGG UGCUAAUACCGUAUAUCUMUAAGGAUCGCAUGAUCCUUAGAUGAAAGAUGGUUCUGCUAUCGCUUUUAGAUGGACCCGCG GCGUAUUAACUAGUUGGUGGGGUAACGGCCUACCAAGGUGAUGAUACGUAGCCGAACUGAGAGGUUGAUCGGCCACAUUG GGACUGAGACACGGCCCAAACUCCUACGGGAGGCAGCAGUAGGGAAUCUUCCACAAUGGACGCAAGUCUGAUGGAGCAAC GCCGCGUGAGUGAAGAAGGUCUUCGGAUCGUAAAACUCUGUUGUUAGAGAAGAACACGAGUGAGAGUAACUGUUC…
Lactococcus lactis A200	Firmicutes	Bacilli	Lactobacillales	Streptococcaceae	Lactococcus	Lactococcus lactis	Mega Media	Probiotic	NaN	GGGGCGTGGCGGGTGCTATACATGCAGTTGAGCGCTGAAGGTTGGTACTTGTACCAACTGGATGAGCAGCGAACGGGTGAGTAACGCGTGGGGAATCTGCCTTTGAGCGGGGGACAACATTTGGAAACGAATGCTAATACCGCATAAAAACTTTAAACACAAGTTTTAAGTTTGAAAGATGCAATTGCATCACTCAAAGATGATCCCGCGTTGTATTAGCTAGTTGGTGAGGTAAAGGCTCACCAAGGCGATGATACATAGCCGACCTGAGAGGGTGATCGGCCACATTGGGACTGAGACACGGCCCAAACTCCTACGGGAGGCAGCAGTAGGGAATCTTCGGCAATGGACGAAAGTCTGACCGAGCAACGCCGCGTGAGTGAAGAAGGTTTTCGGATC…	AGAGUUUGAUCCUGGCUCAGGACGAACGCUGGCGGCGUGCCUAAUACACGCAAGUUGAGCGCUGAAGGUUGGUACUUGUA CCAACUGGAUGAGCAGCGAACGGGUGAGUAACGCGUGGGGAACCUGCCUUUGAGCGGGGGACAACAUUUGGAAACGAAUG CUAAUACCGCAUAAAAACUUUAAACACAAGUUUUAAGUUUGAAAGAUGCAAUUGCAUCACUCAAAGAUGAUCCCGCGUUG UAUUAGCUAGUUGGUGAGGUAAAGGCUCACCAAGGCGAUGAUACAUAGCCGACCUGAGAGGGUGAUCGGCCACAUUGGGA CUGAGACACGGCCCAAACUCCUACGGGAGGCAGCAGUAGGGAAUCUUUGGCAAUGGACGAAAGUCUGACCGAGCA…
Lacrimispora saccharolytica WM1 ATCC 35040	Firmicutes	Clostridia	Lachnospirales	Lachnospiraceae	Lachnoclostridium	Lacrimispora saccharolytica	Mega Media	Sewage sludge	https://ftp.ncbi.nlm.nih.gov/genomes/all/GCA/000/144/625/GCA_000144625.1_ASM14462v1/GCA_000144625.1_ASM14462v1_genomic.fna.gz	GCGGCGGGTGCTTACCATGCAGTCGAGCGAAGCACTTTTAAGGAAGTTTTCCGGATGGAATTTAAAAGTGACTGAGCGGCGGACGGGTGAGTAACGCGTGGGTAACCTGCCTCATACAGGGGGATAACAGTTGGAAACGACTGCTAATACCGCATAAGCGCACAGTGCTGCATGGCACAGTGTGAAAAACTCCGGTGGTATGAGATGGACCCGCGTCTGATTAGGTAGTTGGTGAGGTAACGGCCCACCAAGCCGACGATCAGTAGCCGACCTGAGAGGGTGACCGGCCACATTGGGACTGAGACACGGCCCAAACTCCTACGGGAGGCAGCAGTGGGGAATATTGGACAATGGGGGAAACCCTGATCCAGCGACGCCGCGTGAGTGAAGAAGTATTTC…	AGAGUUCGAUCCUGGCUCAGGAUGAACGCUGGCGGCGUGCUUAACACAUGCAAGUCGAGCGAAGCACUUUUAAGGAAGUU UUCGGAUGGAAUUAAAAGUGACUGAGCGGCGGACGGGUGAGUAACGCGUGGGUAACCUGCCUCAUACAGGGGGAUAACAG UUGGAAACGGCUGCUAAUACCGCAUAAGCGCACAGUGCUGCAUGGCACAGUGUGAAAAACUCCGGUGGUAUGAGAUGGAC CCGCGUCUGAUUAGGUAGUUGGUGAGGUAACGGCCCACCAAGCCGACGAUCAGUAGCCGACCUGAGAGGGUGACCGGCCA CAUUGGGACUGAGACACGGCCCAAACUCCUACGGGAGGCAGCAGUGGGGAAUAUUGGACAAUGGGGGAAACCCUG…

## Sheet: Mega Media
Mega Media						Mega Medium (MM) Protocol
Component	Volume (500 mL)	Final Concentration	Mfr.	Vendor (part#)		Steps:
Milli-Q water (dH20)	410 mL					#1. Add dry and liquid ingredients mixing well
TYG salt soln.	20 mL	4% (v/v)				#2. pH media to ~ 7.0 using 10M KOH using up to 3.6 mL of base. Add 3.6 mL – (volume of KOH used) of H2O after pH measurement is achieved.
1M Potassium Phosphate Buffer, pH 7.2	50 mL	10% (v/v)				#3. Add 7.5g of agar per 500mL of media if making plates
Tween 80	1 mL of 25% (v/v)	0.05% (v/v)				#4. Autoclave cycle at 121°C for 30 minutes.
SCFA Supplement	1.4 mL	0.28%(v/v)				#5. Thaw supplements the vitamin mix in table 2 while media is autoclaving. Add all supplements to media once cooled around 50°C-60°C and filter sterilize media.
0.8% (w/v) CaCl2	500 µL
FeSO4·7H2O (0.4 mg/mL)	500 µL
Resazurin (0.25 mg/mL)*	2 mL					STOCK SOLUTION RECIPES
Trypticase Peptone (BBL)	5g	1% (w/v)	Gibco	Thermo Fisher 211705		1 M potassium phosphate buffer, pH 7.2
Yeast Extract (Bacto)	2.5g	0.5% (w/v)	Fisher BioReagents	Fisher, BP1422-500		1. Prepare 1 M KH2PO4 (monobasic). 68.045 g KH2PO4 (anhydrous, f.w. = 136.09) in Milli-Q water to 500 mL
Meat Extract	2.5g	0.5% (w/v)	Himedia	VWR CA61001-514		2. Prepare 1 M K2HPO4 (dibasic). 174.18 g K2HPO4 (anhydrous, f.w. = 174.18) in Milli-Q water to 1 L
L-Cysteine hydrochloride	0.25g	0.05% (w/v)	Fisher BioReagents	Fisher,		3. Add monobasic to dibasic to achieve pH 7.2.
				BP376-100		(You typically need ~430 mL monobasic added to 1 L dibasic)
D-(+)-Glucose	1g	0.2%(w/v)	Fisher BioReagents	Fisher,		Tip: When preparing this solution, add the potassium phosphate powders to an actively stirring volume of water. Attempting to add water to a large mass of powder will result in the formation of a difficult to dissolve clump of material at the bottom of the bottle.
				BP350500		Vitamin K solution
D-(+)-Cellobiose	0.5g	0.1% (w/v)	Acros Organics	Fisher,		Dissolve 40 mg menadione (Vitamin K3) in 40 mL 100% EtOH.
				AC108460250		TYG salts solution
D-(+)-Maltose Monohydrate	0.5g	0.1% (w/v)	Alfa Aesar	Fisher, AAA1626622		MgSO4·7H2O (Fisher BioReagents, BP213-1) 0.5 g
D-(-)-Fructose	0.5g	0.1% (w/v)	Alfa Aesar	Fisher,		NaHCO3 (Fisher: BP328-500) 10.0 g
				AAA177180B		NaCl (Fisher: S271) 2.0 g
						Milli-Q water to 1 L
Mega Media Supplements after autoclaving and cooling						FeSO4·7H2O (0.4 mg/mL)
Component	Volume (in 500ml)	Final conc.	Mfr.	Vendor (part#)		Dissolve 40 mg of FeSO4·7H2O (Alfa Aesar, AAA1517836) in 100 mL of Milli-Q water.
Vitamin K solution	500 µL of 1 mg/mL	0.000001% (w/v)	Alfa Aesar	Fisher,		0.8% (w/v) CaCl2
				AAL1057506		Dissolve 0.4 g of CaCl2·2H2O (Fisher BioReagents, BP510-500) into 50 mL of Milli-Q water.
Trace Mineral Supplement	5 mL	1% (v/v)	ATCC	Cedarlane,		Resazurin anaerobic indicator (0.25 mg/mL)
				MD-TMS		1. Dissolve 25 mg resazurin (Thermo Scientific, OXBR0055B) into 100 mL of distilled H2O.
Vitamin Supplement	5 mL	1% (v/v)	ATCC	Cedarlane,		2. Store protected from light at 4 °C.
				MD-VS		Histidine-Hematin
Histidine-Hematin	500 µL					1. Prepare 0.2 M histidine, pH 8.0
						· Mix 4.2 g Histidine-HCl monohydrate (ACROS Organics AC411731000) in 80 mL Milli-Q water.
*Note: Plates for streaking culture stocks included 0.25 mg/mL Resazurin while liquid media for subsequent culturing did not.						· Adjust the pH from 4 to 8 with 10 N NaOH (the histidine will go into solution as the pH rises).
						· Top up final volume to 100 mL with Milli-Q water.
						2. Mix 12 mg hematin (Sigma Aldrich, H3281-1G) with 10 mL of 0.2 M histidine, pH 8.0. Dissolve by end-over-end rotation or vigorous shaking for several hours. Filter-sterilize using 0.2 µm filter.
						SCFA supplement
						Acetic acid, glacial (Fisher Chemical, A38-212) 17 mL
						Propionic acid (ACROS Organics, AC447235000) 6 mL
						Butyric acid (Alfa Aesar, AAL13189AP) 4 mL
						Isovaleric acid (Acros Organics, AC156695000) 1 mL

## Sheet: Mega Media + MgSO4 & Citrate
Mega Media
Component	Volume (500 mL)	Final Concentration	Mfr.	Vendor (part#)
Milli-Q water (dH20)	410 mL
TYG salt soln.	20 mL	4% (v/v)
1M Potassium Phosphate Buffer, pH 7.2	50 mL	10% (v/v)
Tween 80	1 mL of 25% (v/v)	0.05% (v/v)
SCFA Supplement	1.4 mL	0.28%(v/v)
0.8% (w/v) CaCl2	500 µL
FeSO4·7H2O (0.4 mg/mL)	500 µL
Resazurin (0.25 mg/mL)*	2 mL
Trypticase Peptone (BBL)	5g	1% (w/v)	Gibco	Thermo Fisher 211705
Yeast Extract (Bacto)	2.5g	0.5% (w/v)	Fisher BioReagents	Fisher, BP1422-500
Meat Extract	2.5g	0.5% (w/v)	Himedia	VWR CA61001-514
L-Cysteine hydrochloride	0.25g	0.05% (w/v)	Fisher BioReagents	Fisher,
				BP376-100
D-(+)-Glucose	1g	0.2%(w/v)	Fisher BioReagents	Fisher,
				BP350500
D-(+)-Cellobiose	0.5g	0.1% (w/v)	Acros Organics	Fisher,
				AC108460250
D-(+)-Maltose Monohydrate	0.5g	0.1% (w/v)	Alfa Aesar	Fisher, AAA1626622
D-(-)-Fructose	0.5g	0.1% (w/v)	Alfa Aesar	Fisher,
				AAA177180B
Mega Media Supplements after autoclaving and cooling
Component	Volume (in 500ml)	Final conc.	Mfr.	Vendor (part#)
Vitamin K solution	500 µL of 1 mg/mL	0.000001% (w/v)	Alfa Aesar	Fisher,
				AAL1057506
Trace Mineral Supplement	5 mL	1% (v/v)	ATCC	Cedarlane,
				MD-TMS
Vitamin Supplement	5 mL	1% (v/v)	ATCC	Cedarlane,
				MD-VS
Histidine-Hematin	500 µL
MgSO4·7H2O 0.5g/mL (250x)	2 mL	1x (1g/L)	Fisher BioReagents	BP213-1
Sodium Citrate Dihydrate 0.5g/mL (250x)	2 mL	1x (1g/L)	Fisher BioReagents	BP327-500

## Sheet: Mega Media + Lactate
Mega Media
Component	Volume (500 mL)	Final Concentration	Mfr.	Vendor (part#)
Milli-Q water (dH20)	410 mL
TYG salt soln.	20 mL	4% (v/v)
1M Potassium Phosphate Buffer, pH 7.2	50 mL	10% (v/v)
Tween 80	1 mL of 25% (v/v)	0.05% (v/v)
SCFA Supplement	1.4 mL	0.28%(v/v)
0.8% (w/v) CaCl2	500 µL
FeSO4·7H2O (0.4 mg/mL)	500 µL
Resazurin (0.25 mg/mL)*	2 mL
Trypticase Peptone (BBL)	5g	1% (w/v)	Gibco	Thermo Fisher 211705
Yeast Extract (Bacto)	2.5g	0.5% (w/v)	Fisher BioReagents	Fisher, BP1422-500
Meat Extract	2.5g	0.5% (w/v)	Himedia	VWR CA61001-514
L-Cysteine hydrochloride	0.25g	0.05% (w/v)	Fisher BioReagents	Fisher,
				BP376-100
D-(+)-Glucose	1g	0.2%(w/v)	Fisher BioReagents	Fisher,
				BP350500
D-(+)-Cellobiose	0.5g	0.1% (w/v)	Acros Organics	Fisher,
				AC108460250
D-(+)-Maltose Monohydrate	0.5g	0.1% (w/v)	Alfa Aesar	Fisher, AAA1626622
D-(-)-Fructose	0.5g	0.1% (w/v)	Alfa Aesar	Fisher,
				AAA177180B
Mega Media Supplements after autoclaving and cooling
Component	Volume (in 500ml)	Final conc.	Mfr.	Vendor (part#)
Vitamin K solution	500 µL of 1 mg/mL	0.000001% (w/v)	Alfa Aesar	Fisher,
				AAL1057506
Trace Mineral Supplement	5 mL	1% (v/v)	ATCC	Cedarlane,
				MD-TMS
Vitamin Supplement	5 mL	1% (v/v)	ATCC	Cedarlane,
				MD-VS
Histidine-Hematin	500 µL
Sodium DL-Lactate (60% in Water): 100X	5 mL	1X: 10g/L	TCI America	S0928500G

## Sheet: PYG
PYG Media
Component	Volume (500 mL)	Final Concentration	Mfr.	Vendor (part#)
Trypticase peptone (Bacto Tryptone)	5.00 g	1% (w/v)	BD Bacto	CA90000-264
Peptone	5.00 g	1% (w/v)	Fisher BioReagents	BP1420500
Yeast extract	10.00 g	2% (w/v)	Fisher BioReagents	BP1422-500
Beef extract	5.00 g	1% (w/v)	Gibco	212303
Glucose	5.00 g	1% (w/v)
K2HPO4 (i.e. Potassium phosphate dibasic)	2.00 g	0.4% (w/v)	Fisher BioReagents	BP363-1
Tween 80 1.00 ml (i.e. Polysorbate 80)	2.00 g	0.4% (w/v)	Acros Organics	AC278630010
Resazurin	1.00 mg
Salt solution	40.00 ml	8% (w/v)
Distilled water	950.00 ml
Supplements after Cooling
Component	Volume (500 mL)	Final Concentration	Mfr.	Vendor (part#)
Cysteine-HCl x H2O	0.50 g	0.1% (w/v)	Alfa Aesar	AAA1043518
Haemin solution	10.00 ml	2% (v/v)	MilliporeSIgma	37415GM
Vitamin K1 solution	0.20 ml	0.04% (v/v)	Alfa Aesar	AAL1057506
Salt Solution
Component	Volume (1L)	Final Concentration	Mfr.	Vendor (part#)
CaCl2 x 2 H2O	0.25 g	0.025% (w/v)	Fisher BioReagents	BP510-500
MgSO4 x 7 H2O	0.50 g	0.05% (w/v)	Fisher BioReagents	BP213-1
K2HPO4	1.00 g	0.1% (w/v)
KH2PO4	1.00 g	0.1% (w/v)
NaHCO3	10.00 g	1% (w/v)	Fisher Chemical	BP328-500
NaCl	2.00 g	0.2% (w/v)	Fisher Chemical	S271
distilled water	1L
Haemin solution
Dissolve 50 mg haemin in 1 ml 1 N NaOH.
Add up to 100 ml with distilled water. Store at 4 C.
Vitamin K1 solution:
Dissolve 0.1 mg of vitamin K1 in 20 ml 95% ethanol and filter sterilize. Store at 4 C protected from light (e.g. wrapped in foil or in a brown bottle)

## Sheet:  BSIM Media
Bifidobacterium Selective Iodoacetate Mupirocin (BSIM) Medium Composition.
Component	Quantity/L	Manufacturer	Vendor (part #)
De Man, Rogosa and Sharpe (MRS)
Tryptic peptone	10g	Gibco	Thermo Fisher 211705
Meat Extract	10g	Himedia	VWR, CA61001-514
Yeast Extract	5g	Fisher BioReagents	Fisher, BP1422-500
Glucose	20g	Fisher BioReagents	Fisher,
			BP350500
Tween-80	1g	Acros Organics	Fisher, AC278630010
K2HPO4	2g	Fisher BioReagents	Fisher, BP363-1
Na-acetate	5g	Fisher BioReagents	Fisher, BP333-500
(NH4)2-citrate	2g	Alfa Aesar	VWR, 41954-30
MgSO4-7HO	0.2g	Fisher BioReagents	Fisher, BP213-1
MnSO4-7HO	0.05g	ACROS Organics	Fisher, AC205895000
Agar	13 g	Fisher BioReagents	BP1423500
pH was adjusted to between 6.2 and 6.5 before addition of the following components
Cysteine	0.5 g	Fisher BioReagents	Fisher,
			BP376-100
Nalidixic acid	0.02 g	Thermo Fisher Scientific	B25096-06
After Autoclaving
50mg/ml Mupirocin (Filtered)	1000 ul	Sigma Aldrich	1000450010
50mg/ml Polymyxin B Sulfate (Filtered)	85 ul	Enzo Life Sciences	VWR, 80-040-G001
100mg/ml Iodoacetate (Filtered)	250 ul	Thermo Fisher Scientific	VWR, AC122280250
100mg/ml 2,3,5-Triphenyltetrazolium chloride (Filtered)	250 ul	Thermo Fisher Scientific	Fisher, A10870-09
50mg/ml Kanamycin (Filtered)	500 ul	Sigma Aldrich	Sigma Aldrich K1377-5G

## Sheet: BHIS + Mucin
BHIS + Mucin
Component	Volume (500 mL)	Final Concentration	Mfr.	Vendor (part#)
BHI powder	37g	7.4% (w/v)	BD	B11059
ddH2O	1 L
Vitamin K1 (0.1% in EtOH)	1 ml	0.2% (v/v)
Hemin (0.5% in 0.1N NaOH)	500 ul	0.1% (v/v)
Mucin	0.25g	0.05% (w/v)	Sigma	M1778
Hemin (1000x stock) : 5mg/ml in 0.1 N NaOH (0.5%)
0.1N NaOH: 0.4 g NaOH in 100 mL water (or 0.8mL of 50% w/w NaOH stock in 100mL water)
Mix well to get the hemin into solution
Add 0.05 g hemin in 10 mL of 0.1N NaOH
Filter sterilize.
Light sensitive, store at 4°C.
Vitamin K1 (2000x stock) : 1mg/mL in EtOH (0.1%)
Stock Vitamin K1 is 0.984 g/mL
Dilute the stock solution 1:1000 in 200 proof Ethanol(100%)
Vortex to mix.
Filter sterilize.
Light sensitive, store at 4°

## Sheet: BCECF
BCECF Preparation for quantification of environmental pH
Component	Volume (total 1mL)	Manufacturer	Vendor (part #)
BCECF Acid (2',7'-Bis-(2-Carboxyethyl)-5-(and-6)-Carboxyfluorescein	1 mg	Invitrogen	Thermo Fisher B1151
DSMO	1 mL	Fisher BioReagents	Fisher BP231-1
Steps:
#1. Dissolve 1mg BCECF Acid in 1mL DSMO. Vortex thoroughly
#2. Filter, sterilize and store at -20°C in 50 µL aliquots.
