# Supplementary material for: Single-strain behavior predicts responses to environmental pH and osmolality in the gut microbiota
Source: mBio. 2023 Jul 11;14(4):e00753-23. doi: 10.1128/mbio.00753-23 (PMC10470613; doi:10.1128/mbio.00753-23)
Supplement: Table S2 — PATRIC features identified by ML to distinguish growth in different osmolality and pH conditions. [file mbio.00753-23-s0003.xlsx]

## Sheet: Osmotic stress predictions
PATRIC feature	PATRIC feature count threshold	Number of strains below threshold	Number of strains above threshold	Squared Error
Subclass=Stress Response: Osmotic stress	9.5	59	20	5.13302
Class=Regulation and Cell signaling	8.5	52	27	5.39636
Superclass=REGULATION AND CELL SIGNALING	8.5	52	27	5.39636
Subsystem Name=Cold shock proteins of CSP family	2.5	54	25	5.44919
Subsystem Name=Glutathione: Biosynthesis and gamma-glutamyl cycle	0.5	53	26	5.50742
Subsystem Name=Choline uptake and conversion to betaine clusters	7	61	18	5.51211
Subsystem Name=Pyruvate metabolism II: acetyl-CoA, acetogenesis from pyruvate	8.5	53	26	5.54687
Subclass=Stress Response: Heat/cold shock	16.5	58	21	5.56442
Role ID=Dihydrolipoamide_dehydrogenase_of_pyruvate_dehydrogenase_complex_(EC_1.8.1.4)	1	51	28	5.65787
Role Name=Dihydrolipoamide dehydrogenase of pyruvate dehydrogenase complex (EC 1.8.1.4)	1	51	28	5.65787
Role ID=D-lactate_dehydrogenase_(EC_1.1.1.28)	3	57	22	5.75667
Role Name=D-lactate dehydrogenase (EC 1.1.1.28)	3	57	22	5.75667
Product=D-lactate dehydrogenase (EC 1.1.1.28)	3	57	22	5.75667
Product=Phosphoenolpyruvate synthase (EC 2.7.9.2)	0.5	59	20	5.7736
Superclass=STRESS RESPONSE, DEFENSE, VIRULENCE	83.5	54	25	5.80726
Class=Stress Response, Defense and Virulence	83.5	54	25	5.80726
Subsystem Name=Proteasome bacterial	2	50	29	5.87267
Role Name=ATP-dependent hsl protease ATP-binding subunit HslU	0.5	50	29	5.87267
Product=ATP-dependent protease subunit HslV (EC 3.4.25.2)	0.5	50	29	5.87267
Role ID=ATP-dependent_protease_subunit_HslV_(EC_3.4.25.2)	0.5	50	29	5.87267
Product=ATP-dependent hsl protease ATP-binding subunit HslU	0.5	50	29	5.87267
Role ID=ATP-dependent_hsl_protease_ATP-binding_subunit_HslU	0.5	50	29	5.87267
Role Name=ATP-dependent protease subunit HslV (EC 3.4.25.2)	0.5	50	29	5.87267
Subsystem Name=Universal stress protein family	3.5	62	17	5.87621
Subsystem Name=DNA repair, bacterial DinG and relatives	1.5	59	20	5.95311
Product=Dihydrolipoamide acetyltransferase component of pyruvate dehydrogenase complex (EC 2.3.1.12)	1.5	50	29	5.95684
Role Name=Dihydrolipoamide acetyltransferase component of pyruvate dehydrogenase complex (EC 2.3.1.12)	1.5	50	29	5.95684
Role ID=Dihydrolipoamide_acetyltransferase_component_of_pyruvate_dehydrogenase_complex_(EC_2.3.1.12)	1.5	50	29	5.95684
Role ID=tRNA_4-thiouridine_synthase_(EC_2.8.1.4)	2.5	58	21	5.99799
Role Name=tRNA 4-thiouridine synthase (EC 2.8.1.4)	2.5	58	21	5.99799
Role Name=Ferrochelatase, protoheme ferro-lyase (EC 4.99.1.1)	1	59	20	6.00075
Product=Ferrochelatase, protoheme ferro-lyase (EC 4.99.1.1)	1	59	20	6.00075
Role ID=Ferrochelatase,_protoheme_ferro-lyase_(EC_4.99.1.1)	1	59	20	6.00075
Subsystem Name=Purine nucleotide synthesis regulator	2.5	44	35	6.00194
Product=Gluconokinase (EC 2.7.1.12)	0.5	53	26	6.01608
Subsystem Name=Putative oxidase COG2907	2.5	56	23	6.01923
Product=N5-carboxyaminoimidazole ribonucleotide synthase (EC 6.3.4.18)	1	47	32	6.03182
Role Name=N5-carboxyaminoimidazole ribonucleotide synthase (EC 6.3.4.18)	1	47	32	6.03182
Role ID=N5-carboxyaminoimidazole_ribonucleotide_synthase_(EC_6.3.4.18)	1	47	32	6.03182
Subsystem Name=Osmoregulation	2.5	64	15	6.06736
Subclass=Fermentation	24.5	54	25	6.09254
Subclass=DNA repair	55.5	52	27	6.15593
Superclass=PROTEIN PROCESSING	220.5	64	15	6.21498
Role ID=Oxidoreductase,_short-chain_dehydrogenase/reductase_family_(EC_1.1.1.-)	1.5	57	22	6.22519
Product=Oxidoreductase, short-chain dehydrogenase/reductase family	1.5	57	22	6.22519
Role Name=Oxidoreductase, short-chain dehydrogenase/reductase family (EC 1.1.1.-)	1.5	57	22	6.22519
Subclass=Fe-S clusters	3	57	22	6.23043
Subsystem Name=Fe-S cluster assembly	3	57	22	6.23043
Product=Acetyl-coenzyme A carboxyl transferase alpha chain (EC 6.4.1.2)	1.5	52	27	6.23215
Role Name=Pantothenate kinase (EC 2.7.1.33)	0.5	49	30	6.2403
Product=Pantothenate kinase (EC 2.7.1.33)	0.5	49	30	6.2403
Role ID=Pantothenate_kinase_(EC_2.7.1.33)	0.5	49	30	6.2403
Subsystem Name=RNA pseudouridine synthases	7.5	46	33	6.243
Subsystem Name=Coenzyme A -- gjo	3.5	63	16	6.24627
Subsystem Name=ATP-dependent RNA helicases, bacterial	4.5	65	14	6.24968
Product=Ribonucleotide reductase of class Ib (aerobic), beta subunit (EC 1.17.4.1)	0.5	43	36	6.25259
Role ID=2,5-didehydrogluconate_reductase_(2-dehydro-D-gluconate-forming)_(EC_1.1.1.274)	0.5	65	14	6.26436
Role Name=2,5-didehydrogluconate reductase (2-dehydro-D-gluconate-forming) (EC 1.1.1.274)	0.5	65	14	6.26436
Subsystem Name=Fermentations: Mixed acid	11.5	48	31	6.26466
Subsystem Name=tRNA thiolation	1.5	36	43	6.27316
Product=Galactose operon repressor, GalR-LacI family of transcriptional regulators	0.5	47	32	6.28424
Role ID=Galactose_operon_repressor,_GalR-LacI_family_of_transcriptional_regulators	0.5	47	32	6.28424
Role Name=Galactose operon repressor, GalR-LacI family of transcriptional regulators	0.5	47	32	6.28424
Role Name=Glutaredoxin-like protein NrdH, required for reduction of Ribonucleotide reductase class Ib	1.5	59	20	6.29372
Product=Glutaredoxin-like protein NrdH, required for reduction of Ribonucleotide reductase class Ib	1.5	59	20	6.29372
Role ID=Glutaredoxin-like_protein_NrdH,_required_for_reduction_of_Ribonucleotide_reductase_class_Ib	1.5	59	20	6.29372
Product=ATP-dependent protease La (EC 3.4.21.53) Type I	0.5	62	17	6.29692
Role Name=ATP-dependent protease La (EC 3.4.21.53) Type I	0.5	62	17	6.29692
Role ID=ATP-dependent_protease_La_(EC_3.4.21.53)_Type_I	0.5	62	17	6.29692
Role Name=Gluconokinase (EC 2.7.1.12)	0.5	52	27	6.29718
Role ID=Gluconokinase_(EC_2.7.1.12)	0.5	52	27	6.29718
Product=Peptide-methionine (R)-S-oxide reductase MsrB (EC 1.8.4.12)	0.5	47	32	6.29866
Product=Serine transporter	0.5	65	14	6.29966
Role ID=Serine_transporter	0.5	65	14	6.29966
Role Name=Serine transporter	0.5	65	14	6.29966
Subsystem Name=Pyruvate metabolism I: anaplerotic reactions, PEP	7.5	63	16	6.31766
Subsystem Name=Efflux ABC transporter MdlAB	1	54	25	6.3259
Role Name=Efflux ABC transporter, permease/ATP-binding protein MdlB	0.5	54	25	6.3259
Role ID=Efflux_ABC_transporter,_permease/ATP-binding_protein_MdlB	0.5	54	25	6.3259
Product=Efflux ABC transporter, permease/ATP-binding protein MdlB	0.5	54	25	6.3259
Product=Efflux ABC transporter, permease/ATP-binding protein MdlA	0.5	54	25	6.3259
Role Name=Efflux ABC transporter, permease/ATP-binding protein MdlA	0.5	54	25	6.3259
Role ID=Efflux_ABC_transporter,_permease/ATP-binding_protein_MdlA	0.5	54	25	6.3259
Role Name=Acryloyl-CoA reductase AcuI/YhdH (EC 1.3.1.84)	1	66	13	6.32612
Product=Acryloyl-CoA reductase AcuI/YhdH (EC 1.3.1.84)	1	66	13	6.32612
Role ID=Acryloyl-CoA_reductase_AcuI/YhdH_(EC_1.3.1.84)	1	66	13	6.32612
Subsystem Name=Bacterial pathways for dimethylsulfoniopropionate and acrylate catabolism	0.5	66	13	6.32612
Role ID=Ribonucleotide_reductase_of_class_Ib_(aerobic),_alpha_subunit_(EC_1.17.4.1)	0.5	44	35	6.34568
Role Name=Ribonucleotide reductase of class Ib (aerobic), alpha subunit (EC 1.17.4.1)	0.5	44	35	6.34568
Product=Ribonucleotide reductase of class Ib (aerobic), alpha subunit (EC 1.17.4.1)	0.5	44	35	6.34568
Subsystem Name=Proline, 4-hydroxyproline uptake and utilization	3.5	64	15	6.3721
Class=Sulfur Metabolism	0.5	63	16	6.38596
Role Name=Isoaspartyl aminopeptidase (EC 3.4.19.5)	1.5	66	13	6.39294
Role ID=Isoaspartyl_aminopeptidase_(EC_3.4.19.5)	1.5	66	13	6.39294
Product=Isoaspartyl aminopeptidase (EC 3.4.19.5) @ Asp-X dipeptidase	2.5	66	13	6.39294
Product=Uncharacterized efflux ABC transporter, permease protein YadH	0.5	67	12	6.39954
Subsystem Name=Efflux ABC transporter YadGH	1	67	12	6.39954
Product=Uncharacterized efflux ABC transporter, ATP-binding protein YadG	0.5	67	12	6.39954
Role ID=Uncharacterized_efflux_ABC_transporter,_ATP-binding_protein_YadG	0.5	67	12	6.39954
Role ID=Uncharacterized_efflux_ABC_transporter,_permease_protein_YadH	0.5	67	12	6.39954
Role Name=Uncharacterized efflux ABC transporter, permease protein YadH	0.5	67	12	6.39954
Role Name=Uncharacterized efflux ABC transporter, ATP-binding protein YadG	0.5	67	12	6.39954
Role ID=RNA-binding_C-terminal_domain_PUA	2.5	66	13	6.40159
Role Name=RNA-binding C-terminal domain PUA	2.5	66	13	6.40159
Subsystem Name=RNA processing and degradation, bacterial	10	66	13	6.40159
Product=Glutamate 5-kinase (EC 2.7.2.11) / RNA-binding C-terminal domain PUA	6	66	13	6.40159
Subclass=Acetylation_deacetylation	1	66	13	6.40159
Subsystem Name=Post-translational modification of proteins	1	66	13	6.40159
Role ID=Exoribonuclease_II_(EC_3.1.13.1)	0.5	66	13	6.40159
Role Name=Exoribonuclease II (EC 3.1.13.1)	0.5	66	13	6.40159
Product=Exoribonuclease II (EC 3.1.13.1)	0.5	66	13	6.40159
Product=RNA polymerase sigma factor RpoH	2.5	66	13	6.40159
Role ID=RNA_polymerase_sigma_factor_RpoH	2.5	66	13	6.40159
Role Name=RNA polymerase sigma factor RpoH	2.5	66	13	6.40159
Class=Energy and Precursor Metabolites Generation	108	44	35	6.40257
Subsystem Name=Entner-Doudoroff Pathway	14	67	12	6.42003
Subsystem Name=Heme O and Heme A biosynthesis (with selected terminal oxidases)	4.5	65	14	6.43525
Subsystem Name=DNA repair, bacterial photolyase	0.5	66	13	6.43904
Role ID=Ribonucleotide_reductase_of_class_Ib_(aerobic),_beta_subunit_(EC_1.17.4.1)	0.5	42	37	6.44011
Role Name=Ribonucleotide reductase of class Ib (aerobic), beta subunit (EC 1.17.4.1)	0.5	42	37	6.44011
Role Name=Phosphoenolpyruvate synthase regulatory protein	0.5	48	31	6.44863
Role ID=Phosphoenolpyruvate_synthase_regulatory_protein	0.5	48	31	6.44863
Product=Phosphoenolpyruvate synthase regulatory protein	0.5	48	31	6.44863
Role ID=(2E,6E)-farnesyl_diphosphate_synthase_(EC_2.5.1.10)	0.5	48	31	6.44967
Role Name=(2E,6E)-farnesyl diphosphate synthase (EC 2.5.1.10)	0.5	48	31	6.44967
Subsystem Name=Isoprenoid Biosynthesis: Interconversions	1	48	31	6.44967
Subclass=Carboxylic acids	1	63	16	6.4497
Subclass=Phospholipids	6.5	31	48	6.45061
Role ID=NAD-dependent_malic_enzyme_(EC_1.1.1.38)	0.5	66	13	6.45435
Role Name=NAD-dependent malic enzyme (EC 1.1.1.38)	0.5	66	13	6.45435
Product=NAD-dependent malic enzyme (EC 1.1.1.38)	0.5	66	13	6.45435
Role Name=Aerobic glycerol-3-phosphate dehydrogenase (EC 1.1.5.3)	0.5	66	13	6.45435
Product=GTP cyclohydrolase II (EC 3.5.4.25)	1	66	13	6.45435
Product=Aerobic glycerol-3-phosphate dehydrogenase (EC 1.1.5.3)	0.5	66	13	6.45435
Role ID=Aerobic_glycerol-3-phosphate_dehydrogenase_(EC_1.1.5.3)	0.5	66	13	6.45435
Role Name=Ribonuclease E inhibitor RraA	0.5	66	13	6.45435
Role ID=Ribonuclease_E_inhibitor_RraA	0.5	66	13	6.45435
Product=Ribonuclease E inhibitor RraA	0.5	66	13	6.45435
Class=Cofactors, Vitamins, Prosthetic Groups	210	66	13	6.46907
Subsystem Name=Aspartate to Threonine Module	7.5	59	20	6.46927
Subsystem Name=Ribosomal proteins, zinc requirement	16.5	56	23	6.47011
Product=Acetyl-CoA synthetase (EC 6.2.1.1)	1.5	65	14	6.47012
Product=Glutamine synthetase type III, GlnN (EC 6.3.1.2)	0.5	45	34	6.47138
Role Name=Glutamine synthetase type III, GlnN (EC 6.3.1.2)	0.5	45	34	6.47138
Role ID=Glutamine_synthetase_type_III,_GlnN_(EC_6.3.1.2)	0.5	45	34	6.47138
Role Name=Cell division integral membrane protein, YggT and half-length relatives	1.5	55	24	6.48035
Product=Cell division integral membrane protein, YggT and half-length relatives	1.5	55	24	6.48035
Role ID=Cell_division_integral_membrane_protein,_YggT_and_half-length_relatives	1.5	55	24	6.48035
Subclass=Protein degradation	8.5	45	34	6.48736
Class=Nucleosides and Nucleotides	52.5	26	53	6.48878
Subclass=Electron accepting reactions	5.5	64	15	6.49218
Product=DNA-3-methyladenine glycosylase II (EC 3.2.2.21)	0.5	58	21	6.50004
Subsystem Name=L-serine dehydratase subunits	3	62	17	6.50121
Product=Fructose-1,6-bisphosphatase, type I (EC 3.1.3.11)	0.5	67	12	6.51399
Role ID=Fructose-1,6-bisphosphatase,_type_I_(EC_3.1.3.11)	0.5	67	12	6.51399
Role Name=Fructose-1,6-bisphosphatase, type I (EC 3.1.3.11)	0.5	67	12	6.51399
Subsystem Name=Diaminopimelate Synthesis	10.5	51	28	6.52084
Product=Triphosphoribosyl-dephospho-CoA synthase (EC 2.4.2.52)	0.5	58	21	6.52481
Class=Fatty Acids, Lipids, and Isoprenoids	65.5	58	21	6.52921
Role Name=Periplasmic thiol:disulfide interchange protein DsbA	1.5	67	12	6.53512
Product=Periplasmic thiol:disulfide interchange protein DsbA	1.5	67	12	6.53512
Role ID=Periplasmic_thiol:disulfide_interchange_protein_DsbA	1.5	67	12	6.53512
Product=Xanthine permease @ Xanthine:proton symporter XanP	0.5	67	12	6.53512
Product=SSU ribosomal protein S21p	1.5	67	12	6.53512
Role Name=SSU ribosomal protein S21p	1.5	67	12	6.53512
Role ID=SSU_ribosomal_protein_S21p	1.5	67	12	6.53512
Role Name=Thiamin ABC transporter, substrate-binding component	0.5	67	12	6.53512
Product=FIG001341: Probable Fe(2+)-trafficking protein YggX	0.5	67	12	6.53512
Role Name=Exodeoxyribonuclease V beta chain (EC 3.1.11.5)	0.5	67	12	6.53512
Role ID=LSU_rRNA_pseudouridine(746)_synthase_(EC_5.4.99.29)	0.5	67	12	6.53512
Product=LSU rRNA pseudouridine(746) synthase (EC 5.4.99.29) @ tRNA pseudouridine(32) synthase (EC 5.4.99.28)	0.5	67	12	6.53512
Role Name=Exodeoxyribonuclease V alpha chain (EC 3.1.11.5)	0.5	67	12	6.53512
Product=ATP-dependent RNA helicase RhlB (EC 3.6.4.13)	0.5	67	12	6.53512
Role Name=Elongation factor P-like protein	0.5	67	12	6.53512
Product=Exodeoxyribonuclease V gamma chain (EC 3.1.11.5)	0.5	67	12	6.53512
Product=ATP-dependent RNA helicase SrmB	0.5	67	12	6.53512
Role ID=N-succinyl-L,L-diaminopimelate_aminotransferase_(EC_2.6.1.17)	1.5	67	12	6.53512
Role ID=Chaperone_protein_HscA	0.5	67	12	6.53512
Role Name=DNA mismatch repair endonuclease MutH	0.5	67	12	6.53512
Product=Exodeoxyribonuclease V beta chain (EC 3.1.11.5)	0.5	67	12	6.53512
Product=Exodeoxyribonuclease V alpha chain (EC 3.1.11.5)	0.5	67	12	6.53512
Role ID=Chaperone_protein_HscB	0.5	67	12	6.53512
Role ID=Cold_shock_protein_of_CSP_family_=>_CspD_(naming_convention_as_in_E.coli)	0.5	67	12	6.53512
Role Name=Exodeoxyribonuclease V gamma chain (EC 3.1.11.5)	0.5	67	12	6.53512
Role Name=Cytoskeleton protein RodZ	0.5	67	12	6.53512
Product=Chaperone protein HscB	0.5	67	12	6.53512
Product=Periplasmic thiol:disulfide oxidoreductase DsbB, required for DsbA reoxidation	0.5	67	12	6.53512
Role Name=DNA gyrase inhibitor YacG	0.5	67	12	6.53512
Role Name=Thiamine kinase (EC 2.7.1.89)	0.5	67	12	6.53512
Role Name=Thiamin ABC transporter, transmembrane component	0.5	67	12	6.53512
Role Name=D-erythrose-4-phosphate dehydrogenase (EC 1.2.1.72)	0.5	67	12	6.53512
Role Name=Thiamin ABC transporter, ATPase component	0.5	67	12	6.53512
Product=Chaperone protein HscA	0.5	67	12	6.53512
Role Name=Translation elongation factor P Lys34--(R)-beta-lysine ligase	0.5	67	12	6.53512
Role Name=Translation elongation factor P Lys34 hydroxylase	0.5	67	12	6.53512
Product=ADP compounds hydrolase NudE	0.5	67	12	6.53512
Phylum=Proteobacteria	0.5	67	12	6.53512
Role ID=FIG001341:_Probable_Fe(2+)-trafficking_protein_YggX	0.5	67	12	6.53512
Role ID=FAD-dependent_cmnm(5)s(2)U34_oxidoreductase	0.5	67	12	6.53512
Role Name=Guanosine-5'-triphosphate,3'-diphosphate pyrophosphatase (EC 3.6.1.40)	0.5	67	12	6.53512
Role ID=Exodeoxyribonuclease_V_gamma_chain_(EC_3.1.11.5)	0.5	67	12	6.53512
Role Name=Xanthine-guanine phosphoribosyltransferase (EC 2.4.2.22)	1.5	67	12	6.53512
Role ID=Exodeoxyribonuclease_V_beta_chain_(EC_3.1.11.5)	0.5	67	12	6.53512
Role ID=Exodeoxyribonuclease_V_alpha_chain_(EC_3.1.11.5)	0.5	67	12	6.53512
Order=Enterobacterales	0.5	67	12	6.53512
Role ID=Elongation_factor_P-like_protein	0.5	67	12	6.53512
Role Name=LSU rRNA pseudouridine(746) synthase (EC 5.4.99.29)	0.5	67	12	6.53512
Role Name=Glutathione synthetase (EC 6.3.2.3)	1.5	67	12	6.53512
Role Name=Uncharacterized chaperone protein YegD	0.5	67	12	6.53512
Role ID=Cytoskeleton_protein_RodZ	0.5	67	12	6.53512
Class=Gammaproteobacteria	0.5	67	12	6.53512
Role ID=Gluconate_utilization_system_Gnt-I_transcriptional_repressor	0.5	67	12	6.53512
Role ID=DNA_mismatch_repair_endonuclease_MutH	0.5	67	12	6.53512
Role ID=DNA_gyrase_inhibitor_YacG	0.5	67	12	6.53512
Product=Aspartokinase (EC 2.7.2.4) / Homoserine dehydrogenase (EC 1.1.1.3)	10.5	67	12	6.53512
Role Name=tRNA pseudouridine(13) synthase (EC 5.4.99.27)	0.5	67	12	6.53512
Role Name=tRNA pseudouridine(65) synthase (EC 5.4.99.26)	0.5	67	12	6.53512
Role Name=FIG001341: Probable Fe(2+)-trafficking protein YggX	0.5	67	12	6.53512
Role ID=Glutathione_synthetase_(EC_6.3.2.3)	1.5	67	12	6.53512
Role ID=Guanosine-5'-triphosphate,3'-diphosphate_pyrophosphatase_(EC_3.6.1.40)	0.5	67	12	6.53512
Product=ATP-dependent 23S rRNA helicase DbpA	0.5	67	12	6.53512
Role Name=FAD-dependent cmnm(5)s(2)U34 oxidoreductase	0.5	67	12	6.53512
Role ID=D-erythrose-4-phosphate_dehydrogenase_(EC_1.2.1.72)	0.5	67	12	6.53512
Product=N-acetylornithine aminotransferase (EC 2.6.1.11) @ N-succinyl-L,L-diaminopimelate aminotransferase (EC 2.6.1.17)	3	67	12	6.53512
Role Name=N-succinyl-L,L-diaminopimelate aminotransferase (EC 2.6.1.17)	1.5	67	12	6.53512
Role Name=Gluconate utilization system Gnt-I transcriptional repressor	0.5	67	12	6.53512
Product=Gluconate utilization system Gnt-I transcriptional repressor	0.5	67	12	6.53512
Role Name=Rhodanese-like domain required for thiamine synthesis	0.5	67	12	6.53512
Role ID=Protease_III_precursor_(EC_3.4.24.55)	0.5	67	12	6.53512
Role Name=Periplasmic thiol:disulfide oxidoreductase DsbB, required for DsbA reoxidation	0.5	67	12	6.53512
Product=Glutathione synthetase (EC 6.3.2.3)	1.5	67	12	6.53512
Product=tRNA (5-methylaminomethyl-2-thiouridylate)-methyltransferase (EC 2.1.1.61) / FAD-dependent cmnm(5)s(2)U34 oxidoreductase	1.5	67	12	6.53512
Role ID=ATP-dependent_23S_rRNA_helicase_DbpA	0.5	67	12	6.53512
Role ID=ADP_compounds_hydrolase_NudE	0.5	67	12	6.53512
Role ID=Xanthine-guanine_phosphoribosyltransferase_(EC_2.4.2.22)	1.5	67	12	6.53512
Role ID=Uncharacterized_chaperone_protein_YegD	0.5	67	12	6.53512
Product=Cytoskeleton protein RodZ	0.5	67	12	6.53512
Role ID=Translation_elongation_factor_P_Lys34_hydroxylase	0.5	67	12	6.53512
Subsystem Name=Cluster containing Glutathione synthetase	3.5	67	12	6.53512
Role ID=Translation_elongation_factor_P_Lys34--(R)-beta-lysine_ligase	0.5	67	12	6.53512
Role Name=Protease III precursor (EC 3.4.24.55)	0.5	67	12	6.53512
Product=Acyl-CoA:1-acyl-sn-glycerol-3-phosphate acyltransferase (EC 2.3.1.51) @ Acyl-ACP:1-acyl-sn-glycerol-3-phosphate acyltransferase (EC 2.3.1.n4)	1	67	12	6.53512
Role ID=Rhodanese-like_domain_required_for_thiamine_synthesis	0.5	67	12	6.53512
Product=3,4-dihydroxy-2-butanone 4-phosphate synthase (EC 4.1.99.12)	1.5	67	12	6.53512
Product=D-erythrose-4-phosphate dehydrogenase (EC 1.2.1.72)	0.5	67	12	6.53512
Role ID=Thiamine_kinase_(EC_2.7.1.89)	0.5	67	12	6.53512
Product=tRNA pseudouridine(65) synthase (EC 5.4.99.26)	0.5	67	12	6.53512
Product=tRNA pseudouridine(13) synthase (EC 5.4.99.27)	0.5	67	12	6.53512
Role ID=Thiamin_ABC_transporter,_transmembrane_component	0.5	67	12	6.53512
Role ID=Ribonuclease_E_inhibitor_RraB	0.5	67	12	6.53512
Role ID=Ribonuclease_T	0.5	67	12	6.53512
Role ID=Thiamin_ABC_transporter,_substrate-binding_component	0.5	67	12	6.53512
Role ID=Thiamin_ABC_transporter,_ATPase_component	0.5	67	12	6.53512
Product=Translation elongation factor P Lys34 hydroxylase	0.5	67	12	6.53512
Product=Translation elongation factor P Lys34--(R)-beta-lysine ligase	0.5	67	12	6.53512
Role Name=Ribonuclease T	0.5	67	12	6.53512
Product=DNA gyrase inhibitor YacG	0.5	67	12	6.53512
Product=Dihydrolipoamide dehydrogenase of pyruvate dehydrogenase complex (EC 1.8.1.4) @ Dihydrolipoamide dehydrogenase (EC 1.8.1.4)	2.5	67	12	6.53512
Subsystem Name=Bicyclomycin resistance cluster	0.5	67	12	6.53512
Product=Thiamine kinase (EC 2.7.1.89) @ Adenosylcobinamide kinase (EC 2.7.1.156)	0.5	67	12	6.53512
Product=Xanthine-guanine phosphoribosyltransferase (EC 2.4.2.22)	1.5	67	12	6.53512
Role Name=Cold shock protein of CSP family => CspD (naming convention as in E.coli)	0.5	67	12	6.53512
Role Name=Chaperone protein HscB	0.5	67	12	6.53512
Product=Protease III precursor (EC 3.4.24.55)	0.5	67	12	6.53512
Product=tRNA 4-thiouridine synthase (EC 2.8.1.4) / Rhodanese-like domain required for thiamine synthesis	1.5	67	12	6.53512
Role Name=Chaperone protein HscA	0.5	67	12	6.53512
Product=DNA mismatch repair endonuclease MutH	0.5	67	12	6.53512
Product=Cold shock protein of CSP family => CspD (naming convention as in E.coli)	0.5	67	12	6.53512
Subsystem Name=Possible DNA repair related cluster	2	67	12	6.53512
Product=Elongation factor P-like protein	0.5	67	12	6.53512
Role Name=ATP-dependent RNA helicase SrmB	0.5	67	12	6.53512
Product=Ribonuclease E inhibitor RraB	0.5	67	12	6.53512
Role ID=ATP-dependent_RNA_helicase_RhlB_(EC_3.6.4.13)	0.5	67	12	6.53512
Product=Ribonuclease T	0.5	67	12	6.53512
Role Name=Ribonuclease E inhibitor RraB	0.5	67	12	6.53512
Role Name=ATP-dependent RNA helicase RhlB (EC 3.6.4.13)	0.5	67	12	6.53512
Product=Uncharacterized chaperone protein YegD	0.5	67	12	6.53512
Role ID=ATP-dependent_RNA_helicase_SrmB	0.5	67	12	6.53512
Product=Thiamin ABC transporter, transmembrane component	0.5	67	12	6.53512
Product=Thiamin ABC transporter, substrate-binding component	0.5	67	12	6.53512
Role ID=tRNA_pseudouridine(13)_synthase_(EC_5.4.99.27)	0.5	67	12	6.53512
Product=Thiamin ABC transporter, ATPase component	0.5	67	12	6.53512
Role ID=tRNA_pseudouridine(65)_synthase_(EC_5.4.99.26)	0.5	67	12	6.53512
Role Name=ADP compounds hydrolase NudE	0.5	67	12	6.53512
Role ID=Periplasmic_thiol:disulfide_oxidoreductase_DsbB,_required_for_DsbA_reoxidation	0.5	67	12	6.53512
Role Name=ATP-dependent 23S rRNA helicase DbpA	0.5	67	12	6.53512
Subsystem Name=Lysine leader peptide	1	67	12	6.53512
Subsystem Name=Gram-negative cluster	3	67	12	6.53512
Subsystem Name=Periplasmic disulfide interchange	3.5	67	12	6.53512
Product=N-acetylmannosamine kinase (EC 2.7.1.60)	0.5	56	23	6.53626
Role ID=N-acetylmannosamine_kinase_(EC_2.7.1.60)	0.5	56	23	6.53626
Role Name=N-acetylmannosamine kinase (EC 2.7.1.60)	0.5	56	23	6.53626
Subsystem Name=Selenocysteine metabolism	5.5	64	15	6.54299
Subclass=Selenoproteins	5.5	64	15	6.54299
Role Name=Biotin operon repressor	2.5	61	18	6.54352
Role ID=Biotin_operon_repressor	2.5	61	18	6.54352
Product=Biotin operon repressor / Biotin--protein ligase (EC 6.3.4.9)(EC 6.3.4.10)(EC 6.3.4.11)(EC 6.3.4.15)	5.5	61	18	6.54352
Class=Protein Fate (folding, modification, targeting, degradation)	51	67	12	6.54507
Subsystem Name=Bacterial cell division related cluster 2	4.5	59	20	6.54796
Product=Acetaldehyde dehydrogenase (EC 1.2.1.10) / Alcohol dehydrogenase (EC 1.1.1.1)	5.5	66	13	6.54954
Class=Amino Acids and Derivatives	157.5	66	13	6.55105
Subclass=Biogenesis of respiratory chain components	24	66	13	6.55105
Product=Sugar fermentation stimulation protein SfsA	0.5	56	23	6.55266
Role ID=Sugar_fermentation_stimulation_protein_SfsA	0.5	56	23	6.55266
Role Name=Sugar fermentation stimulation protein SfsA	0.5	56	23	6.55266
Role Name=Phosphate:acyl-ACP acyltransferase PlsX (EC 2.3.1.n2)	0.5	33	46	6.55281
Role Name=Phosphatidate cytidylyltransferase (EC 2.7.7.41)	0.5	33	46	6.55281
Role Name=Glycerol-3-phosphate dehydrogenase [NAD(P)+] (EC 1.1.1.94)	0.5	33	46	6.55281
Subsystem Name=Glycerolipid and Glycerophospholipid Metabolism in Bacteria	3	33	46	6.55281
Product=Phosphatidate cytidylyltransferase (EC 2.7.7.41)	0.5	33	46	6.55281
Role ID=Glycerol-3-phosphate_dehydrogenase_[NAD(P)+]_(EC_1.1.1.94)	0.5	33	46	6.55281
Product=Glycerol-3-phosphate dehydrogenase [NAD(P)+] (EC 1.1.1.94)	0.5	33	46	6.55281
Product=Phosphate:acyl-ACP acyltransferase PlsX (EC 2.3.1.n2)	0.5	33	46	6.55281
Role ID=Phosphatidate_cytidylyltransferase_(EC_2.7.7.41)	0.5	33	46	6.55281
Role ID=Phosphate:acyl-ACP_acyltransferase_PlsX_(EC_2.3.1.n2)	0.5	33	46	6.55281
Role ID=Acetate_kinase_(EC_2.7.2.1)	7	67	12	6.55305
Role Name=Acetate kinase (EC 2.7.2.1)	7	67	12	6.55305
Role ID=Phosphoenolpyruvate-dihydroxyacetone_phosphotransferase_(EC_2.7.1.121),_subunit_DhaM	0.5	61	18	6.55315
Role Name=DHA-specific IIA component	0.5	61	18	6.55315
Role ID=DHA-specific_IIA_component	0.5	61	18	6.55315
Role Name=Phosphoenolpyruvate-dihydroxyacetone phosphotransferase (EC 2.7.1.121), subunit DhaM	0.5	61	18	6.55315
Subsystem Name=NAD and NADP cofactor biosynthesis global	13.5	65	14	6.5535
Role Name=Holo-[acyl-carrier-protein] synthase (EC 2.7.8.7)	1.5	43	36	6.55602
Product=Holo-[acyl-carrier-protein] synthase (EC 2.7.8.7)	1.5	43	36	6.55602
Role ID=Holo-[acyl-carrier-protein]_synthase_(EC_2.7.8.7)	1.5	43	36	6.55602
Subsystem Name=Fermentations: Lactate	4.5	30	49	6.55688
Product=3-hydroxyacyl-[acyl-carrier-protein] dehydratase, FabZ form (EC 4.2.1.59)	1.5	47	32	6.55735
Subsystem Name=Quinone oxidoreductase family	1.5	67	12	6.55921
Product=N-acetylmannosamine-6-phosphate 2-epimerase (EC 5.1.3.9)	0.5	58	21	6.55925
Role ID=N-acetylmannosamine-6-phosphate_2-epimerase_(EC_5.1.3.9)	0.5	58	21	6.55925
Role Name=N-acetylmannosamine-6-phosphate 2-epimerase (EC 5.1.3.9)	0.5	58	21	6.55925
Role ID=Cytochrome_d_ubiquinol_oxidase_subunit_I_(EC_1.10.3.-)	3	66	13	6.56953
Role Name=Cytochrome d ubiquinol oxidase subunit I (EC 1.10.3.-)	3	66	13	6.56953
Subsystem Name=Cytochrome d ubiquinol oxidase operon	4.5	66	13	6.56953
Subsystem Name=Molybdenum cofactor biosynthesis	8.5	67	12	6.57289
Product=Molybdopterin molybdenumtransferase (EC 2.10.1.1)	0.5	67	12	6.57289
Role Name=Molybdopterin molybdenumtransferase (EC 2.10.1.1)	0.5	67	12	6.57289
Role ID=Molybdopterin_molybdenumtransferase_(EC_2.10.1.1)	0.5	67	12	6.57289
Role Name=Molybdenum ABC transporter, substrate-binding protein ModA	0.5	67	12	6.57289
Product=Molybdenum ABC transporter, substrate-binding protein ModA	0.5	67	12	6.57289
Role ID=Molybdenum_ABC_transporter,_substrate-binding_protein_ModA	0.5	67	12	6.57289
Role Name=Deoxyribodipyrimidine photolyase (EC 4.1.99.3)	0.5	67	12	6.57289
Role Name=Molybdenum cofactor guanylyltransferase (EC 2.7.7.77)	0.5	67	12	6.57289
Role ID=Cyclic_pyranopterin_monophosphate_synthase_(EC_4.6.1.17)	0.5	67	12	6.57289
Role ID=Molybdenum_cofactor_guanylyltransferase_(EC_2.7.7.77)	0.5	67	12	6.57289
Role Name=Molybdenum ABC transporter permease protein ModB	0.5	67	12	6.57289
Product=GTP 3',8-cyclase (EC 4.1.99.22)	0.5	67	12	6.57289
Product=Molybdenum cofactor guanylyltransferase (EC 2.7.7.77)	0.5	67	12	6.57289
Role ID=Deoxyribodipyrimidine_photolyase_(EC_4.1.99.3)	0.5	67	12	6.57289
Product=Deoxyribodipyrimidine photolyase (EC 4.1.99.3)	0.5	67	12	6.57289
Role Name=Cyclic pyranopterin monophosphate synthase (EC 4.6.1.17)	0.5	67	12	6.57289
Role Name=GTP 3',8-cyclase (EC 4.1.99.22)	0.5	67	12	6.57289
Role ID=Molybdenum_ABC_transporter_permease_protein_ModB	0.5	67	12	6.57289
Product=Molybdenum ABC transporter permease protein ModB	0.5	67	12	6.57289
Product=Cyclic pyranopterin monophosphate synthase (EC 4.6.1.17)	0.5	67	12	6.57289
Role ID=GTP_3',8-cyclase_(EC_4.1.99.22)	0.5	67	12	6.57289
Subsystem Name=Thiamin, thiazole, hydroxymethylpyrimidine salvage and uptake	7.5	55	24	6.57442
Product=Acetyl-coenzyme A carboxyl transferase beta chain (EC 6.4.1.2)	1.5	49	30	6.57475
Product=Iron-sulfur cluster assembly ATPase protein SufC	0.5	59	20	6.5936
Role Name=Iron-sulfur cluster assembly protein SufD	0.5	59	20	6.5936
Role Name=Iron-sulfur cluster assembly protein SufB	0.5	59	20	6.5936
Role Name=Iron-sulfur cluster assembly ATPase protein SufC	0.5	59	20	6.5936
Product=Iron-sulfur cluster assembly protein SufD	0.5	59	20	6.5936
Product=Iron-sulfur cluster assembly protein SufB	0.5	59	20	6.5936
Role ID=Iron-sulfur_cluster_assembly_ATPase_protein_SufC	0.5	59	20	6.5936
Role ID=Iron-sulfur_cluster_assembly_protein_SufB	0.5	59	20	6.5936
Role ID=Iron-sulfur_cluster_assembly_protein_SufD	0.5	59	20	6.5936
Role Name=Cysteine desulfurase (EC 2.8.1.7) => SufS	0.5	59	20	6.5936
Role ID=Cysteine_desulfurase_(EC_2.8.1.7)_=>_SufS	0.5	59	20	6.5936
Product=Cysteine desulfurase (EC 2.8.1.7) => SufS	0.5	59	20	6.5936
Subsystem Name=Heme Biosynthesis: protoporphyrin-, coproporphyrin- and siroheme-dependent pathways	1.5	37	42	6.6164
Role Name=D-serine/D-alanine/glycine transporter	0.5	58	21	6.61659
Product=D-serine/D-alanine/glycine transporter	0.5	58	21	6.61659
Role ID=D-serine/D-alanine/glycine_transporter	0.5	58	21	6.61659
Subsystem Name=Protein chaperones	8.5	67	12	6.61745
Subsystem Name=Dihydroxyacetone kinases	3.5	58	21	6.61891
Subsystem Name=Translation elongation factors, bacterial	11.5	67	12	6.62363
Role Name=Cytochrome c-type biogenesis protein CcmC, putative heme lyase for CcmE	0.5	67	12	6.62751
Product=Cytochrome c-type biogenesis protein CcmC, putative heme lyase for CcmE	0.5	67	12	6.62751
Role ID=Cytochrome_c-type_biogenesis_protein_CcmC,_putative_heme_lyase_for_CcmE	0.5	67	12	6.62751
Subsystem Name=5-methylaminomethyl-2-thiouridine	8.5	67	12	6.63255
Superclass=RNA PROCESSING	67.5	67	12	6.63255
Class=RNA Processing	67.5	67	12	6.63255
Role Name=Triphosphoribosyl-dephospho-CoA synthase (EC 2.4.2.52)	0.5	56	23	6.634
Role ID=Triphosphoribosyl-dephospho-CoA_synthase_(EC_2.4.2.52)	0.5	56	23	6.634
Role Name=Glutamate 5-kinase (EC 2.7.2.11)	3.5	65	14	6.63517
Role ID=Glutamate_5-kinase_(EC_2.7.2.11)	3.5	65	14	6.63517
Role ID=Homoserine_dehydrogenase_(EC_1.1.1.3)	3	57	22	6.63563
Role Name=Homoserine dehydrogenase (EC 1.1.1.3)	3	57	22	6.63563
Subsystem Name=Lipoylated proteins	8.5	63	16	6.63566
Role ID=L-serine_dehydratase,_beta_subunit_(EC_4.3.1.17)	3	64	15	6.63602
Role Name=L-serine dehydratase, beta subunit (EC 4.3.1.17)	3	64	15	6.63602
Role Name=L-serine dehydratase, alpha subunit (EC 4.3.1.17)	3	64	15	6.63602
Role ID=L-serine_dehydratase,_alpha_subunit_(EC_4.3.1.17)	3	64	15	6.63602
Product=Dihydroneopterin aldolase (EC 4.1.2.25)	2.5	68	11	6.63787
Role ID=Dihydroneopterin_aldolase_(EC_4.1.2.25)	2.5	68	11	6.63787
Role Name=Glycerate kinase (EC 2.7.1.31)	0.5	68	11	6.63787
Product=Glycerate kinase (EC 2.7.1.31)	0.5	68	11	6.63787
Role Name=Dihydroneopterin aldolase (EC 4.1.2.25)	2.5	68	11	6.63787
Role ID=Glycerate_kinase_(EC_2.7.1.31)	0.5	68	11	6.63787
Role Name=Copper resistance protein CopD	1	67	12	6.6384
Role Name=Copper resistance protein CopC	1	67	12	6.6384
Subsystem Name=Copper uptake system CopCD	1	67	12	6.6384
Role ID=Copper_resistance_protein_CopD	1	67	12	6.6384
Role ID=Copper_resistance_protein_CopC	1	67	12	6.6384
Subclass=Two-component regulatory systems	1	68	11	6.64436
Role ID=Molybdopterin_adenylyltransferase_(EC_2.7.7.75)	0.5	68	11	6.64467
Role ID=Molybdenum_ABC_transporter_ATP-binding_protein_ModC	0.5	68	11	6.64467
Role Name=DNA-binding domain of ModE	0.5	68	11	6.64467
Product=Molybdenum ABC transporter ATP-binding protein ModC	0.5	68	11	6.64467
Product=Molybdopterin adenylyltransferase (EC 2.7.7.75)	0.5	68	11	6.64467
Role Name=Molybdenum ABC transporter ATP-binding protein ModC	0.5	68	11	6.64467
Role ID=DNA-binding_domain_of_ModE	0.5	68	11	6.64467
Role Name=Molybdopterin adenylyltransferase (EC 2.7.7.75)	0.5	68	11	6.64467
Subclass=Translation	30.5	67	12	6.64592
Role ID=6-phosphogluconolactonase_(EC_3.1.1.31)	0.5	47	32	6.64863
Product=6-phosphogluconolactonase (EC 3.1.1.31)	0.5	47	32	6.64863
Role Name=6-phosphogluconolactonase (EC 3.1.1.31)	0.5	47	32	6.64863
Role ID=Transketolase_(EC_2.2.1.1)	2.5	68	11	6.64869
Role Name=Transketolase (EC 2.2.1.1)	2.5	68	11	6.64869
Product=Transketolase (EC 2.2.1.1)	2.5	68	11	6.64869
Superclass=DNA PROCESSING	100.5	66	13	6.65054
Class=DNA Processing	100.5	66	13	6.65054
Role Name=Alcohol dehydrogenase (EC 1.1.1.1)	4.5	58	21	6.65298
Role ID=Alcohol_dehydrogenase_(EC_1.1.1.1)	4.5	58	21	6.65298
Role Name=Malonyl CoA-acyl carrier protein transacylase (EC 2.3.1.39)	3.5	41	38	6.65562
Role ID=Malonyl_CoA-acyl_carrier_protein_transacylase_(EC_2.3.1.39)	3.5	41	38	6.65562
Product=Malonyl CoA-acyl carrier protein transacylase (EC 2.3.1.39)	3.5	41	38	6.65562
Role ID=DNA-3-methyladenine_glycosylase_II_(EC_3.2.2.21)	0.5	57	22	6.65987
Role Name=DNA-3-methyladenine glycosylase II (EC 3.2.2.21)	0.5	57	22	6.65987
Role Name=Ribonucleotide reduction protein NrdI	0.5	43	36	6.66364
Role ID=Ribonucleotide_reduction_protein_NrdI	0.5	43	36	6.66364
Product=Ribonucleotide reduction protein NrdI	0.5	43	36	6.66364
Subclass=Lipoic acid	15.5	65	14	6.66663
Subclass=Proline and 4-hydroxyproline	24.5	67	12	6.66762
Superclass=ENERGY	202.5	67	12	6.66762
Product=ADP-ribose pyrophosphatase of COG1058 family (EC 3.6.1.13) / Nicotinamide-nucleotide amidase paralog YfaY, no functional activity	0.5	68	11	6.66808
Product=Cell division protein FtsN	0.5	68	11	6.66808
Role Name=Cell division protein FtsN	0.5	68	11	6.66808
Role ID=Cell_division_protein_FtsN	0.5	68	11	6.66808
Subsystem Name=DNA processing cluster	4.5	46	33	6.67112
Subsystem Name=Ribonucleotide reduction	5.5	30	49	6.67487
Subclass=Folate and pterines	40.5	68	11	6.67543
Role ID=Acetaldehyde_dehydrogenase_(EC_1.2.1.10)	1	29	50	6.67623
Role Name=Acetaldehyde dehydrogenase (EC 1.2.1.10)	1	29	50	6.67623
Product=Cytochrome d ubiquinol oxidase subunit I (EC 1.10.3.-)	3	67	12	6.68227
Role Name=Selenophosphate-dependent tRNA 2-selenouridine synthase	0.5	66	13	6.68507
Product=Selenophosphate-dependent tRNA 2-selenouridine synthase	0.5	66	13	6.68507
Role ID=Selenophosphate-dependent_tRNA_2-selenouridine_synthase	0.5	66	13	6.68507
Role Name=Prephenate and/or arogenate dehydrogenase (unknown specificity) (EC 1.3.1.12)(EC 1.3.1.43)	0.5	49	30	6.68554
Role ID=Prephenate_and/or_arogenate_dehydrogenase_(unknown_specificity)_(EC_1.3.1.12)(EC_1.3.1.43)	0.5	49	30	6.68554
Product=Prephenate and/or arogenate dehydrogenase (unknown specificity) (EC 1.3.1.12)(EC 1.3.1.43)	0.5	49	30	6.68554
Role Name=Glutathione reductase (EC 1.8.1.7)	0.5	64	15	6.68868
Role ID=Glutathione_reductase_(EC_1.8.1.7)	0.5	64	15	6.68868
Product=Glutathione reductase (EC 1.8.1.7)	0.5	64	15	6.68868
Subsystem Name=Glutamine synthetases	1.5	41	38	6.69012
Role Name=L,L-diaminopimelate aminotransferase (EC 2.6.1.83)	0.5	51	28	6.69139
Role ID=L,L-diaminopimelate_aminotransferase_(EC_2.6.1.83)	0.5	51	28	6.69139
Product=L,L-diaminopimelate aminotransferase (EC 2.6.1.83)	0.5	51	28	6.69139
Role Name=Glycyl-tRNA synthetase (EC 6.1.1.14)	0.5	41	38	6.70025
Product=Glycyl-tRNA synthetase (EC 6.1.1.14)	0.5	41	38	6.70025
Role ID=Glycyl-tRNA_synthetase_(EC_6.1.1.14)	0.5	41	38	6.70025
Subsystem Name=tRNA aminoacylation, Gly	1.5	38	41	6.70025
Role Name=Glycyl-tRNA synthetase beta chain (EC 6.1.1.14)	1	38	41	6.70025
Role ID=Glycyl-tRNA_synthetase_beta_chain_(EC_6.1.1.14)	1	38	41	6.70025
Subsystem Name=Glycyl-tRNA synthetase	1	38	41	6.70025
Role ID=Glycyl-tRNA_synthetase_alpha_chain_(EC_6.1.1.14)	1	38	41	6.70025
Product=Glycyl-tRNA synthetase alpha chain (EC 6.1.1.14)	1	38	41	6.70025
Product=Glycyl-tRNA synthetase beta chain (EC 6.1.1.14)	1	38	41	6.70025
Role Name=Glycyl-tRNA synthetase alpha chain (EC 6.1.1.14)	1	38	41	6.70025
Product=Biosynthetic Aromatic amino acid aminotransferase alpha (EC 2.6.1.57) @ Aspartate aminotransferase (EC 2.6.1.1)	0.5	37	42	6.70464
Subsystem Name=Lysine DAP biosynthetic pathway	10.5	43	36	6.7048
Subsystem Name=Polyamine Metabolism	12.5	66	13	6.70984
Subsystem Name=D-gluconate and ketogluconates metabolism	3.5	61	18	6.71113
Subsystem Name=A Hypothetical Protein Related to Proline Metabolism	1	52	27	6.71124
Subsystem Name=Biogenesis of c-type cytochromes	12	68	11	6.71497
Product=Pyruvate dehydrogenase (quinone) (EC 1.2.5.1)	0.5	66	13	6.71507
Role Name=Pyruvate dehydrogenase (quinone) (EC 1.2.5.1)	0.5	66	13	6.71507
Role ID=Pyruvate_dehydrogenase_(quinone)_(EC_1.2.5.1)	0.5	66	13	6.71507
Product=Copper resistance protein CopC	1	68	11	6.71981
Product=Copper resistance protein CopD	1	68	11	6.71981
Product=Phosphatidylglycerophosphatase B (EC 3.1.3.27)	1.5	68	11	6.71981
Role ID=DNA-binding_transcriptional_activator_DecR,_AsnC_family	0.5	68	11	6.71981
Role Name=Phosphatidylglycerophosphatase B (EC 3.1.3.27)	1.5	68	11	6.71981
Product=DNA-binding transcriptional activator DecR, AsnC family	0.5	68	11	6.71981
Role Name=DNA-binding transcriptional activator DecR, AsnC family	0.5	68	11	6.71981
Role ID=Phosphatidylglycerophosphatase_B_(EC_3.1.3.27)	1.5	68	11	6.71981
Subsystem Name=Osmotic stress cluster	0.5	68	11	6.71981
Role Name=Inner membrane protein YjcH, clustering with ActP	0.5	68	11	6.71981
Role ID=Inner_membrane_protein_YjcH,_clustering_with_ActP	0.5	68	11	6.71981
Product=Inner membrane protein YjcH, clustering with ActP	0.5	68	11	6.71981
Role ID=Acetate_permease_ActP_(cation/acetate_symporter)	0.5	68	11	6.71981
Product=Acetate permease ActP (cation/acetate symporter)	0.5	68	11	6.71981
Role Name=Acetate permease ActP (cation/acetate symporter)	0.5	68	11	6.71981
Subsystem Name=Lipoic acid metabolism	5.5	63	16	6.72318
Product=L-serine dehydratase, beta subunit (EC 4.3.1.17) / L-serine dehydratase, alpha subunit (EC 4.3.1.17)	6	67	12	6.72503
Role ID=Cyclopropane-fatty-acyl-phospholipid_synthase_(EC_2.1.1.79)	0.5	46	33	6.72598
Role Name=Cyclopropane-fatty-acyl-phospholipid synthase (EC 2.1.1.79)	0.5	46	33	6.72598
Role Name=Pyridoxal phosphate-containing protein YggS	1.5	52	27	6.72615
Product=Pyridoxal phosphate-containing protein YggS	1.5	52	27	6.72615
Role ID=Pyridoxal_phosphate-containing_protein_YggS	1.5	52	27	6.72615
Role Name=selenocysteine-containing	2.5	65	14	6.73172
Role ID=selenocysteine-containing	2.5	65	14	6.73172
Role Name=Heme O synthase, protoheme IX farnesyltransferase, COX10-CtaB	1.5	67	12	6.73279
Role ID=Heme_O_synthase,_protoheme_IX_farnesyltransferase,_COX10-CtaB	1.5	67	12	6.73279
Product=Heme O synthase, protoheme IX farnesyltransferase, COX10-CtaB	1.5	67	12	6.73279
Subsystem Name=Biogenesis of cytochrome c oxidases	0.5	67	12	6.73279
Subsystem Name=Heme O and Heme A biosynthesis	0.5	67	12	6.73279
Class=Respiration	78.5	66	13	6.73329
Subsystem Name=Hfl operon	2.5	62	17	6.73681
Subsystem Name=Aspartate to Homoserine module	5.5	59	20	6.73714
Role Name=Inner membrane component of TAM transport system	0.5	68	11	6.74135
Role Name=Outer membrane component of TAM transport system	0.5	68	11	6.74135
Role ID=Inner_membrane_component_of_TAM_transport_system	0.5	68	11	6.74135
Product=LPS-assembly lipoprotein LptE	0.5	68	11	6.74135
Role ID=LPS-assembly_lipoprotein_LptE	0.5	68	11	6.74135
Role Name=LPS-assembly lipoprotein LptE	0.5	68	11	6.74135
Product=Inner membrane component of TAM transport system	0.5	68	11	6.74135
Product=Outer membrane component of TAM transport system	0.5	68	11	6.74135
Role ID=Outer_membrane_component_of_TAM_transport_system	0.5	68	11	6.74135
Product=Peptidyl-prolyl cis-trans isomerase PpiB (EC 5.2.1.8)	0.5	68	11	6.74135
Role Name=TolA protein	0.5	68	11	6.74135
Product=TolA protein	0.5	68	11	6.74135
Role ID=Fumarate_reductase_flavoprotein_subunit_(EC_1.3.5.4)	0.5	68	11	6.74135
Subsystem Name=Tol-Pal Cell Envelope Complex	3.5	68	11	6.74135
Role ID=Outer-membrane-phospholipid-binding_lipoprotein_MlaA	0.5	68	11	6.74135
Role Name=Fumarate reductase flavoprotein subunit (EC 1.3.5.4)	0.5	68	11	6.74135
Role Name=Peptidyl-prolyl cis-trans isomerase PpiB (EC 5.2.1.8)	0.5	68	11	6.74135
Role ID=Peptidyl-prolyl_cis-trans_isomerase_PpiB_(EC_5.2.1.8)	0.5	68	11	6.74135
Product=Fumarate reductase flavoprotein subunit (EC 1.3.5.4)	0.5	68	11	6.74135
Role Name=Outer-membrane-phospholipid-binding lipoprotein MlaA	0.5	68	11	6.74135
Role ID=TolA_protein	0.5	68	11	6.74135
Product=Outer-membrane-phospholipid-binding lipoprotein MlaA	0.5	68	11	6.74135
Product=Phospholipid ABC transporter substrate-binding protein MlaD	0.5	68	11	6.74135
Role Name=Fumarate reductase iron-sulfur protein (EC 1.3.5.4)	0.5	68	11	6.74135
Subsystem Name=TAM transport system	1.5	68	11	6.74135
Product=Phospholipid ABC transporter shuttle protein MlaC	0.5	68	11	6.74135
Product=Periplasmic divalent cation tolerance protein CutA	0.5	68	11	6.74135
Role Name=Flavin prenyltransferase UbiX	0.5	68	11	6.74135
Role ID=Tol_biopolymer_transport_system,_TolR_protein	0.5	68	11	6.74135
Role Name=Conserved uncharacterized protein CreA	0.5	68	11	6.74135
Role ID=Tol-Pal_system_beta_propeller_repeat_protein_TolB	0.5	68	11	6.74135
Role ID=Tol-Pal_system_peptidoglycan-associated_lipoprotein_PAL	0.5	68	11	6.74135
Role ID=Tol-Pal_system_protein_TolQ	0.5	68	11	6.74135
Role Name=Protein lysine acetyltransferase Pat (EC 2.3.1.-)	0.5	68	11	6.74135
Product=Tol-Pal system protein TolQ	0.5	68	11	6.74135
Product=Tol-Pal system peptidoglycan-associated lipoprotein PAL	0.5	68	11	6.74135
Subsystem Name=Lpt lipopolysaccharide transport system	6.5	68	11	6.74135
Role Name=Phospholipid ABC transporter substrate-binding protein MlaD	0.5	68	11	6.74135
Role Name=Phospholipid ABC transporter shuttle protein MlaC	0.5	68	11	6.74135
Product=Tol-Pal system beta propeller repeat protein TolB	0.5	68	11	6.74135
Subsystem Name=Copper homeostasis: copper tolerance	3	68	11	6.74135
Subsystem Name=Maintenance of outer membrane lipid asymmetry	4	68	11	6.74135
Role ID=Periplasmic_divalent_cation_tolerance_protein_CutA	0.5	68	11	6.74135
Role Name=Tol biopolymer transport system, TolR protein	0.5	68	11	6.74135
Role Name=Tol-Pal system beta propeller repeat protein TolB	0.5	68	11	6.74135
Role ID=Conserved_uncharacterized_protein_CreA	0.5	68	11	6.74135
Product=Tol biopolymer transport system, TolR protein	0.5	68	11	6.74135
Role Name=Periplasmic divalent cation tolerance protein CutA	0.5	68	11	6.74135
Product=Conserved uncharacterized protein CreA	0.5	68	11	6.74135
Role Name=Tol-Pal system protein TolQ	0.5	68	11	6.74135
Role ID=Fumarate_reductase_iron-sulfur_protein_(EC_1.3.5.4)	0.5	68	11	6.74135
Product=Fumarate reductase iron-sulfur protein (EC 1.3.5.4)	0.5	68	11	6.74135
Product=Flavin prenyltransferase UbiX	0.5	68	11	6.74135
Role ID=Phospholipid_ABC_transporter_shuttle_protein_MlaC	0.5	68	11	6.74135
Role Name=Tol-Pal system peptidoglycan-associated lipoprotein PAL	0.5	68	11	6.74135
Role ID=Phospholipid_ABC_transporter_substrate-binding_protein_MlaD	0.5	68	11	6.74135
Role ID=Protein_lysine_acetyltransferase_Pat_(EC_2.3.1.-)	0.5	68	11	6.74135
Role ID=Flavin_prenyltransferase_UbiX	0.5	68	11	6.74135
Product=Protein lysine acetyltransferase Pat (EC 2.3.1.-)	0.5	68	11	6.74135
Subclass=Siderophores	1	64	15	6.74282
Role Name=N-acetylornithine deacetylase (EC 3.5.1.16)	0.5	66	13	6.74414
Role ID=N-acetylornithine_deacetylase_(EC_3.5.1.16)	0.5	66	13	6.74414
Product=N-acetylornithine deacetylase (EC 3.5.1.16)	0.5	66	13	6.74414
Role ID=Acetyl-CoA_synthetase_(EC_6.2.1.1)	1.5	61	18	6.75025
Role Name=Acetyl-CoA synthetase (EC 6.2.1.1)	1.5	61	18	6.75025
Subsystem Name=L-rhamnonate utilization cluster	0.5	68	11	6.75152
Role ID=Cold_shock_protein_of_CSP_family_=>_CspC_(naming_convention_as_in_E.coli)	0.5	68	11	6.75241
Product=Cold shock protein of CSP family => CspC (naming convention as in E.coli)	0.5	68	11	6.75241
Role Name=Cold shock protein of CSP family => CspC (naming convention as in E.coli)	0.5	68	11	6.75241
Role ID=Flagellar_basal_body-associated_protein_FliL	0.5	68	11	6.7545
Role Name=Flagellar basal body-associated protein FliL	0.5	68	11	6.7545
Product=Flagellar basal body-associated protein FliL	0.5	68	11	6.7545
Subclass=Flagellum	39.5	68	11	6.7545
Subsystem Name=Flagellum	39.5	68	11	6.7545
Product=LSU ribosomal protein L32p @ LSU ribosomal protein L32p, zinc-dependent	0.5	24	55	6.75542
Subclass=Branched-chain amino acids	14.5	65	14	6.75546
Subsystem Name=Branched-Chain Amino Acid Biosynthesis	14.5	65	14	6.75546
Product=Ribosyl nicotinamide transporter, PnuC-like	0.5	65	14	6.75856
Role Name=Ribosyl nicotinamide transporter, PnuC-like	0.5	65	14	6.75856
Role ID=Ribosyl_nicotinamide_transporter,_PnuC-like	0.5	65	14	6.75856
Product=Cyclopropane-fatty-acyl-phospholipid synthase (EC 2.1.1.79)	0.5	48	31	6.76095
Role ID=Gamma-glutamyl_phosphate_reductase_(EC_1.2.1.41)	2.5	68	11	6.76111
Product=Transcriptional repressor of PutA and PutP / Proline dehydrogenase (EC 1.5.5.2) / Delta-1-pyrroline-5-carboxylate dehydrogenase (EC 1.2.1.88)	1.5	68	11	6.76111
Subsystem Name=Ribosome activity modulation	1.5	68	11	6.76111
Product=Gamma-glutamyl phosphate reductase (EC 1.2.1.41)	2.5	68	11	6.76111
Role Name=Gamma-glutamyl phosphate reductase (EC 1.2.1.41)	2.5	68	11	6.76111
Product=Dethiobiotin synthase BioD (EC 6.3.3.3)	4.5	68	11	6.76111
Role Name=3-hydroxyacyl-[acyl-carrier-protein] dehydratase, FabA form (EC 4.2.1.59)	1	68	11	6.76111
Product=Ribosome-associated inhibitor A	1	68	11	6.76111
Role Name=ATP-dependent helicase DinG/Rad3	0.5	68	11	6.76111
Product=Proposed lipoate regulatory protein YbeD	0.5	68	11	6.76111
Role ID=Cysteine_desulfurase_(EC_2.8.1.7)_=>_IscS	0.5	68	11	6.76111
Role ID=Leucine-responsive_regulatory_protein,_regulator_for_leucine_(or_lrp)_regulon_and_high-affinity_branched-chain_amino_acid_transport_system	0.5	68	11	6.76111
Product=tRNA 5-methylaminomethyl-2-thiouridine synthase subunit TusC	0.5	68	11	6.76111
Role ID=tRNA_2-thiouridine_synthesis_protein_TusE	0.5	68	11	6.76111
Role ID=tRNA_5-methylaminomethyl-2-thiouridine_synthase_subunit_TusD	0.5	68	11	6.76111
Role ID=tRNA_5-methylaminomethyl-2-thiouridine_synthase_subunit_TusC	0.5	68	11	6.76111
Product=Cysteine desulfurase (EC 2.8.1.7) => IscS	0.5	68	11	6.76111
Product=tRNA 5-methylaminomethyl-2-thiouridine synthase subunit TusD	0.5	68	11	6.76111
Role ID=Uncharacterized_ferredoxin-like_protein_YfhL	0.5	68	11	6.76111
Product=Uncharacterized ferredoxin-like protein YfhL	0.5	68	11	6.76111
Role ID=ATP-dependent_helicase_DinG/Rad3	0.5	68	11	6.76111
Role ID=Proposed_lipoate_regulatory_protein_YbeD	0.5	68	11	6.76111
Product=tRNA 2-thiouridine synthesis protein TusE	0.5	68	11	6.76111
Role ID=3-hydroxyacyl-[acyl-carrier-protein]_dehydratase,_FabA_form_(EC_4.2.1.59)	1	68	11	6.76111
Role Name=Cysteine desulfurase (EC 2.8.1.7) => IscS	0.5	68	11	6.76111
Product=N-acetylglutamate synthase (EC 2.3.1.1)	1	68	11	6.76111
Product=tRNA 5-methylaminomethyl-2-thiouridine synthesis sulfur carrier protein TusA	0.5	68	11	6.76111
Role ID=tRNA_5-methylaminomethyl-2-thiouridine_synthesis_sulfur_carrier_protein_TusA	0.5	68	11	6.76111
Role ID=Ribosome-associated_inhibitor_A	1	68	11	6.76111
Product=Leucine-responsive regulatory protein, regulator for leucine (or lrp) regulon and high-affinity branched-chain amino acid transport system	0.5	68	11	6.76111
Role Name=Proposed lipoate regulatory protein YbeD	0.5	68	11	6.76111
Role Name=Leucine-responsive regulatory protein, regulator for leucine (or lrp) regulon and high-affinity branched-chain amino acid transport system	0.5	68	11	6.76111
Role Name=Ribosome-associated inhibitor A	1	68	11	6.76111
Role Name=Uncharacterized ferredoxin-like protein YfhL	0.5	68	11	6.76111
Product=ATP-dependent helicase DinG/Rad3	0.5	68	11	6.76111
Product=3-hydroxyacyl-[acyl-carrier-protein] dehydratase, FabA form (EC 4.2.1.59) @ Trans-2-decenoyl-[acyl-carrier-protein] isomerase (EC 5.3.3.14)	1	68	11	6.76111
Role Name=tRNA 2-thiouridine synthesis protein TusE	0.5	68	11	6.76111
Product=(2E,6E)-farnesyl diphosphate synthase (EC 2.5.1.10) @ Dimethylallyltransferase (EC 2.5.1.1)	0.5	68	11	6.76111
Role Name=tRNA 5-methylaminomethyl-2-thiouridine synthase subunit TusD	0.5	68	11	6.76111
Role Name=tRNA 5-methylaminomethyl-2-thiouridine synthesis sulfur carrier protein TusA	0.5	68	11	6.76111
Role Name=tRNA 5-methylaminomethyl-2-thiouridine synthase subunit TusC	0.5	68	11	6.76111
Subsystem Name=Enterobacterial common antigen (LPS O-antigen)	1	68	11	6.76111
Subclass=RNA processing and modification	63	68	11	6.76111
Role Name=Cyclohexadienyl dehydrogenase (EC 1.3.1.12)(EC 1.3.1.43)	0.5	68	11	6.76111
Product=Chorismate mutase I (EC 5.4.99.5) / Cyclohexadienyl dehydrogenase (EC 1.3.1.12)(EC 1.3.1.43)	1	68	11	6.76111
Role ID=Cyclohexadienyl_dehydrogenase_(EC_1.3.1.12)(EC_1.3.1.43)	0.5	68	11	6.76111
Role Name=G:T/U mismatch-specific uracil/thymine DNA-glycosylase (EC 3.2.2.27)	0.5	47	32	6.762
Role ID=G:T/U_mismatch-specific_uracil/thymine_DNA-glycosylase_(EC_3.2.2.27)	0.5	47	32	6.762
Role ID=Glutamate--cysteine_ligase_(EC_6.3.2.2)	0.5	64	15	6.76352
Role Name=Glutamate--cysteine ligase (EC 6.3.2.2)	0.5	64	15	6.76352
Product=Glutamate--cysteine ligase (EC 6.3.2.2)	0.5	64	15	6.76352
Role ID=Universal_stress_protein_F	0.5	69	10	6.76977
Role Name=Universal stress protein F	0.5	69	10	6.76977
Product=Universal stress protein F	0.5	69	10	6.76977
Product=G:T/U mismatch-specific uracil/thymine DNA-glycosylase (EC 3.2.2.27)	0.5	48	31	6.77002
Subclass=Ribosome biogenesis	93.5	59	20	6.77215
Role ID=Ribosomal_protein_L3_N(5)-glutamine_methyltransferase_(EC_2.1.1.298)	0.5	68	11	6.77424
Product=Ribosomal protein L3 N(5)-glutamine methyltransferase (EC 2.1.1.298)	0.5	68	11	6.77424
Role Name=Ribosomal protein L3 N(5)-glutamine methyltransferase (EC 2.1.1.298)	0.5	68	11	6.77424
Role ID=Glutamyl-tRNA_synthetase_(EC_6.1.1.17)	2.5	34	45	6.77793
Role Name=Glutamyl-tRNA synthetase (EC 6.1.1.17)	2.5	34	45	6.77793
Product=tRNA t(6)A37-methylthiotransferase (EC 2.8.4.5)	0.5	38	41	6.7798
Role ID=tRNA_t(6)A37-methylthiotransferase_(EC_2.8.4.5)	0.5	38	41	6.7798
Role Name=tRNA t(6)A37-methylthiotransferase (EC 2.8.4.5)	0.5	38	41	6.7798
Role Name=Magnesium and cobalt efflux protein CorC	1.5	64	15	6.78602
Role ID=Magnesium_and_cobalt_efflux_protein_CorC	1.5	64	15	6.78602
Product=Magnesium and cobalt efflux protein CorC	1.5	64	15	6.78602
Role ID=Cytochrome_c-type_biogenesis_protein_CcmE,_heme_chaperone	0.5	69	10	6.78731
Product=Cytochrome c-type biogenesis protein CcmE, heme chaperone	0.5	69	10	6.78731
Role Name=Cytochrome c-type biogenesis protein CcmE, heme chaperone	0.5	69	10	6.78731
Product=Dihydroorotate dehydrogenase (NAD(+)), electron transfer subunit (EC 1.3.1.14)	0.5	29	50	6.78848
Role Name=Dihydroorotate dehydrogenase (NAD(+)), electron transfer subunit (EC 1.3.1.14)	0.5	29	50	6.78848
Role ID=Dihydroorotate_dehydrogenase_(NAD(+)),_electron_transfer_subunit_(EC_1.3.1.14)	0.5	29	50	6.78848
Product=Purine nucleotide synthesis repressor	0.5	66	13	6.79057
Role ID=Purine_nucleotide_synthesis_repressor	0.5	66	13	6.79057
Role Name=Purine nucleotide synthesis repressor	0.5	66	13	6.79057
Subclass=Sugar acids	0.5	64	15	6.79463
Subsystem Name=Bacitracin resistance	0.5	68	11	6.79622
Subclass=Quinone cofactors	11	68	11	6.79622
Role Name=L-Proline/Glycine betaine transporter ProP	0.5	68	11	6.79622
Subclass=Stress Response	20.5	68	11	6.79622
Superclass=METABOLISM	686	68	11	6.79622
Role ID=L-Proline/Glycine_betaine_transporter_ProP	0.5	68	11	6.79622
Product=L-Proline/Glycine betaine transporter ProP	0.5	68	11	6.79622
Subsystem Name=Glutathione: Non-redox reactions	3.5	68	11	6.79622
Subclass=Lysine, threonine, methionine, and cysteine	55.5	68	11	6.79622
Product=Undecaprenyl-diphosphatase BcrC (EC 3.6.1.27), conveys bacitracin resistance	1	68	11	6.79622
Role ID=Undecaprenyl-diphosphatase_BcrC_(EC_3.6.1.27),_conveys_bacitracin_resistance	1	68	11	6.79622
Role ID=Molybdopterin_synthase_sulfur_carrier_subunit	0.5	68	11	6.79622
Role Name=Undecaprenyl-diphosphatase BcrC (EC 3.6.1.27), conveys bacitracin resistance	1	68	11	6.79622
Role Name=Molybdopterin synthase catalytic subunit MoaE (EC 2.8.1.12)	0.5	68	11	6.79622
Product=Molybdopterin synthase catalytic subunit MoaE (EC 2.8.1.12)	0.5	68	11	6.79622
Role Name=Molybdopterin synthase sulfur carrier subunit	0.5	68	11	6.79622
Product=Molybdopterin synthase sulfur carrier subunit	0.5	68	11	6.79622
Role ID=Poly(A)_polymerase_(EC_2.7.7.19)	0.5	68	11	6.79622
Role Name=Molybdopterin-synthase adenylyltransferase (EC 2.7.7.80)	0.5	68	11	6.79622
Subsystem Name=Polyadenylation, bacterial	0.5	68	11	6.79622
Role ID=Molybdopterin-guanine_dinucleotide_biosynthesis_protein_MobB	0.5	68	11	6.79622
Role Name=Poly(A) polymerase (EC 2.7.7.19)	0.5	68	11	6.79622
Role ID=Molybdopterin-synthase_adenylyltransferase_(EC_2.7.7.80)	0.5	68	11	6.79622
Role ID=Molybdopterin_synthase_catalytic_subunit_MoaE_(EC_2.8.1.12)	0.5	68	11	6.79622
Role Name=Molybdopterin-guanine dinucleotide biosynthesis protein MobB	0.5	68	11	6.79622
Product=Molybdopterin-guanine dinucleotide biosynthesis protein MobB	0.5	68	11	6.79622
Product=Molybdopterin-synthase adenylyltransferase (EC 2.7.7.80)	0.5	68	11	6.79622
Product=Pyruvate dehydrogenase E1 component (EC 1.2.4.1)	1	66	13	6.80248
Role ID=Pyruvate_dehydrogenase_E1_component_(EC_1.2.4.1)	1	66	13	6.80248
Role Name=Pyruvate dehydrogenase E1 component (EC 1.2.4.1)	1	66	13	6.80248
Subsystem Name=Pyruvate Alanine Serine Interconversions	11	67	12	6.80381
Role Name=Asp-X dipeptidase	1.5	68	11	6.80667
Role ID=Asp-X_dipeptidase	1.5	68	11	6.80667
Role Name=Glycine betaine/L-proline transport system permease protein ProW (TC 3.A.1.12.1)	0.5	68	11	6.80734
Role ID=Glycine_betaine/L-proline_transport_system_permease_protein_ProW_(TC_3.A.1.12.1)	0.5	68	11	6.80734
Product=Glycine betaine/L-proline transport ATP-binding protein ProV (TC 3.A.1.12.1)	0.5	68	11	6.80734
Product=Glycine betaine/L-proline transport system permease protein ProW (TC 3.A.1.12.1)	0.5	68	11	6.80734
Role Name=Glycine betaine/L-proline transport ATP-binding protein ProV (TC 3.A.1.12.1)	0.5	68	11	6.80734
Role ID=Glycine_betaine/L-proline_transport_ATP-binding_protein_ProV_(TC_3.A.1.12.1)	0.5	68	11	6.80734
Role Name=LSU ribosomal protein L31p	3	66	13	6.80801
Role ID=LSU_ribosomal_protein_L31p	3	66	13	6.80801
Role ID=Cold_shock_protein_of_CSP_family_=>_CspB/CspG/CspI_(naming_convention_as_in_E.coli)	0.5	70	9	6.80928
Role Name=Cold shock protein of CSP family => CspB/CspG/CspI (naming convention as in E.coli)	0.5	70	9	6.80928
Subsystem Name=Proline biosynthesis (for review)	11.5	64	15	6.80989
Product=Formate dehydrogenase O alpha subunit (EC 1.2.1.2) @ selenocysteine-containing	1	67	12	6.81225
Subclass=Protein folding	22.5	67	12	6.81225
Subsystem Name=Acetolactate synthase subunits	5.5	68	11	6.81508
Subclass=Resistance to antibiotics and toxic compounds	60	65	14	6.81585
Subsystem Name=DNA Repair Base Excision	8.5	59	20	6.81601
Role ID=Pimeloyl-[acyl-carrier_protein]_methyl_ester_esterase_BioH_(EC_3.1.1.85)	2	68	11	6.81605
Role Name=Pimeloyl-[acyl-carrier protein] methyl ester esterase BioH (EC 3.1.1.85)	2	68	11	6.81605
Product=Pimeloyl-[acyl-carrier protein] methyl ester esterase BioH (EC 3.1.1.85)	2	68	11	6.81605
Class=Cell Cycle, Cell Division and Death	73.5	68	11	6.81713
Role ID=NAD-dependent_glyceraldehyde-3-phosphate_dehydrogenase_(EC_1.2.1.12)	3.5	63	16	6.81761
Role Name=NAD-dependent glyceraldehyde-3-phosphate dehydrogenase (EC 1.2.1.12)	3.5	63	16	6.81761
Product=NAD-dependent glyceraldehyde-3-phosphate dehydrogenase (EC 1.2.1.12)	3.5	63	16	6.81761
Role ID=ATP-dependent_Clp_protease_ATP-binding_subunit_ClpX	1.5	45	34	6.81834
Role Name=ATP-dependent Clp protease ATP-binding subunit ClpX	1.5	45	34	6.81834
Product=ATP-dependent Clp protease ATP-binding subunit ClpX	1.5	45	34	6.81834
Class=Protein Synthesis	175.5	62	17	6.81921
Product=Phosphoribosylaminoimidazolecarboxamide formyltransferase (EC 2.1.2.3)	0.5	48	31	6.82637
Subsystem Name=Calvin-Benson cycle	6.5	69	10	6.83106
Class=Metabolite damage and its repair or mitigation	22.5	69	10	6.83106
Role ID=Phosphoenolpyruvate_synthase_(EC_2.7.9.2)	1.5	62	17	6.84026
Role Name=Phosphoenolpyruvate synthase (EC 2.7.9.2)	1.5	62	17	6.84026
Role Name=Pyruvate kinase (EC 2.7.1.40)	5	68	11	6.84318
Role ID=Pyruvate_kinase_(EC_2.7.1.40)	5	68	11	6.84318
Product=Pyruvate kinase (EC 2.7.1.40)	5	68	11	6.84318
Product=3,4-dihydroxy-2-butanone 4-phosphate synthase (EC 4.1.99.12) / GTP cyclohydrolase II (EC 3.5.4.25)	1	31	48	6.84382
Subsystem Name=Chorismate Synthesis	13.5	68	11	6.84586
Subsystem Name=Heat shock dnaK gene cluster extended	15.5	68	11	6.84949
Role ID=NadR_transcriptional_regulator	0.5	69	10	6.85121
Product=NadR transcriptional regulator / Nicotinamide-nucleotide adenylyltransferase, NadR family (EC 2.7.7.1) / Ribosylnicotinamide kinase (EC 2.7.1.22)	1.5	69	10	6.85121
Role Name=NadR transcriptional regulator	0.5	69	10	6.85121
Role ID=Osmotically_inducible_protein_OsmY	0.5	69	10	6.85121
Role Name=Osmotically inducible protein OsmY	0.5	69	10	6.85121
Product=Osmotically inducible protein OsmY	0.5	69	10	6.85121
Role Name=2-ketoaldonate reductase, broad specificity (EC 1.1.1.215)	0.5	70	9	6.85378
Role ID=2-ketoaldonate_reductase,_broad_specificity_(EC_1.1.1.215)	0.5	70	9	6.85378
Product=Acylphosphate phosphohydrolase (EC 3.6.1.7)	0.5	48	31	6.85492
Role ID=Elongation_factor_G-like_protein_TM_1651	0.5	39	40	6.85689
Product=Elongation factor G-like protein TM_1651	0.5	39	40	6.85689
Role Name=Elongation factor G-like protein TM 1651	0.5	39	40	6.85689
Role Name=Fructose-1,6-bisphosphatase, GlpX type (EC 3.1.3.11)	0.5	62	17	6.85706
Role ID=Fructose-1,6-bisphosphatase,_GlpX_type_(EC_3.1.3.11)	0.5	62	17	6.85706
Product=Fructose-1,6-bisphosphatase, GlpX type (EC 3.1.3.11)	0.5	62	17	6.85706
Subsystem Name=Glyoxylate bypass	2	68	11	6.85754
Product=D-alanine--D-alanine ligase (EC 6.3.2.4)	1.5	63	16	6.8581
Role ID=D-alanine--D-alanine_ligase_(EC_6.3.2.4)	1.5	63	16	6.8581
Role Name=D-alanine--D-alanine ligase (EC 6.3.2.4)	1.5	63	16	6.8581
Product=Methylglyoxal reductase, dihydroxyacetone producing @ 2,5-didehydrogluconate reductase (2-dehydro-D-gluconate-forming) (EC 1.1.1.274)	0.5	69	10	6.85824
Role Name=HflK protein	0.5	67	12	6.85874
Product=HflK protein	0.5	67	12	6.85874
Role ID=HflK_protein	0.5	67	12	6.85874
Product=HflC protein	0.5	67	12	6.85874
Role Name=HflC protein	0.5	67	12	6.85874
Role ID=HflC_protein	0.5	67	12	6.85874
Subsystem Name=Alpha-acetolactate operon	1	66	13	6.85888
Product=Acetolactate synthase, catabolic (EC 2.2.1.6)	1	66	13	6.85888
Role ID=Alpha-acetolactate_decarboxylase_(EC_4.1.1.5)	1.5	66	13	6.85888
Role Name=Alpha-acetolactate decarboxylase (EC 4.1.1.5)	1.5	66	13	6.85888
Product=Alpha-acetolactate decarboxylase (EC 4.1.1.5)	1.5	66	13	6.85888
Role Name=Acetolactate synthase, catabolic (EC 2.2.1.6)	1	66	13	6.85888
Role ID=Acetolactate_synthase,_catabolic_(EC_2.2.1.6)	1	66	13	6.85888
Class=Miscellaneous	7	67	12	6.85917
Role Name=Cytochrome c heme lyase subunit CcmF	0.5	68	11	6.86352
Role ID=Cytochrome_c_heme_lyase_subunit_CcmF	0.5	68	11	6.86352
Role ID=ABC_transporter_involved_in_cytochrome_c_biogenesis,_ATPase_component_CcmA	0.5	68	11	6.86352
Role ID=ABC_transporter_involved_in_cytochrome_c_biogenesis,_CcmB_subunit	0.5	68	11	6.86352
Role Name=ABC transporter involved in cytochrome c biogenesis, CcmB subunit	0.5	68	11	6.86352
Role Name=ABC transporter involved in cytochrome c biogenesis, ATPase component CcmA	0.5	68	11	6.86352
Product=ABC transporter involved in cytochrome c biogenesis, ATPase component CcmA	0.5	68	11	6.86352
Product=ABC transporter involved in cytochrome c biogenesis, CcmB subunit	0.5	68	11	6.86352
Product=Cytochrome c heme lyase subunit CcmF	0.5	68	11	6.86352
Subsystem Name=Polymyxin resistance, lipid A modifications with phosphoethanolamine	0.5	69	10	6.86582
Product=UDP-N-acetyl-D-mannosamine dehydrogenase (EC 1.1.1.336)	0.5	69	10	6.86715
Role ID=Outer_membrane_beta-barrel_assembly_protein_BamC	0.5	69	10	6.86715
Role ID=UDP-4-amino-4-deoxy-L-arabinose_formyltransferase_(EC_2.1.2.13)	0.5	69	10	6.86715
Role ID=UDP-N-acetyl-D-mannosamine_dehydrogenase_(EC_1.1.1.336)	0.5	69	10	6.86715
Product=Chromosome partition protein MukB	0.5	69	10	6.86715
Role ID=UDP-glucuronic_acid_oxidase_(UDP-4-keto-hexauronic_acid_decarboxylating)_(EC_1.1.1.305)	0.5	69	10	6.86715
Role ID=Fermentation/respiration_switch_protein	0.5	69	10	6.86715
Role Name=Chromosome partition protein MukB	0.5	69	10	6.86715
Role Name=UDP-glucuronic acid oxidase (UDP-4-keto-hexauronic acid decarboxylating) (EC 1.1.1.305)	0.5	69	10	6.86715
Role Name=Outer membrane beta-barrel assembly protein BamC	0.5	69	10	6.86715
Role ID=Chromosome_partition_protein_MukB	0.5	69	10	6.86715
Role Name=UDP-N-acetyl-D-mannosamine dehydrogenase (EC 1.1.1.336)	0.5	69	10	6.86715
Role Name=UDP-4-amino-4-deoxy-L-arabinose formyltransferase (EC 2.1.2.13)	0.5	69	10	6.86715
Role ID=Multidrug_efflux_system_MdtABC-TolC,_inner-membrane_proton/drug_antiporter_MdtB_(RND_type)	1	69	10	6.86715
Role ID=Arylsulfatase_(EC_3.1.6.1)	0.5	69	10	6.86715
Role ID=Lipoprotein_releasing_system_transmembrane_protein_LolC	0.5	69	10	6.86715
Role Name=Arylsulfatase (EC 3.1.6.1)	0.5	69	10	6.86715
Product=3-polyprenyl-4-hydroxybenzoate carboxy-lyase (EC 4.1.1.98)	0.5	69	10	6.86715
Product=Fermentation/respiration switch protein	0.5	69	10	6.86715
Product=UDP-4-amino-4-deoxy-L-arabinose formyltransferase (EC 2.1.2.13) / UDP-glucuronic acid oxidase (UDP-4-keto-hexauronic acid decarboxylating) (EC 1.1.1.305)	1	69	10	6.86715
Product=Biosynthetic Aromatic amino acid aminotransferase alpha (EC 2.6.1.57)	0.5	69	10	6.86715
Product=Arylsulfatase (EC 3.1.6.1)	0.5	69	10	6.86715
Role Name=Multidrug efflux system MdtABC-TolC, inner-membrane proton/drug antiporter MdtB (RND type)	1	69	10	6.86715
Product=Outer membrane beta-barrel assembly protein BamC	0.5	69	10	6.86715
Product=Lipoprotein releasing system transmembrane protein LolC	0.5	69	10	6.86715
Role Name=Lipoprotein releasing system transmembrane protein LolC	0.5	69	10	6.86715
Product=Multidrug efflux system MdtABC-TolC, inner-membrane proton/drug antiporter MdtB (RND type)	1	69	10	6.86715
Role Name=Fermentation/respiration switch protein	0.5	69	10	6.86715
Subsystem Name=Tripartite multidrug efflux systems (of RND type) AcrAB-TolC and related transporters	3	69	10	6.86715
Subsystem Name=Succinate dehydrogenase and Fumarate reductase cpmlexes	8	69	10	6.86715
Product=UDP-4-amino-4-deoxy-L-arabinose--oxoglutarate aminotransferase (EC 2.6.1.87)	0.5	69	10	6.86715
Product=Peptide ABC transporter, permease protein SapB	0.5	69	10	6.86715
Product=Formate dehydrogenase O beta subunit (EC 1.2.1.2)	0.5	69	10	6.86715
Role ID=Succinate_dehydrogenase_cytochrome_b-556_subunit	0.5	69	10	6.86715
Product=Peptide ABC transporter, permease protein SapC	0.5	69	10	6.86715
Role ID=Succinate_dehydrogenase_flavin-adding_protein,_antitoxin_of_CptAB_toxin-antitoxin	0.5	69	10	6.86715
Role ID=Sulfate_transporter,_CysZ-type	0.5	69	10	6.86715
Product=Peptide ABC transporter, substrate-binding protein SapA	0.5	69	10	6.86715
Role ID=TDP-N-acetylfucosamine:lipid_II_N-acetylfucosaminyltransferase_(EC_2.4.1.325)	0.5	69	10	6.86715
Role ID=Diaminopimelate_decarboxylase_and/or_diaminopimelate_epimerase_leader_peptide	0.5	69	10	6.86715
Product=Peptidyl-prolyl cis-trans isomerase PpiA precursor (EC 5.2.1.8)	0.5	69	10	6.86715
Subsystem Name=Tripartite multidrug efflux systems (of RND type) MdtABC-TolC	2.5	69	10	6.86715
Role ID=Thiol:disulfide_interchange_protein_DsbC	0.5	69	10	6.86715
Role ID=Tol-Pal_system-associated_acyl-CoA_thioesterase	0.5	69	10	6.86715
Role ID=Succinate_dehydrogenase_hydrophobic_membrane_anchor_protein	0.5	69	10	6.86715
Product=Peptide ABC transporter, ATP-binding protein SapF	0.5	69	10	6.86715
Role ID=SgrR,_sugar-phosphate_stress,_transcriptional_activator_of_SgrS_small_RNA	0.5	69	10	6.86715
Role Name=tRNA ho5U(34) carboxymethyltransferase	0.5	69	10	6.86715
Role ID=Fumarate_reductase_subunit_C	0.5	69	10	6.86715
Role Name=Uncharacterized protein YadE	0.5	69	10	6.86715
Role Name=Undecaprenyl phosphate-aminoarabinose flippase subunit ArnE	0.5	69	10	6.86715
Role Name=Undecaprenyl phosphate-aminoarabinose flippase subunit ArnF	0.5	69	10	6.86715
Role Name=Formate dehydrogenase O beta subunit (EC 1.2.1.2)	0.5	69	10	6.86715
Role ID=Formate_dehydrogenase_O_beta_subunit_(EC_1.2.1.2)	0.5	69	10	6.86715
Subsystem Name=beta-Barrel Assembly Machinery	2.5	69	10	6.86715
Role Name=Undecaprenyl-phosphate 4-deoxy-4-formamido-L-arabinose transferase (EC 2.4.2.53)	0.5	69	10	6.86715
Role Name=Undecaprenyl-phosphate alpha-N-acetylglucosaminyl 1-phosphate transferase (EC 2.7.8.33)	0.5	69	10	6.86715
Role Name=RNA chaperone ProQ	0.5	69	10	6.86715
Role ID=FKBP-type_peptidyl-prolyl_cis-trans_isomerase_SlpA_(EC_5.2.1.8)	0.5	69	10	6.86715
Role ID=FIG005121:_SAM-dependent_methyltransferase_(EC_2.1.1.-)	0.5	69	10	6.86715
Role ID=Sensor_histidine_kinase_GlrK	0.5	69	10	6.86715
Role ID=Sensor_histidine_kinase_PhoQ_(EC_2.7.13.3)	0.5	69	10	6.86715
Role ID=Sensor_histidine_kinase_RcsC_(EC_2.7.13.3)	0.5	69	10	6.86715
Role Name=dTDP-4-amino-4,6-dideoxygalactose transaminase (EC 2.6.1.59)	0.5	69	10	6.86715
Product=Peptide ABC transporter, ATP-binding protein SapD	0.5	69	10	6.86715
Role Name=dTDP-fucosamine acetyltransferase (EC 2.3.1.210)	0.5	69	10	6.86715
Product=D-glycero-beta-D-manno-heptose 1-phosphate adenylyltransferase (EC 2.7.7.70) / D-glycero-beta-D-manno-heptose-7-phosphate kinase (EC 2.7.1.167)	1	69	10	6.86715
Product=Phosphocarrier protein, nitrogen regulation associated	0.5	69	10	6.86715
Role Name=Putative ECA polymerase WzyE	0.5	69	10	6.86715
Product=Poly(A) polymerase (EC 2.7.7.19)	0.5	69	10	6.86715
Product=Cytosol nonspecific dipeptidase (EC 3.4.13.18)	0.5	69	10	6.86715
Role Name=FIG005121: SAM-dependent methyltransferase (EC 2.1.1.-)	0.5	69	10	6.86715
Role ID=UDP-N-acetylglucosamine_2-epimerase_(EC_5.1.3.14)	0.5	69	10	6.86715
Role ID=Cys_regulon_transcriptional_activator_CysB	0.5	69	10	6.86715
Role ID=UPF0131_protein_YtfP	0.5	69	10	6.86715
Role ID=UPF0307_protein_YjgA	0.5	69	10	6.86715
Role ID=Cyd_operon_protein_YbgE	0.5	69	10	6.86715
Role ID=Ubiquinone_biosynthesis_protein_UbiJ	0.5	69	10	6.86715
Subsystem Name=Rcs two-component regulator of capsule synthesis	1.5	69	10	6.86715
Role ID=Ubiquinone_biosynthesis_regulatory_protein_kinase_UbiB	0.5	69	10	6.86715
Role ID=Cyclic_AMP_receptor_protein	0.5	69	10	6.86715
Role ID=Curlin_genes_transcriptional_activator	0.5	69	10	6.86715
Role Name=Phosphotransferase RcsD	0.5	69	10	6.86715
Product=Lipid III flippase	0.5	69	10	6.86715
Product=Putative ECA polymerase WzyE	0.5	69	10	6.86715
Role ID=Coproporphyrinogen_III_oxidase,_aerobic_(EC_1.3.3.3)	0.5	69	10	6.86715
Role Name=FKBP-type peptidyl-prolyl cis-trans isomerase SlpA (EC 5.2.1.8)	0.5	69	10	6.86715
Role ID=UDP-4-amino-4-deoxy-L-arabinose--oxoglutarate_aminotransferase_(EC_2.6.1.87)	0.5	69	10	6.86715
Role ID=Two-component_system_response_regulator_OmpR	0.5	69	10	6.86715
Product=Chorismate--pyruvate lyase (EC 4.1.3.40)	0.5	69	10	6.86715
Role ID=Ribosomal_protein_S12p_methylthiotransferase_accessory_factor_YcaO	0.5	69	10	6.86715
Role ID=DNA-binding_capsular_synthesis_response_regulator_RcsB	0.5	69	10	6.86715
Role Name=tRNA uridine 5-oxyacetic acid(34) methyltransferase (EC 2.1.1.-)	0.5	69	10	6.86715
Role ID=D-glycero-beta-D-manno-heptose_1-phosphate_adenylyltransferase_(EC_2.7.7.70)	0.5	69	10	6.86715
Role ID=D-glycero-beta-D-manno-heptose-7-phosphate_kinase_(EC_2.7.1.167)	0.5	69	10	6.86715
Role ID=Transcriptional_(co)regulator_CytR	0.5	69	10	6.86715
Role ID=Transcriptional_activator_NhaR	0.5	69	10	6.86715
Product=Fumarate reductase subunit C	0.5	69	10	6.86715
Subsystem Name=Sugar-phosphate stress regulation	0.5	69	10	6.86715
Product=Fumarate reductase subunit D	0.5	69	10	6.86715
Role ID=Cytosol_nonspecific_dipeptidase_(EC_3.4.13.18)	0.5	69	10	6.86715
Role ID=Transcriptional_regulator_of_acrAB_operon,_AcrR	0.5	69	10	6.86715
Role ID=Transcriptional_regulatory_protein_PhoP	0.5	69	10	6.86715
Role ID=Transcriptional_repressor_protein_TyrR	0.5	69	10	6.86715
Role ID=Transcriptional_response_regulatory_protein_GlrR	0.5	69	10	6.86715
Role Name=Membrane Protein Functionally coupled to the MukBEF Chromosome Partitioning Mechanism	0.5	69	10	6.86715
Product=Carboxy-S-adenosyl-L-methionine synthase	0.5	69	10	6.86715
Product=Phosphotransferase RcsD	0.5	69	10	6.86715
Product=Phospholipid ABC transporter-binding protein MlaB	0.5	69	10	6.86715
Role ID=Fumarate_reductase_subunit_D	0.5	69	10	6.86715
Product=DNA-binding capsular synthesis response regulator RcsB	0.5	69	10	6.86715
Product=Outer membrane beta-barrel assembly protein BamD	0.5	69	10	6.86715
Role ID=Multidrug_efflux_system_MdtABC-TolC,_inner-membrane_proton/drug_antiporter_MdtC_(RND_type)	1	69	10	6.86715
Role Name=SgrR, sugar-phosphate stress, transcriptional activator of SgrS small RNA	0.5	69	10	6.86715
Role ID=Multidrug_efflux_system_AcrAB-TolC,_membrane_fusion_component_AcrA	0.5	69	10	6.86715
Role ID=Multidrug_efflux_system_AcrAB-TolC,_inner-membrane_proton/drug_antiporter_AcrB_(RND_type)	0.5	69	10	6.86715
Product=Multidrug efflux system AcrAB-TolC, inner-membrane proton/drug antiporter AcrB (RND type)	0.5	69	10	6.86715
Product=Multidrug efflux system AcrAB-TolC, membrane fusion component AcrA	0.5	69	10	6.86715
Role Name=Sensor histidine kinase RcsC (EC 2.7.13.3)	0.5	69	10	6.86715
Role Name=Sensor histidine kinase PhoQ (EC 2.7.13.3)	0.5	69	10	6.86715
Role Name=Sensor histidine kinase GlrK	0.5	69	10	6.86715
Role ID=Phosphocarrier_protein,_nitrogen_regulation_associated	0.5	69	10	6.86715
Role Name=Thiol:disulfide interchange protein DsbC	0.5	69	10	6.86715
Role Name=Tol-Pal system-associated acyl-CoA thioesterase	0.5	69	10	6.86715
Role ID=Membrane_Protein_Functionally_coupled_to_the_MukBEF_Chromosome_Partitioning_Mechanism	0.5	69	10	6.86715
Role ID=Lipoprotein_releasing_system_transmembrane_protein_LolE	0.5	69	10	6.86715
Role ID=Lipopolysaccharide_biosynthesis_protein_WzzE	0.5	69	10	6.86715
Role ID=Lipopolysaccharide_N-acetylmannosaminouronosyltransferase_(EC_2.4.1.180)	0.5	69	10	6.86715
Role ID=Phospholipid_ABC_transporter-binding_protein_MlaB	0.5	69	10	6.86715
Role ID=Peptidyl-prolyl_cis-trans_isomerase_PpiA_precursor_(EC_5.2.1.8)	0.5	69	10	6.86715
Role ID=Lipid_III_flippase	0.5	69	10	6.86715
Role ID=Peptide_ABC_transporter,_substrate-binding_protein_SapA	0.5	69	10	6.86715
Role ID=Multidrug_efflux_system_MdtABC-TolC,_membrane_fusion_component_MdtA	1	69	10	6.86715
Role Name=Succinate dehydrogenase cytochrome b-556 subunit	0.5	69	10	6.86715
Role ID=Outer_membrane_beta-barrel_assembly_protein_BamB	0.5	69	10	6.86715
Product=Lipopolysaccharide N-acetylmannosaminouronosyltransferase (EC 2.4.1.180)	0.5	69	10	6.86715
Role ID=Outer_membrane_beta-barrel_assembly_protein_BamD	0.5	69	10	6.86715
Role ID=Outer_membrane_beta-barrel_assembly_protein_BamE	0.5	69	10	6.86715
Product=Lipopolysaccharide biosynthesis protein WzzE	0.5	69	10	6.86715
Role ID=Osmolarity_sensory_histidine_kinase_EnvZ	0.5	69	10	6.86715
Product=Lipoprotein releasing system transmembrane protein LolE	0.5	69	10	6.86715
Product=Membrane Protein Functionally coupled to the MukBEF Chromosome Partitioning Mechanism	0.5	69	10	6.86715
Role Name=Sulfate transporter, CysZ-type	0.5	69	10	6.86715
Role Name=TDP-N-acetylfucosamine:lipid II N-acetylfucosaminyltransferase (EC 2.4.1.325)	0.5	69	10	6.86715
Role ID=Multidrug_resistance_transporter_=>_Bicyclomycin_resistance_protein_Bcr-1	0.5	69	10	6.86715
Role ID=Multidrug_resistance_regulator_EmrR_(MprA)	0.5	69	10	6.86715
Product=Dipeptide ABC transporter, substrate-binding protein DppA (TC 3.A.1.5.2) @ Dipeptide chemoreceptor	0.5	69	10	6.86715
Role ID=Peptide_ABC_transporter,_ATP-binding_protein_SapD	0.5	69	10	6.86715
Role ID=Peptide_ABC_transporter,_ATP-binding_protein_SapF	0.5	69	10	6.86715
Role ID=Peptide_ABC_transporter,_permease_protein_SapB	0.5	69	10	6.86715
Role ID=Peptide_ABC_transporter,_permease_protein_SapC	0.5	69	10	6.86715
Product=Multidrug efflux system MdtABC-TolC, inner-membrane proton/drug antiporter MdtC (RND type)	1	69	10	6.86715
Role Name=Transcriptional (co)regulator CytR	0.5	69	10	6.86715
Role ID=Phosphotransferase_RcsD	0.5	69	10	6.86715
Product=Acyl-ACP:glycerol-3-phosphate O-acyltransferase (EC 2.3.1.n5)	0.5	69	10	6.86715
Role Name=Lipopolysaccharide N-acetylmannosaminouronosyltransferase (EC 2.4.1.180)	0.5	69	10	6.86715
Role Name=UDP-N-acetylglucosamine 2-epimerase (EC 5.1.3.14)	0.5	69	10	6.86715
Role Name=Lipopolysaccharide biosynthesis protein WzzE	0.5	69	10	6.86715
Role ID=RNA_chaperone_ProQ	0.5	69	10	6.86715
Role ID=Glutaredoxin_1	0.5	69	10	6.86715
Role Name=UPF0131 protein YtfP	0.5	69	10	6.86715
Role Name=Lipoprotein releasing system transmembrane protein LolE	0.5	69	10	6.86715
Role Name=UPF0307 protein YjgA	0.5	69	10	6.86715
Role Name=Ribosomal protein S12p methylthiotransferase accessory factor YcaO	0.5	69	10	6.86715
Role Name=Fumarate reductase subunit D	0.5	69	10	6.86715
Role Name=Fumarate reductase subunit C	0.5	69	10	6.86715
Role Name=Ubiquinone biosynthesis protein UbiJ	0.5	69	10	6.86715
Role ID=Glutamate-ammonia-ligase_adenylyltransferase_(EC_2.7.7.42)	0.5	69	10	6.86715
Product=Outer membrane beta-barrel assembly protein BamB	0.5	69	10	6.86715
Role Name=Ubiquinone biosynthesis regulatory protein kinase UbiB	0.5	69	10	6.86715
Product=DNA-binding domain of ModE / Molybdate-binding domain of ModE	1	69	10	6.86715
Product=Osmolarity sensory histidine kinase EnvZ	0.5	69	10	6.86715
Product=FKBP-type peptidyl-prolyl cis-trans isomerase SlpA (EC 5.2.1.8)	0.5	69	10	6.86715
Role Name=Lipid III flippase	0.5	69	10	6.86715
Role Name=Glutamate-ammonia-ligase adenylyltransferase (EC 2.7.7.42)	0.5	69	10	6.86715
Role Name=Transcriptional activator NhaR	0.5	69	10	6.86715
Role Name=Glycine cleavage system transcriptional activator GcvA	0.5	69	10	6.86715
Product=Multidrug efflux system MdtABC-TolC, membrane fusion component MdtA	1	69	10	6.86715
Product=Multidrug resistance regulator EmrR (MprA)	0.5	69	10	6.86715
Role Name=Transcriptional regulator of acrAB operon, AcrR	0.5	69	10	6.86715
Role Name=Transcriptional regulatory protein PhoP	0.5	69	10	6.86715
Product=Multidrug resistance transporter => Bicyclomycin resistance protein Bcr-1	0.5	69	10	6.86715
Product=AcrZ membrane protein associated with AcrAB-TolC multidrug efflux pump	0.5	69	10	6.86715
Product=Outer membrane beta-barrel assembly protein BamE	0.5	69	10	6.86715
Product=FIG005121: SAM-dependent methyltransferase (EC 2.1.1.-)	0.5	69	10	6.86715
Role Name=Transcriptional response regulatory protein GlrR	0.5	69	10	6.86715
Product=Diaminopimelate decarboxylase and/or diaminopimelate epimerase leader peptide	0.5	69	10	6.86715
Subsystem Name=tRNA modification, 5-oxyacetyl uridine (cmo5U34)	1	69	10	6.86715
Role ID=Putative_ECA_polymerase_WzyE	0.5	69	10	6.86715
Role Name=Two-component system response regulator OmpR	0.5	69	10	6.86715
Role Name=Glutaredoxin 1	0.5	69	10	6.86715
Role Name=UDP-4-amino-4-deoxy-L-arabinose--oxoglutarate aminotransferase (EC 2.6.1.87)	0.5	69	10	6.86715
Role ID=Glycine_cleavage_system_transcriptional_activator_GcvA	0.5	69	10	6.86715
Role Name=Transcriptional repressor protein TyrR	0.5	69	10	6.86715
Role Name=Phospholipid ABC transporter-binding protein MlaB	0.5	69	10	6.86715
Role ID=Cysteine_desulfurase_(EC_2.8.1.7)_=>_sulfur_transfer_pathway_protein_CsdA	0.5	69	10	6.86715
Product=Sensor histidine kinase RcsC (EC 2.7.13.3)	0.5	69	10	6.86715
Role ID=2-polyprenyl-6-methoxyphenol_hydroxylase	0.5	69	10	6.86715
Product=Sulfate transporter, CysZ-type	0.5	69	10	6.86715
Role ID=2-polyprenyl-6-hydroxyphenyl_methylase_(EC_2.1.1.222)	0.5	69	10	6.86715
Role ID=2-polyprenyl-3-methyl-6-methoxy-1,4-benzoquinol_hydroxylase	0.5	69	10	6.86715
Role Name=AcrZ membrane protein associated with AcrAB-TolC multidrug efflux pump	0.5	69	10	6.86715
Role Name=Outer membrane beta-barrel assembly protein BamD	0.5	69	10	6.86715
Role ID=2-methoxy-6-polyprenyl-1,4-benzoquinol_methylase_(EC_2.1.1.201)	0.5	69	10	6.86715
Role Name=Acyl-ACP:glycerol-3-phosphate O-acyltransferase (EC 2.3.1.n5)	0.5	69	10	6.86715
Role Name=D-glycero-beta-D-manno-heptose-7-phosphate kinase (EC 2.7.1.167)	0.5	69	10	6.86715
Role ID=2-deoxyglucose-6-phosphate_hydrolase_(EC_3.1.3.68)	0.5	69	10	6.86715
Role Name=Outer membrane beta-barrel assembly protein BamB	0.5	69	10	6.86715
Role Name=D-glycero-beta-D-manno-heptose 1-phosphate adenylyltransferase (EC 2.7.7.70)	0.5	69	10	6.86715
Product=tRNA uridine 5-oxyacetic acid(34) methyltransferase (EC 2.1.1.-)	0.5	69	10	6.86715
Product=TDP-N-acetylfucosamine:lipid II N-acetylfucosaminyltransferase (EC 2.4.1.325)	0.5	69	10	6.86715
Subsystem Name=CytR regulation	1	69	10	6.86715
Product=tRNA ho5U(34) carboxymethyltransferase	0.5	69	10	6.86715
Product=2-methoxy-6-polyprenyl-1,4-benzoquinol methylase (EC 2.1.1.201) @ Demethylmenaquinone methyltransferase (EC 2.1.1.163)	1	69	10	6.86715
Product=Glycine cleavage system transcriptional activator GcvA	0.5	69	10	6.86715
Product=Thiol:disulfide interchange protein DsbC	0.5	69	10	6.86715
Role ID=2-polyprenylphenol_hydroxylase	0.5	69	10	6.86715
Product=Succinate dehydrogenase flavin-adding protein, antitoxin of CptAB toxin-antitoxin	0.5	69	10	6.86715
Role Name=Succinate dehydrogenase flavin-adding protein, antitoxin of CptAB toxin-antitoxin	0.5	69	10	6.86715
Role Name=Peptide ABC transporter, ATP-binding protein SapD	0.5	69	10	6.86715
Role Name=3-demethylubiquinol 3-O-methyltransferase (EC 2.1.1.64)	0.5	69	10	6.86715
Subsystem Name=Peptide ABC transport system Sap	2.5	69	10	6.86715
Product=4-deoxy-4-formamido-L-arabinose-phosphoundecaprenol deformylase ArnD (EC 3.5.1.n3)	0.5	69	10	6.86715
Role Name=4-deoxy-4-formamido-L-arabinose-phosphoundecaprenol deformylase ArnD (EC 3.5.1.n3)	0.5	69	10	6.86715
Role Name=4-hydroxybenzoate polyprenyltransferase (EC 2.5.1.39)	0.5	69	10	6.86715
Product=Glutaredoxin 1	0.5	69	10	6.86715
Role Name=Multidrug resistance transporter => Bicyclomycin resistance protein Bcr-1	0.5	69	10	6.86715
Product=Sensor histidine kinase GlrK	0.5	69	10	6.86715
Product=Sensor histidine kinase PhoQ (EC 2.7.13.3)	0.5	69	10	6.86715
Product=SgrR, sugar-phosphate stress, transcriptional activator of SgrS small RNA	0.5	69	10	6.86715
Product=Succinate dehydrogenase cytochrome b-556 subunit	0.5	69	10	6.86715
Role ID=4-hydroxybenzoate_polyprenyltransferase_(EC_2.5.1.39)	0.5	69	10	6.86715
Role ID=4-deoxy-4-formamido-L-arabinose-phosphoundecaprenol_deformylase_ArnD_(EC_3.5.1.n3)	0.5	69	10	6.86715
Role Name=Outer membrane beta-barrel assembly protein BamE	0.5	69	10	6.86715
Role ID=3-demethylubiquinol_3-O-methyltransferase_(EC_2.1.1.64)	0.5	69	10	6.86715
Product=Succinate dehydrogenase hydrophobic membrane anchor protein	0.5	69	10	6.86715
Role Name=Peptide ABC transporter, ATP-binding protein SapF	0.5	69	10	6.86715
Role Name=Cytosol nonspecific dipeptidase (EC 3.4.13.18)	0.5	69	10	6.86715
Product=2-polyprenyl-6-methoxyphenol hydroxylase	0.5	69	10	6.86715
Product=Transcriptional regulatory protein PhoP	0.5	69	10	6.86715
Role Name=Osmolarity sensory histidine kinase EnvZ	0.5	69	10	6.86715
Product=Transcriptional repressor protein TyrR	0.5	69	10	6.86715
Product=Ubiquinone biosynthesis protein UbiJ	0.5	69	10	6.86715
Role Name=Coproporphyrinogen III oxidase, aerobic (EC 1.3.3.3)	0.5	69	10	6.86715
Product=UPF0307 protein YjgA	0.5	69	10	6.86715
Product=UPF0131 protein YtfP	0.5	69	10	6.86715
Role Name=Curlin genes transcriptional activator	0.5	69	10	6.86715
Role Name=Cyclic AMP receptor protein	0.5	69	10	6.86715
Product=Chromosome partition protein MukF	0.5	69	10	6.86715
Product=Chromosome partition protein MukE	0.5	69	10	6.86715
Product=Transcriptional response regulatory protein GlrR	0.5	69	10	6.86715
Product=UDP-N-acetylglucosamine 2-epimerase (EC 5.1.3.14)	0.5	69	10	6.86715
Role Name=Cysteine desulfurase (EC 2.8.1.7) => sulfur transfer pathway protein CsdA	0.5	69	10	6.86715
Product=Two-component system response regulator OmpR	0.5	69	10	6.86715
Role Name=Cyd operon protein YbgE	0.5	69	10	6.86715
Role Name=Cys regulon transcriptional activator CysB	0.5	69	10	6.86715
Product=Ubiquinone biosynthesis regulatory protein kinase UbiB	0.5	69	10	6.86715
Product=2-polyprenyl-3-methyl-6-methoxy-1,4-benzoquinol hydroxylase	0.5	69	10	6.86715
Product=Transcriptional regulator of acrAB operon, AcrR	0.5	69	10	6.86715
Role Name=Chromosome partition protein MukF	0.5	69	10	6.86715
Subsystem Name=EnvZ and OmpR regulon	2	69	10	6.86715
Product=3-demethylubiquinol 3-O-methyltransferase (EC 2.1.1.64) @ 2-polyprenyl-6-hydroxyphenyl methylase (EC 2.1.1.222)	1	69	10	6.86715
Product=dTDP-fucosamine acetyltransferase (EC 2.3.1.210)	0.5	69	10	6.86715
Product=dTDP-4-amino-4,6-dideoxygalactose transaminase (EC 2.6.1.59)	0.5	69	10	6.86715
Subsystem Name=GlrKR two-component regulatory system	1	69	10	6.86715
Role Name=Carboxy-S-adenosyl-L-methionine synthase	0.5	69	10	6.86715
Product=Undecaprenyl-phosphate alpha-N-acetylglucosaminyl 1-phosphate transferase (EC 2.7.8.33)	0.5	69	10	6.86715
Product=Undecaprenyl-phosphate 4-deoxy-4-formamido-L-arabinose transferase (EC 2.4.2.53)	0.5	69	10	6.86715
Role Name=Cell division coordinator CpoB	0.5	69	10	6.86715
Product=Tol-Pal system-associated acyl-CoA thioesterase	0.5	69	10	6.86715
Product=Undecaprenyl phosphate-aminoarabinose flippase subunit ArnF	0.5	69	10	6.86715
Product=Undecaprenyl phosphate-aminoarabinose flippase subunit ArnE	0.5	69	10	6.86715
Product=Uncharacterized protein YadE	0.5	69	10	6.86715
Product=2-polyprenylphenol hydroxylase	0.5	69	10	6.86715
Role Name=Chorismate--pyruvate lyase (EC 4.1.3.40)	0.5	69	10	6.86715
Product=Transcriptional (co)regulator CytR	0.5	69	10	6.86715
Role Name=Chromosome partition protein MukE	0.5	69	10	6.86715
Product=Transcriptional activator NhaR	0.5	69	10	6.86715
Role Name=2-polyprenylphenol hydroxylase	0.5	69	10	6.86715
Role Name=Succinate dehydrogenase hydrophobic membrane anchor protein	0.5	69	10	6.86715
Role Name=Peptide ABC transporter, permease protein SapB	0.5	69	10	6.86715
Role Name=Multidrug efflux system AcrAB-TolC, membrane fusion component AcrA	0.5	69	10	6.86715
Role ID=Cell_division_coordinator_CpoB	0.5	69	10	6.86715
Role ID=Carboxy-S-adenosyl-L-methionine_synthase	0.5	69	10	6.86715
Product=Ribosomal protein S12p methylthiotransferase accessory factor YcaO	0.5	69	10	6.86715
Role ID=Acyl-ACP:glycerol-3-phosphate_O-acyltransferase_(EC_2.3.1.n5)	0.5	69	10	6.86715
Product=Cyclic AMP receptor protein	0.5	69	10	6.86715
Role Name=Peptidyl-prolyl cis-trans isomerase PpiA precursor (EC 5.2.1.8)	0.5	69	10	6.86715
Role Name=Multidrug efflux system MdtABC-TolC, membrane fusion component MdtA	1	69	10	6.86715
Product=Cyd operon protein YbgE	0.5	69	10	6.86715
Role Name=Peptide ABC transporter, substrate-binding protein SapA	0.5	69	10	6.86715
Role ID=dTDP-4-amino-4,6-dideoxygalactose_transaminase_(EC_2.6.1.59)	0.5	69	10	6.86715
Product=4-hydroxybenzoate polyprenyltransferase (EC 2.5.1.39)	0.5	69	10	6.86715
Role ID=dTDP-fucosamine_acetyltransferase_(EC_2.3.1.210)	0.5	69	10	6.86715
Role Name=2-deoxyglucose-6-phosphate hydrolase (EC 3.1.3.68)	0.5	69	10	6.86715
Role ID=tRNA_uridine_5-oxyacetic_acid(34)_methyltransferase_(EC_2.1.1.-)	0.5	69	10	6.86715
Product=2-deoxyglucose-6-phosphate hydrolase (EC 3.1.3.68) @ Mannitol-1-phosphatase (EC 3.1.3.22) @ Sorbitol-6-phosphatase (EC 3.1.3.50)	0.5	69	10	6.86715
Role Name=Peptide ABC transporter, permease protein SapC	0.5	69	10	6.86715
Product=Cysteine desulfurase (EC 2.8.1.7) => sulfur transfer pathway protein CsdA	0.5	69	10	6.86715
Product=Curlin genes transcriptional activator	0.5	69	10	6.86715
Role ID=AcrZ_membrane_protein_associated_with_AcrAB-TolC_multidrug_efflux_pump	0.5	69	10	6.86715
Role Name=DNA-binding capsular synthesis response regulator RcsB	0.5	69	10	6.86715
Role Name=Multidrug resistance regulator EmrR (MprA)	0.5	69	10	6.86715
Role ID=Chorismate--pyruvate_lyase_(EC_4.1.3.40)	0.5	69	10	6.86715
Role Name=Multidrug efflux system AcrAB-TolC, inner-membrane proton/drug antiporter AcrB (RND type)	0.5	69	10	6.86715
Role ID=Uncharacterized_protein_YadE	0.5	69	10	6.86715
Role Name=2-polyprenyl-6-methoxyphenol hydroxylase	0.5	69	10	6.86715
Product=Cys regulon transcriptional activator CysB	0.5	69	10	6.86715
Role Name=2-polyprenyl-6-hydroxyphenyl methylase (EC 2.1.1.222)	0.5	69	10	6.86715
Role Name=2-polyprenyl-3-methyl-6-methoxy-1,4-benzoquinol hydroxylase	0.5	69	10	6.86715
Role ID=Undecaprenyl-phosphate_4-deoxy-4-formamido-L-arabinose_transferase_(EC_2.4.2.53)	0.5	69	10	6.86715
Role Name=2-methoxy-6-polyprenyl-1,4-benzoquinol methylase (EC 2.1.1.201)	0.5	69	10	6.86715
Role ID=Undecaprenyl-phosphate_alpha-N-acetylglucosaminyl_1-phosphate_transferase_(EC_2.7.8.33)	0.5	69	10	6.86715
Role Name=Multidrug efflux system MdtABC-TolC, inner-membrane proton/drug antiporter MdtC (RND type)	1	69	10	6.86715
Product=Glutamine synthetase adenylyl-L-tyrosine phosphorylase (EC 2.7.7.89) / Glutamate-ammonia-ligase adenylyltransferase (EC 2.7.7.42)	0.5	69	10	6.86715
Product=Coproporphyrinogen III oxidase, aerobic (EC 1.3.3.3)	0.5	69	10	6.86715
Role ID=Undecaprenyl_phosphate-aminoarabinose_flippase_subunit_ArnE	0.5	69	10	6.86715
Role ID=Undecaprenyl_phosphate-aminoarabinose_flippase_subunit_ArnF	0.5	69	10	6.86715
Role ID=tRNA_ho5U(34)_carboxymethyltransferase	0.5	69	10	6.86715
Product=Cell division coordinator CpoB	0.5	69	10	6.86715
Role Name=Phosphocarrier protein, nitrogen regulation associated	0.5	69	10	6.86715
Role ID=Chromosome_partition_protein_MukF	0.5	69	10	6.86715
Product=RNA chaperone ProQ	0.5	69	10	6.86715
Role ID=Chromosome_partition_protein_MukE	0.5	69	10	6.86715
Role Name=Diaminopimelate decarboxylase and/or diaminopimelate epimerase leader peptide	0.5	69	10	6.86715
Role ID=Anaerobic_dimethyl_sulfoxide_reductase_chaperone_DmsD	0.5	69	10	6.86715
Role Name=Anaerobic dimethyl sulfoxide reductase chaperone DmsD	0.5	69	10	6.86715
Subsystem Name=Peptidyl-prolyl cis-trans isomerase	8	69	10	6.86715
Subsystem Name=Formate dehydrogenase	4.5	69	10	6.86715
Role Name=HesA/MoeB/ThiF family protein => sulfur transfer pathway protein CsdL	0.5	69	10	6.86715
Role ID=Membrane-bound_lytic_murein_transglycosylase_A	0.5	69	10	6.86715
Subclass=Gram-Negative (Diderm) cell wall components	43.5	69	10	6.86715
Role ID=Outer_membrane_channel_TolC_(OpmH)	2	69	10	6.86715
Subsystem Name=Putative TldE-TldD proteolytic complex	2.5	69	10	6.86715
Role ID=Outer_membrane_porin_for_chitooligosaccharides_ChiP	0.5	69	10	6.86715
Role Name=Membrane-bound lytic murein transglycosylase A	0.5	69	10	6.86715
Role Name=Sulfur acceptor protein => sulfur transfer pathway protein CsdE	0.5	69	10	6.86715
Product=Membrane-bound lytic murein transglycosylase A	0.5	69	10	6.86715
Role ID=Multidrug_efflux_system_EmrAB-OMF,_membrane_fusion_component_EmrA	0.5	69	10	6.86715
Class=Cell Envelope, Capsule and Slime layer	63	69	10	6.86715
Role Name=Multidrug efflux system EmrAB-OMF, inner-membrane proton/drug antiporter EmrB (MFS type)	0.5	69	10	6.86715
Role ID=Multidrug_efflux_system_EmrAB-OMF,_inner-membrane_proton/drug_antiporter_EmrB_(MFS_type)	0.5	69	10	6.86715
Role Name=Multidrug efflux system EmrAB-OMF, membrane fusion component EmrA	0.5	69	10	6.86715
Product=HesA/MoeB/ThiF family protein => sulfur transfer pathway protein CsdL	0.5	69	10	6.86715
Product=Multidrug efflux system EmrAB-OMF, inner-membrane proton/drug antiporter EmrB (MFS type)	0.5	69	10	6.86715
Role ID=Molybdate-binding_domain_of_ModE	0.5	69	10	6.86715
Product=Multidrug efflux system EmrAB-OMF, membrane fusion component EmrA	0.5	69	10	6.86715
Superclass=CELL ENVELOPE	63	69	10	6.86715
Role ID=Adenylate_cyclase_(EC_4.6.1.1)	0.5	69	10	6.86715
Subsystem Name=MukBEF Chromosome Condensation	2.5	69	10	6.86715
Role Name=3-polyprenyl-4-hydroxybenzoate carboxy-lyase (EC 4.1.1.98)	0.5	69	10	6.86715
Subsystem Name=Ubiquinone biosynthesis	6	69	10	6.86715
Role ID=Sulfur_acceptor_protein_=>_sulfur_transfer_pathway_protein_CsdE	0.5	69	10	6.86715
Product=Outer membrane porin for chitooligosaccharides ChiP	0.5	69	10	6.86715
Product=Glutathione S-transferase (EC 2.5.1.18)	0.5	69	10	6.86715
Subsystem Name=Outer membrane	4.5	69	10	6.86715
Product=Outer membrane channel TolC (OpmH)	2	69	10	6.86715
Product=Adenylate cyclase (EC 4.6.1.1)	0.5	69	10	6.86715
Role Name=Glutathione S-transferase (EC 2.5.1.18)	0.5	69	10	6.86715
Role Name=Outer membrane porin for chitooligosaccharides ChiP	0.5	69	10	6.86715
Role ID=3-polyprenyl-4-hydroxybenzoate_carboxy-lyase_(EC_4.1.1.98)	0.5	69	10	6.86715
Role Name=Outer membrane channel TolC (OpmH)	2	69	10	6.86715
Subsystem Name=Sulfur transfer pathway CsdAEL	2	69	10	6.86715
Role ID=Glutathione_S-transferase_(EC_2.5.1.18)	0.5	69	10	6.86715
Product=Anaerobic dimethyl sulfoxide reductase chaperone DmsD	0.5	69	10	6.86715
Role Name=Molybdate-binding domain of ModE	0.5	69	10	6.86715
Role Name=Adenylate cyclase (EC 4.6.1.1)	0.5	69	10	6.86715
Subclass=Alanine, serine, and glycine	12.5	69	10	6.86715
Product=Sulfur acceptor protein => sulfur transfer pathway protein CsdE	0.5	69	10	6.86715
Role ID=HesA/MoeB/ThiF_family_protein_=>_sulfur_transfer_pathway_protein_CsdL	0.5	69	10	6.86715
Role Name=Undecaprenyl phosphate-alpha-4-amino-4-deoxy-L-arabinose arabinosyl transferase (EC 2.4.2.43)	0.5	69	10	6.86715
Subclass=Multidrug efflux systems	19.5	69	10	6.86715
Role ID=Undecaprenyl_phosphate-alpha-4-amino-4-deoxy-L-arabinose_arabinosyl_transferase_(EC_2.4.2.43)	0.5	69	10	6.86715
Subclass=Stationary phase, Dormancy, Persistence	10	69	10	6.86715
Subsystem Name=Polymyxin resistance, lipid A modifications with 4-amino-4-deoxy-L-arabinose	4.5	69	10	6.86715
Subsystem Name=Tripartite multidrug efflux systems (of MFS type) EmrKY-TolC and EmrAB-TolC	2	69	10	6.86715
Product=Undecaprenyl phosphate-alpha-4-amino-4-deoxy-L-arabinose arabinosyl transferase (EC 2.4.2.43) @ Polymyxin resistance protein PmrK	0.5	69	10	6.86715
Subsystem Name=Tripartite multidrug efflux systems (of RND type) in Pseudomonas	3	69	10	6.86715
Subsystem Name=Ribosomal hibernation related cluster	10	69	10	6.86715
Subsystem Name=Antibiotic targets in cell wall biosynthesis	3.5	38	41	6.87096
Role Name=Delta-1-pyrroline-5-carboxylate dehydrogenase (EC 1.2.1.88)	1.5	64	15	6.87515
Role ID=Delta-1-pyrroline-5-carboxylate_dehydrogenase_(EC_1.2.1.88)	1.5	64	15	6.87515
Role Name=Flagellin FliC	0.5	69	10	6.88028
Role ID=Flagellin_FliC	0.5	69	10	6.88028
Product=Flagellin FliC	0.5	69	10	6.88028
Role Name=DNA recombination-dependent growth factor RdgC	0.5	69	10	6.88052
Product=DNA recombination-dependent growth factor RdgC	0.5	69	10	6.88052
Role ID=DNA_recombination-dependent_growth_factor_RdgC	0.5	69	10	6.88052
Product=Endonuclease V (EC 3.1.21.7)	0.5	69	10	6.88052
Role ID=Endonuclease_V_(EC_3.1.21.7)	0.5	69	10	6.88052
Role Name=Endonuclease V (EC 3.1.21.7)	0.5	69	10	6.88052
Role ID=ADP-ribose_pyrophosphatase_of_COG1058_family_(EC_3.6.1.13)	1.5	69	10	6.88073
Role Name=ADP-ribose pyrophosphatase of COG1058 family (EC 3.6.1.13)	1.5	69	10	6.88073
Role Name=DNA helicase IV (EC 3.6.4.12)	0.5	66	13	6.88203
Role ID=DNA_helicase_IV_(EC_3.6.4.12)	0.5	66	13	6.88203
Product=DNA helicase IV (EC 3.6.4.12)	0.5	66	13	6.88203
Role Name=Oligopeptidase A (EC 3.4.24.70)	0.5	66	13	6.88769
Product=Oligopeptidase A (EC 3.4.24.70)	0.5	66	13	6.88769
Role ID=Oligopeptidase_A_(EC_3.4.24.70)	0.5	66	13	6.88769
Role ID=Adenosine_(5')-pentaphospho-(5'')-adenosine_pyrophosphohydrolase	0.5	66	13	6.88769
Role Name=LSU rRNA pseudouridine(2457) synthase (EC 5.4.99.20)	0.5	66	13	6.88769
Product=LSU rRNA pseudouridine(2457) synthase (EC 5.4.99.20)	0.5	66	13	6.88769
Role Name=Adenosine (5')-pentaphospho-(5'')-adenosine pyrophosphohydrolase	0.5	66	13	6.88769
Role ID=LSU_rRNA_pseudouridine(2457)_synthase_(EC_5.4.99.20)	0.5	66	13	6.88769
Product=Adenosine (5')-pentaphospho-(5'')-adenosine pyrophosphohydrolase	0.5	66	13	6.88769
Subsystem Name=Biotin synthesis cluster	10	66	13	6.88856
Product=tRNA 5-methylaminomethyl-2-thiouridine synthase subunit TusB	0.5	69	10	6.88964
Role Name=tRNA 5-methylaminomethyl-2-thiouridine synthase subunit TusB	0.5	69	10	6.88964
Product=Cytochrome d ubiquinol oxidase subunit X (EC 1.10.3.-)	2	69	10	6.88964
Role ID=tRNA_5-methylaminomethyl-2-thiouridine_synthase_subunit_TusB	0.5	69	10	6.88964
Role Name=Cytochrome d ubiquinol oxidase subunit X (EC 1.10.3.-)	2	69	10	6.88964
Role ID=Cytochrome_d_ubiquinol_oxidase_subunit_X_(EC_1.10.3.-)	2	69	10	6.88964
Role ID=5-methyltetrahydropteroyltriglutamate--homocysteine_methyltransferase_(EC_2.1.1.14)	0.5	53	26	6.89023
Product=5-methyltetrahydropteroyltriglutamate--homocysteine methyltransferase (EC 2.1.1.14)	0.5	53	26	6.89023
Role Name=5-methyltetrahydropteroyltriglutamate--homocysteine methyltransferase (EC 2.1.1.14)	0.5	53	26	6.89023
Class=Iron acquisition and metabolism	13.5	67	12	6.89922
Subsystem Name=Nudix proteins (nucleoside triphosphate hydrolases)	5.5	59	20	6.90197
Subclass=Arginine; urea cycle, creatine, polyamines	26.5	67	12	6.90529
Role Name=CDP-diacylglycerol--glycerol-3-phosphate 3-phosphatidyltransferase (EC 2.7.8.5)	1	25	54	6.90876
Role ID=CDP-diacylglycerol--glycerol-3-phosphate_3-phosphatidyltransferase_(EC_2.7.8.5)	1	25	54	6.90876
Role ID=Cytochrome_d_ubiquinol_oxidase_subunit_II_(EC_1.10.3.-)	3	65	14	6.9089
Role Name=Cytochrome d ubiquinol oxidase subunit II (EC 1.10.3.-)	3	65	14	6.9089
Role ID=Cytochrome_c_heme_lyase_subunit_CcmH	0.5	70	9	6.90939
Role ID=Cytochrome_c-type_biogenesis_protein_CcmG/DsbE,_thiol:disulfide_oxidoreductase	1.5	70	9	6.90939
Role ID=Cytochrome_c-type_biogenesis_protein_CcmD,_interacts_with_CcmCE	0.5	70	9	6.90939
Role ID=Cytochrome_c_heme_lyase_subunit_CcmL	0.5	70	9	6.90939
Product=Cytochrome c-type biogenesis protein CcmG/DsbE, thiol:disulfide oxidoreductase	1.5	70	9	6.90939
Role Name=Cytochrome c-type biogenesis protein CcmD, interacts with CcmCE	0.5	70	9	6.90939
Product=Cytochrome c-type biogenesis protein CcmD, interacts with CcmCE	0.5	70	9	6.90939
Role Name=Cytochrome c heme lyase subunit CcmL	0.5	70	9	6.90939
Role Name=Cytochrome c-type biogenesis protein CcmG/DsbE, thiol:disulfide oxidoreductase	1.5	70	9	6.90939
Role Name=Cytochrome c heme lyase subunit CcmH	0.5	70	9	6.90939
Role Name=Glycerol uptake facilitator protein	0.5	28	51	6.91354
Role ID=Glycerol_uptake_facilitator_protein	0.5	28	51	6.91354
Subsystem Name=Methylglyoxal Metabolism	4.5	67	12	6.91609
Subsystem Name=Ribosome LSU, bacterial	34.5	65	14	6.91641
Subsystem Name=Pentose phosphate pathway	7.5	16	63	6.91656
Role Name=Aconitate hydratase (EC 4.2.1.3)	2.5	69	10	6.91818
Role ID=Aconitate_hydratase_(EC_4.2.1.3)	2.5	69	10	6.91818
Product=Malate:quinone oxidoreductase (EC 1.1.5.4)	0.5	69	10	6.91818
Role ID=Malate:quinone_oxidoreductase_(EC_1.1.5.4)	0.5	69	10	6.91818
Role Name=Malate:quinone oxidoreductase (EC 1.1.5.4)	0.5	69	10	6.91818
Role Name=Dihydrolipoamide dehydrogenase (EC 1.8.1.4)	3.5	65	14	6.92113
Role ID=Dihydrolipoamide_dehydrogenase_(EC_1.8.1.4)	3.5	65	14	6.92113
Subclass=ABC transporters	22.5	66	13	6.92303
Role Name=Meso-diaminopimelate D-dehydrogenase (EC 1.4.1.16)	0.5	44	35	6.92385
Role ID=Meso-diaminopimelate_D-dehydrogenase_(EC_1.4.1.16)	0.5	44	35	6.92385
Product=Meso-diaminopimelate D-dehydrogenase (EC 1.4.1.16)	0.5	44	35	6.92385
Role Name=Phosphoenolpyruvate-dihydroxyacetone phosphotransferase (EC 2.7.1.121), ADP-binding subunit DhaL	0.5	56	23	6.92477
Product=Phosphoenolpyruvate-dihydroxyacetone phosphotransferase (EC 2.7.1.121), ADP-binding subunit DhaL	0.5	56	23	6.92477
Role ID=Phosphoenolpyruvate-dihydroxyacetone_phosphotransferase_(EC_2.7.1.121),_ADP-binding_subunit_DhaL	0.5	56	23	6.92477
Role ID=Phosphoenolpyruvate-dihydroxyacetone_phosphotransferase_(EC_2.7.1.121),_dihydroxyacetone_binding_subunit_DhaK	0.5	56	23	6.92477
Role Name=Phosphoenolpyruvate-dihydroxyacetone phosphotransferase (EC 2.7.1.121), dihydroxyacetone binding subunit DhaK	0.5	56	23	6.92477
Product=Phosphoenolpyruvate-dihydroxyacetone phosphotransferase (EC 2.7.1.121), dihydroxyacetone binding subunit DhaK	0.5	56	23	6.92477
Subclass=Central Metabolism	72.5	38	41	6.92495
Product=Psp operon transcriptional activator	0.5	69	10	6.92594
Role Name=Psp operon transcriptional activator	0.5	69	10	6.92594
Role ID=Psp_operon_transcriptional_activator	0.5	69	10	6.92594
Product=Phage shock protein B	0.5	69	10	6.92594
Product=Phage shock protein A @ Suppressor of sigma54-dependent transcription, PspA-like	0.5	69	10	6.92594
Role Name=Phage shock protein B	0.5	69	10	6.92594
Role Name=Phage shock protein A	0.5	69	10	6.92594
Role ID=Phage_shock_protein_A	0.5	69	10	6.92594
Role ID=Phage_shock_protein_B	0.5	69	10	6.92594
Role ID=Phage_shock_protein_C	0.5	69	10	6.92594
Product=Phage shock protein C	0.5	69	10	6.92594
Role Name=Phage shock protein C	0.5	69	10	6.92594
Subsystem Name=Phage shock protein operon	2	69	10	6.92594
Role ID=DHA-specific_EI_component	0.5	70	9	6.93291
Product=Phosphoenolpyruvate-dihydroxyacetone phosphotransferase (EC 2.7.1.121), subunit DhaM; DHA-specific IIA component / DHA-specific phosphocarrier protein HPr / DHA-specific EI component	2	70	9	6.93291
Role Name=DHA-specific EI component	0.5	70	9	6.93291
Role ID=DHA-specific_phosphocarrier_protein_HPr	0.5	70	9	6.93291
Role Name=DHA-specific phosphocarrier protein HPr	0.5	70	9	6.93291
Subsystem Name=Twin-arginine translocation system	2.5	66	13	6.93529
Subsystem Name=Anaerobic dimethyl sulfoxide reductase (EC 1.8.5.3)	4.5	68	11	6.93537
Role ID=Formate_dehydrogenase_O_alpha_subunit_(EC_1.2.1.2)	0.5	68	11	6.93537
Role Name=Formate dehydrogenase O alpha subunit (EC 1.2.1.2)	0.5	68	11	6.93537
Role Name=Anaerobic respiratory reductase chaperone	0.5	68	11	6.93537
Role ID=Anaerobic_respiratory_reductase_chaperone	0.5	68	11	6.93537
Product=Anaerobic respiratory reductase chaperone	0.5	68	11	6.93537
Role ID=Universal_stress_protein_B	0.5	69	10	6.93761
Role Name=Universal stress protein G	0.5	69	10	6.93761
Role Name=Cytochrome O ubiquinol oxidase subunit I (EC 1.10.3.-)	1	69	10	6.93761
Role ID=Aconitate_hydratase_2_(EC_4.2.1.3)	1	69	10	6.93761
Role ID=Universal_stress_protein_E	0.5	69	10	6.93761
Product=Universal stress protein G	0.5	69	10	6.93761
Role Name=Cytochrome O ubiquinol oxidase subunit II (EC 1.10.3.-)	1	69	10	6.93761
Role Name=Cytochrome O ubiquinol oxidase subunit III (EC 1.10.3.-)	1	69	10	6.93761
Role ID=Cytochrome_O_ubiquinol_oxidase_subunit_I_(EC_1.10.3.-)	1	69	10	6.93761
Role ID=Universal_stress_protein_G	0.5	69	10	6.93761
Role Name=Cytochrome O ubiquinol oxidase subunit IV (EC 1.10.3.-)	1	69	10	6.93761
Subsystem Name=Cytochrome bo ubiquinol oxidase	2.5	69	10	6.93761
Product=Cytochrome O ubiquinol oxidase subunit IV (EC 1.10.3.-)	1	69	10	6.93761
Product=Cytochrome O ubiquinol oxidase subunit I (EC 1.10.3.-)	1	69	10	6.93761
Product=Universal stress protein A	0.5	69	10	6.93761
Role Name=Aconitate hydratase 2 (EC 4.2.1.3)	1	69	10	6.93761
Product=3-ketoacyl-CoA thiolase (EC 2.3.1.16)	2	69	10	6.93761
Product=Universal stress protein B	0.5	69	10	6.93761
Role ID=Cytochrome_O_ubiquinol_oxidase_subunit_IV_(EC_1.10.3.-)	1	69	10	6.93761
Product=Universal stress protein E	0.5	69	10	6.93761
Product=Cytochrome O ubiquinol oxidase subunit III (EC 1.10.3.-)	1	69	10	6.93761
Role ID=Cytochrome_O_ubiquinol_oxidase_subunit_II_(EC_1.10.3.-)	1	69	10	6.93761
Product=Cytochrome O ubiquinol oxidase subunit II (EC 1.10.3.-)	1	69	10	6.93761
Role ID=Cytochrome_O_ubiquinol_oxidase_subunit_III_(EC_1.10.3.-)	1	69	10	6.93761
Role Name=Universal stress protein E	0.5	69	10	6.93761
Role ID=Universal_stress_protein_A	0.5	69	10	6.93761
Role Name=Universal stress protein A	0.5	69	10	6.93761
Role Name=Universal stress protein B	0.5	69	10	6.93761
Subsystem Name=Carnitine metabolism and transport	1	69	10	6.94106
Subclass=Betaine, crotonobetaine, L-carnitine (trimethyl ammonium compounds)	1	69	10	6.94106
Role ID=Flagellar_basal-body_P-ring_formation_protein_FlgA	0.5	69	10	6.94397
Product=Flagellar basal-body P-ring formation protein FlgA	0.5	69	10	6.94397
Role Name=Flagellar basal-body P-ring formation protein FlgA	0.5	69	10	6.94397
Product=Flagellar P-ring protein FlgI	0.5	69	10	6.94397
Role Name=Flagellar L-ring protein FlgH	0.5	69	10	6.94397
Role ID=Flagellar_P-ring_protein_FlgI	0.5	69	10	6.94397
Role ID=Flagellar_L-ring_protein_FlgH	0.5	69	10	6.94397
Product=Flagellar L-ring protein FlgH	0.5	69	10	6.94397
Role Name=Flagellar P-ring protein FlgI	0.5	69	10	6.94397
Product=ATP-dependent Clp protease proteolytic subunit ClpP (EC 3.4.21.92)	1.5	41	38	6.94451
Role ID=ATP-dependent_Clp_protease_proteolytic_subunit_ClpP_(EC_3.4.21.92)	1.5	41	38	6.94451
Role Name=ATP-dependent Clp protease proteolytic subunit ClpP (EC 3.4.21.92)	1.5	41	38	6.94451
Subclass=Protein targeting, sorting, translocation	2.5	62	17	6.94866
Role ID=LSU_ribosomal_protein_L32p,_zinc-independent	0.5	60	19	6.94925
Role Name=LSU ribosomal protein L32p, zinc-independent	0.5	60	19	6.94925
Product=LSU ribosomal protein L32p @ LSU ribosomal protein L32p, zinc-independent	2	60	19	6.94925
Product=Glycerol uptake facilitator protein	1.5	69	10	6.94929
Product=Peptide-methionine (S)-S-oxide reductase MsrA (EC 1.8.4.11)	0.5	45	34	6.95005
Product=Biosynthetic arginine decarboxylase (EC 4.1.1.19)	1.5	69	10	6.95115
Role ID=Biosynthetic_arginine_decarboxylase_(EC_4.1.1.19)	1.5	69	10	6.95115
Role Name=Biosynthetic arginine decarboxylase (EC 4.1.1.19)	1.5	69	10	6.95115
Product=Transcriptional regulator DmlR, LysR family	0.5	71	8	6.95444
Role Name=Transcriptional regulator DmlR, LysR family	0.5	71	8	6.95444
Role ID=Transcriptional_regulator_DmlR,_LysR_family	0.5	71	8	6.95444
Subclass=Cation transporters	16.5	64	15	6.95494
Role ID=Nicotinamide-nucleotide_adenylyltransferase,_NadR_family_(EC_2.7.7.1)	0.5	68	11	6.95584
Role ID=Ribosylnicotinamide_kinase_(EC_2.7.1.22)	0.5	68	11	6.95584
Role Name=Nicotinamide-nucleotide adenylyltransferase, NadR family (EC 2.7.7.1)	0.5	68	11	6.95584
Role Name=Ribosylnicotinamide kinase (EC 2.7.1.22)	0.5	68	11	6.95584
Role ID=Pyrophosphate-dependent_fructose_6-phosphate-1-kinase_(EC_2.7.1.90)	0.5	53	26	6.95784
Role Name=Pyrophosphate-dependent fructose 6-phosphate-1-kinase (EC 2.7.1.90)	0.5	53	26	6.95784
Product=Pyrophosphate-dependent fructose 6-phosphate-1-kinase (EC 2.7.1.90)	0.5	53	26	6.95784
Subsystem Name=TCA Cycle	13.5	68	11	6.96138
Role Name=SOS-response repressor and protease LexA (EC 3.4.21.88)	1.5	65	14	6.96222
Role ID=SOS-response_repressor_and_protease_LexA_(EC_3.4.21.88)	1.5	65	14	6.96222
Subsystem Name=Arginine decarboxylase and Agmatinase cluster	0.5	64	15	6.96413
Role Name=Acetolactate synthase small subunit (EC 2.2.1.6)	5	66	13	6.96614
Product=Acetolactate synthase small subunit (EC 2.2.1.6)	5	66	13	6.96614
Role ID=Acetolactate_synthase_small_subunit_(EC_2.2.1.6)	5	66	13	6.96614
Role ID=Isopentenyl-diphosphate_Delta-isomerase_(EC_5.3.3.2)	0.5	67	12	6.9693
Role Name=Isopentenyl-diphosphate Delta-isomerase (EC 5.3.3.2)	0.5	67	12	6.9693
Product=2-keto-3-deoxy-D-arabino-heptulosonate-7-phosphate synthase I alpha (EC 2.5.1.54)	2.5	69	10	6.96981
Role ID=2-keto-3-deoxy-D-arabino-heptulosonate-7-phosphate_synthase_I_alpha_(EC_2.5.1.54)	2.5	69	10	6.96981
Role Name=2-keto-3-deoxy-D-arabino-heptulosonate-7-phosphate synthase I alpha (EC 2.5.1.54)	2.5	69	10	6.96981
Subsystem Name=Glutathione: Redox cycle	2.5	67	12	6.97022
Role ID=Ribosome_modulation_factor	0.5	70	9	6.9716
Role Name=Ribosome modulation factor	0.5	70	9	6.9716
Product=Ribosome modulation factor	0.5	70	9	6.9716
Role ID=Isocitrate_lyase_(EC_4.1.3.1)	0.5	69	10	6.97353
Role Name=Phosphoadenylyl-sulfate reductase [thioredoxin] (EC 1.8.4.8)	0.5	69	10	6.97353
Role ID=Sulfite_reductase_[NADPH]_flavoprotein_alpha-component_(EC_1.8.1.2)	0.5	69	10	6.97353
Product=Phosphoadenylyl-sulfate reductase [thioredoxin] (EC 1.8.4.8)	0.5	69	10	6.97353
Role Name=Sulfite reductase [NADPH] flavoprotein alpha-component (EC 1.8.1.2)	0.5	69	10	6.97353
Product=Sulfite reductase [NADPH] flavoprotein alpha-component (EC 1.8.1.2)	0.5	69	10	6.97353
Product=Isocitrate lyase (EC 4.1.3.1)	0.5	69	10	6.97353
Role Name=Isocitrate lyase (EC 4.1.3.1)	0.5	69	10	6.97353
Role ID=Phosphoadenylyl-sulfate_reductase_[thioredoxin]_(EC_1.8.4.8)	0.5	69	10	6.97353
Role Name=Malate synthase (EC 2.3.3.9)	0.5	69	10	6.97353
Role ID=Malate_synthase_(EC_2.3.3.9)	0.5	69	10	6.97353
Product=Malate synthase (EC 2.3.3.9)	0.5	69	10	6.97353
Role Name=Dihydroneopterin triphosphate pyrophosphohydrolase type 2	0.5	68	11	6.97532
Role ID=Dihydroneopterin_triphosphate_pyrophosphohydrolase_type_2	0.5	68	11	6.97532
Product=Dihydroneopterin triphosphate pyrophosphohydrolase type 2	0.5	68	11	6.97532
Subsystem Name=tRNA aminoacylation, Lys	1.5	55	24	6.97617
Product=Magnesium and cobalt transport protein CorA	0.5	17	62	6.97671
Role Name=Magnesium and cobalt transport protein CorA	0.5	17	62	6.97671
Role ID=Magnesium_and_cobalt_transport_protein_CorA	0.5	17	62	6.97671
Role Name=6-phosphofructokinase class II (EC 2.7.1.11)	0.5	70	9	6.97894
Product=Transcriptional regulator YqhC, positively regulates YqhD and DkgA	0.5	70	9	6.97894
Role ID=Exodeoxyribonuclease_I_(EC_3.1.11.1)	0.5	70	9	6.97894
Product=DNA polymerase II (EC 2.7.7.7)	0.5	70	9	6.97894
Role Name=NADPH-dependent broad range aldehyde dehydrogenase YqhD	0.5	70	9	6.97894
Product=HMP-PP hydrolase (pyridoxal phosphatase) Cof, detected in genetic screen for thiamin metabolic genes	0.5	70	9	6.97894
Role Name=Transcriptional regulator YqhC, positively regulates YqhD and DkgA	0.5	70	9	6.97894
Product=6-phosphofructokinase class II (EC 2.7.1.11)	0.5	70	9	6.97894
Role Name=Exodeoxyribonuclease I (EC 3.1.11.1)	0.5	70	9	6.97894
Role ID=HMP-PP_hydrolase_(pyridoxal_phosphatase)_Cof,_detected_in_genetic_screen_for_thiamin_metabolic_genes	0.5	70	9	6.97894
Product=Exodeoxyribonuclease I (EC 3.1.11.1)	0.5	70	9	6.97894
Role ID=6-phosphofructokinase_class_II_(EC_2.7.1.11)	0.5	70	9	6.97894
Role ID=Transcriptional_regulator_YqhC,_positively_regulates_YqhD_and_DkgA	0.5	70	9	6.97894
Product=NADPH-dependent broad range aldehyde dehydrogenase YqhD	0.5	70	9	6.97894
Role ID=NADPH-dependent_broad_range_aldehyde_dehydrogenase_YqhD	0.5	70	9	6.97894
Role Name=DNA polymerase II (EC 2.7.7.7)	0.5	70	9	6.97894
Role ID=DNA_polymerase_II_(EC_2.7.7.7)	0.5	70	9	6.97894
Role Name=HMP-PP hydrolase (pyridoxal phosphatase) Cof, detected in genetic screen for thiamin metabolic genes	0.5	70	9	6.97894
Subsystem Name=Shikimate kinase SK3 cluster	0.5	70	9	6.97894
Product=DNA-damage-inducible protein I	0.5	70	9	6.97894
Role Name=DNA-damage-inducible protein I	0.5	70	9	6.97894
Subsystem Name=BarA-UvrY(SirA) two-component regulatory system	1.5	70	9	6.97894
Role ID=DNA-damage-inducible_protein_I	0.5	70	9	6.97894
Product=D-amino acid dehydrogenase (EC 1.4.99.6)	0.5	69	10	6.98106
Role ID=D-amino_acid_dehydrogenase_(EC_1.4.99.6)	0.5	69	10	6.98106
Role Name=D-amino acid dehydrogenase (EC 1.4.99.6)	0.5	69	10	6.98106
Product=CDP-diacylglycerol--glycerol-3-phosphate 3-phosphatidyltransferase (EC 2.7.8.5)	1	26	53	6.98209
Subsystem Name=YrdC-YciO-Sua5 and associated protein families	8.5	66	13	6.98376
Product=Acetate kinase (EC 2.7.2.1)	3.5	55	24	6.984
Role Name=6-phosphogluconate dehydrogenase, decarboxylating (EC 1.1.1.44)	0.5	24	55	6.98496
Role ID=6-phosphogluconate_dehydrogenase,_decarboxylating_(EC_1.1.1.44)	0.5	24	55	6.98496
Product=6-phosphogluconate dehydrogenase, decarboxylating (EC 1.1.1.44)	0.5	24	55	6.98496
Subsystem Name=tRNA aminoacylation, Trp	1.5	69	10	6.9853
Role Name=Tryptophanyl-tRNA synthetase (EC 6.1.1.2)	1.5	69	10	6.9853
Role ID=Tryptophanyl-tRNA_synthetase_(EC_6.1.1.2)	1.5	69	10	6.9853
Product=Tryptophanyl-tRNA synthetase (EC 6.1.1.2)	1.5	69	10	6.9853
Role Name=Pyridoxal kinase (EC 2.7.1.35)	1.5	64	15	6.98531
Role ID=Pyridoxal_kinase_(EC_2.7.1.35)	1.5	64	15	6.98531
Product=Pyridoxal kinase (EC 2.7.1.35)	1.5	64	15	6.98531
Product=Carbon storage regulator	0.5	65	14	6.98719
Subsystem Name=Carbon storage regulator	0.5	65	14	6.98719
Role Name=Carbon storage regulator	0.5	65	14	6.98719
Role ID=Carbon_storage_regulator	0.5	65	14	6.98719
Product=NADH-ubiquinone oxidoreductase chain C (EC 1.6.5.3) / NADH-ubiquinone oxidoreductase chain D (EC 1.6.5.3)	4	70	9	6.98834
Role Name=Glycine cleavage system transcriptional antiactivator GcvR	0.5	70	9	6.98834
Role ID=Glycine_cleavage_system_transcriptional_antiactivator_GcvR	0.5	70	9	6.98834
Role Name=Small multidrug resistance (SMR) efflux transporter => SugE, quaternary ammonium compounds	0.5	70	9	6.98834
Product=Glycine cleavage system transcriptional antiactivator GcvR	0.5	70	9	6.98834
Role ID=Protoporphyrinogen_IX_oxidase,_oxygen-independent,_HemG	1	70	9	6.98834
Product=Small multidrug resistance (SMR) efflux transporter => SugE, quaternary ammonium compounds	0.5	70	9	6.98834
Role Name=Protoporphyrinogen IX oxidase, oxygen-independent, HemG	1	70	9	6.98834
Role ID=Formate_dehydrogenase_N_gamma_subunit_(EC_1.2.1.2)	0.5	70	9	6.98834
Role Name=Formate dehydrogenase N gamma subunit (EC 1.2.1.2)	0.5	70	9	6.98834
Role ID=Small_multidrug_resistance_(SMR)_efflux_transporter_=>_SugE,_quaternary_ammonium_compounds	0.5	70	9	6.98834
Subsystem Name=Small efflux transporters of SMR family	0.5	70	9	6.98834
Product=Protoporphyrinogen IX oxidase, oxygen-independent, HemG	1	70	9	6.98834
Product=Formate dehydrogenase N gamma subunit (EC 1.2.1.2)	0.5	70	9	6.98834
Subclass=Electron donating reactions	56	70	9	6.98834
Product=Outer membrane porin OmpC	0.5	70	9	6.98834
Role Name=Outer membrane porin OmpC	0.5	70	9	6.98834
Role ID=Outer_membrane_porin_OmpC	0.5	70	9	6.98834
Product=Outer membrane protein assembly factor YaeT	1.5	65	14	6.98851
Role Name=Outer membrane protein assembly factor YaeT	1.5	65	14	6.98851
Role ID=Outer_membrane_protein_assembly_factor_YaeT	1.5	65	14	6.98851
Role ID=Transcriptional_repressor_protein_TrpR	0.5	69	10	6.9903
Role Name=Transcriptional repressor protein TrpR	0.5	69	10	6.9903
Product=Transcriptional repressor protein TrpR	0.5	69	10	6.9903
Product=Nucleoid-associated protein YaaK	1	30	49	6.99032
Role ID=Nucleoid-associated_protein_YaaK	1	30	49	6.99032
Role Name=Nucleoid-associated protein YaaK	1	30	49	6.99032
Product=Ribose-5-phosphate isomerase A (EC 5.3.1.6)	0.5	31	48	6.99265
Role ID=Ribose-5-phosphate_isomerase_A_(EC_5.3.1.6)	0.5	31	48	6.99265
Role Name=Ribose-5-phosphate isomerase A (EC 5.3.1.6)	0.5	31	48	6.99265
Role ID=Acyl_carrier_protein_phosphodiesterase_(EC_3.1.4.14)	0.5	67	12	6.99471
Role Name=Acyl carrier protein phosphodiesterase (EC 3.1.4.14)	0.5	67	12	6.99471
Product=Acyl carrier protein phosphodiesterase (EC 3.1.4.14)	0.5	67	12	6.99471
Role Name=Succinate dehydrogenase cytochrome b subunit	0.5	57	22	6.9994
Product=Succinate dehydrogenase cytochrome b subunit	0.5	57	22	6.9994
Role ID=Succinate_dehydrogenase_cytochrome_b_subunit	0.5	57	22	6.9994
Subsystem Name=Phenylalanine and Tyrosine synthesis 1	5.5	66	13	7.00056
Subsystem Name=S-methylmethionine	1.5	67	12	7.0013
Product=S-methylmethionine permease	0.5	67	12	7.0013
Role ID=S-methylmethionine_permease	0.5	67	12	7.0013
Role Name=S-methylmethionine permease	0.5	67	12	7.0013
Product=Barstar, ribonuclease (Barnase) inhibitor	0.5	68	11	7.00265
Role Name=Barstar, ribonuclease (Barnase) inhibitor	0.5	68	11	7.00265
Role ID=Barstar,_ribonuclease_(Barnase)_inhibitor	0.5	68	11	7.00265
Subsystem Name=Barnase-barstar complex	0.5	68	11	7.00265
Role Name=Quinone oxidoreductase (EC 1.6.5.5)	0.5	62	17	7.00976
Role ID=Quinone_oxidoreductase_(EC_1.6.5.5)	0.5	62	17	7.00976
Product=Quinone oxidoreductase (EC 1.6.5.5)	0.5	62	17	7.00976
Product=Cold shock protein of CSP family => CspB/CspG/CspI (naming convention as in E.coli)	0.5	71	8	7.01015
Role Name=Phosphotransferase involved in threonylcarbamoyladenosine t(6)A37 formation in tRNA	0.5	62	17	7.01152
Role ID=LPS-assembly_protein_LptD	1.5	62	17	7.01152
Role Name=tRNA threonylcarbamoyladenosine biosynthesis protein TsaB	2.5	62	17	7.01152
Role Name=SSU rRNA (adenine(1518)-N(6)/adenine(1519)-N(6))-dimethyltransferase (EC 2.1.1.182)	0.5	62	17	7.01152
Product=LPS-assembly protein LptD @ Organic solvent tolerance protein precursor	2	62	17	7.01152
Product=Phosphotransferase involved in threonylcarbamoyladenosine t(6)A37 formation in tRNA	0.5	62	17	7.01152
Role ID=Phosphotransferase_involved_in_threonylcarbamoyladenosine_t(6)A37_formation_in_tRNA	0.5	62	17	7.01152
Role ID=Organic_solvent_tolerance_protein_precursor	0.5	62	17	7.01152
Subsystem Name=Possible RNA modification and stress response cluster	4.5	62	17	7.01152
Role Name=Organic solvent tolerance protein precursor	0.5	62	17	7.01152
Role ID=SSU_rRNA_(adenine(1518)-N(6)/adenine(1519)-N(6))-dimethyltransferase_(EC_2.1.1.182)	0.5	62	17	7.01152
Product=tRNA threonylcarbamoyladenosine biosynthesis protein TsaB	2.5	62	17	7.01152
Role Name=LPS-assembly protein LptD	1.5	62	17	7.01152
Role ID=tRNA_threonylcarbamoyladenosine_biosynthesis_protein_TsaB	2.5	62	17	7.01152
Product=SSU rRNA (adenine(1518)-N(6)/adenine(1519)-N(6))-dimethyltransferase (EC 2.1.1.182)	0.5	62	17	7.01152
Role Name=Proline/sodium symporter PutP (TC 2.A.21.2.1)	1.5	67	12	7.01483
Product=Proline/sodium symporter PutP (TC 2.A.21.2.1) @ Propionate/sodium symporter	1.5	67	12	7.01483
Role ID=Proline/sodium_symporter_PutP_(TC_2.A.21.2.1)	1.5	67	12	7.01483
Subclass=Purines	30.5	18	61	7.01484
Product=2-oxoglutarate dehydrogenase E1 component (EC 1.2.4.2)	1	66	13	7.01718
Product=Dihydrolipoamide succinyltransferase component (E2) of 2-oxoglutarate dehydrogenase complex (EC 2.3.1.61)	1.5	66	13	7.01718
Product=Cytochrome d ubiquinol oxidase subunit II (EC 1.10.3.-)	3	66	13	7.01718
Product=beta-galactosidase (EC 3.2.1.23)	5.5	56	23	7.02084
Role Name=beta-galactosidase (EC 3.2.1.23)	5.5	56	23	7.02084
Role ID=beta-galactosidase_(EC_3.2.1.23)	5.5	56	23	7.02084
Role ID=Ribulose-phosphate_3-epimerase_(EC_5.1.3.1)	1.5	58	21	7.02099
Product=Ribulose-phosphate 3-epimerase (EC 5.1.3.1)	1.5	58	21	7.02099
Role Name=Ribulose-phosphate 3-epimerase (EC 5.1.3.1)	1.5	58	21	7.02099
Role Name=Acylphosphate phosphohydrolase (EC 3.6.1.7)	0.5	42	37	7.02203
Role ID=Acylphosphate_phosphohydrolase_(EC_3.6.1.7)	0.5	42	37	7.02203
Subsystem Name=DNA repair, bacterial RecBCD pathway	1.5	30	49	7.02235
Role ID=L-seryl-tRNA(Sec)_selenium_transferase_(EC_2.9.1.1)	0.5	62	17	7.02796
Role Name=L-seryl-tRNA(Sec) selenium transferase (EC 2.9.1.1)	0.5	62	17	7.02796
Role Name=Selenocysteine-specific translation elongation factor	0.5	62	17	7.02796
Product=L-seryl-tRNA(Sec) selenium transferase (EC 2.9.1.1)	0.5	62	17	7.02796
Product=Selenocysteine-specific translation elongation factor	0.5	62	17	7.02796
Role ID=Selenocysteine-specific_translation_elongation_factor	0.5	62	17	7.02796
Role ID=Selenide,water_dikinase_(EC_2.7.9.3)	0.5	62	17	7.02796
Role Name=Selenide,water dikinase (EC 2.7.9.3)	0.5	62	17	7.02796
Product=Glycine betaine/L-proline transport substrate-binding protein ProX (TC 3.A.1.12.1)	0.5	67	12	7.02996
Role ID=Glycine_betaine/L-proline_transport_substrate-binding_protein_ProX_(TC_3.A.1.12.1)	0.5	67	12	7.02996
Role Name=Glycine betaine/L-proline transport substrate-binding protein ProX (TC 3.A.1.12.1)	0.5	67	12	7.02996
Subsystem Name=Lipoprotein transporter to outer membrane Lol	3.5	67	12	7.0369
Product=5'-nucleotidase SurE (EC 3.1.3.5) @ Exopolyphosphatase (EC 3.6.1.11)	0.5	70	9	7.03805
Subsystem Name=Methylthiotransferases	2.5	45	34	7.0392
Role ID=L-2-hydroxyglutarate_oxidase_(EC_1.1.3.15)	0.5	71	8	7.04149
Product=L-2-hydroxyglutarate oxidase (EC 1.1.3.15)	0.5	71	8	7.04149
Product=Chaperone-modulator protein CbpM	0.5	71	8	7.04149
Role ID=Chaperone-modulator_protein_CbpM	0.5	71	8	7.04149
Role Name=Chaperone-modulator protein CbpM	0.5	71	8	7.04149
Role Name=L-2-hydroxyglutarate oxidase (EC 1.1.3.15)	0.5	71	8	7.04149
Product=BioD-like N-terminal domain / Phosphate acetyltransferase (EC 2.3.1.8)	3.5	71	8	7.04149
Product=[Citrate [pro-3S]-lyase] ligase (EC 6.2.1.22)	0.5	58	21	7.04317
Role Name=[Citrate [pro-3S]-lyase] ligase (EC 6.2.1.22)	0.5	58	21	7.04317
Role ID=[Citrate_[pro-3S]-lyase]_ligase_(EC_6.2.1.22)	0.5	58	21	7.04317
Subsystem Name=Citrate lyase	5	58	21	7.04317
Role ID=Twin-arginine_translocation_protein_TatB	0.5	66	13	7.04366
Product=Twin-arginine translocation protein TatB	0.5	66	13	7.04366
Role Name=Twin-arginine translocation protein TatB	0.5	66	13	7.04366
Role Name=Gamma-glutamyltranspeptidase (EC 2.3.2.2)	0.5	70	9	7.0464
Product=Cysteine synthase B (EC 2.5.1.47)	0.5	70	9	7.0464
Product=Osmotically-inducible lipoprotein OsmB	0.5	70	9	7.0464
Product=Lipopolysaccharide assembly protein LapB	0.5	70	9	7.0464
Class=Secondary Metabolism	12.5	70	9	7.0464
Product=N,N'-diacetylchitobiose-specific regulator ChbR, AraC family	0.5	70	9	7.0464
Product=N,N'-diacetylchitobiose utilization operon protein YdjC	0.5	70	9	7.0464
Role Name=Lipopolysaccharide assembly protein LapB	0.5	70	9	7.0464
Role Name=Isocitrate dehydrogenase phosphatase (EC 2.7.11.5)/kinase (EC 3.1.3.-)	0.5	70	9	7.0464
Role Name=PTS system, N,N'-diacetylchitobiose-specific IIB component (EC 2.7.1.196)	0.5	70	9	7.0464
Product=PTS system, N,N'-diacetylchitobiose-specific IIB component (EC 2.7.1.196)	0.5	70	9	7.0464
Role Name=PTS system, N,N'-diacetylchitobiose-specific IIA component (EC 2.7.1.196)	0.5	70	9	7.0464
Subsystem Name=Dioxygenolytic carbon monoxide-forming enzymes	1	70	9	7.0464
Role Name=Osmotically-inducible lipoprotein OsmB	0.5	70	9	7.0464
Subsystem Name=Glutathione-dependent pathway of formaldehyde detoxification	1	70	9	7.0464
Role Name=Cysteine synthase B (EC 2.5.1.47)	0.5	70	9	7.0464
Role Name=N,N'-diacetylchitobiose-specific regulator ChbR, AraC family	0.5	70	9	7.0464
Product=PTS system, N,N'-diacetylchitobiose-specific IIA component (EC 2.7.1.196)	0.5	70	9	7.0464
Product=Septum-associated cell division protein DedD	0.5	70	9	7.0464
Product=S-formylglutathione hydrolase (EC 3.1.2.12)	0.5	70	9	7.0464
Product=S-(hydroxymethyl)glutathione dehydrogenase (EC 1.1.1.284)	0.5	70	9	7.0464
Product=Quercetin 2,3-dioxygenase (EC 1.13.11.24) => YhhW	1	70	9	7.0464
Role Name=PTS system, N,N'-diacetylchitobiose-specific IIC component	0.5	70	9	7.0464
Product=Phosphoribulokinase homolog, function unknown	0.5	70	9	7.0464
Product=PTS system, N,N'-diacetylchitobiose-specific IIC component	0.5	70	9	7.0464
Role Name=N,N'-diacetylchitobiose utilization operon protein YdjC	0.5	70	9	7.0464
Product=Isocitrate dehydrogenase phosphatase (EC 2.7.11.5)/kinase (EC 3.1.3.-)	0.5	70	9	7.0464
Role ID=Osmotically-inducible_lipoprotein_OsmB	0.5	70	9	7.0464
Role ID=S-(hydroxymethyl)glutathione_dehydrogenase_(EC_1.1.1.284)	0.5	70	9	7.0464
Role ID=Isocitrate_dehydrogenase_phosphatase_(EC_2.7.11.5)/kinase_(EC_3.1.3.-)	0.5	70	9	7.0464
Role Name=S-formylglutathione hydrolase (EC 3.1.2.12)	0.5	70	9	7.0464
Role ID=Cysteine_synthase_B_(EC_2.5.1.47)	0.5	70	9	7.0464
Role Name=Septum-associated cell division protein DedD	0.5	70	9	7.0464
Role ID=Quercetin_2,3-dioxygenase_(EC_1.13.11.24)_=>_YhhW	1	70	9	7.0464
Role ID=Gamma-glutamyltranspeptidase_(EC_2.3.2.2)	0.5	70	9	7.0464
Role ID=Phosphoribulokinase_homolog,_function_unknown	0.5	70	9	7.0464
Role ID=PTS_system,_N,N'-diacetylchitobiose-specific_IIA_component_(EC_2.7.1.196)	0.5	70	9	7.0464
Role ID=PTS_system,_N,N'-diacetylchitobiose-specific_IIB_component_(EC_2.7.1.196)	0.5	70	9	7.0464
Role Name=Phosphoribulokinase homolog, function unknown	0.5	70	9	7.0464
Role ID=Lipopolysaccharide_assembly_protein_LapB	0.5	70	9	7.0464
Role Name=S-(hydroxymethyl)glutathione dehydrogenase (EC 1.1.1.284)	0.5	70	9	7.0464
Role ID=N,N'-diacetylchitobiose_utilization_operon_protein_YdjC	0.5	70	9	7.0464
Role ID=PTS_system,_N,N'-diacetylchitobiose-specific_IIC_component	0.5	70	9	7.0464
Role ID=S-formylglutathione_hydrolase_(EC_3.1.2.12)	0.5	70	9	7.0464
Product=Gamma-glutamyltranspeptidase (EC 2.3.2.2) @ Glutathione hydrolase (EC 3.4.19.13)	0.5	70	9	7.0464
Role Name=Quercetin 2,3-dioxygenase (EC 1.13.11.24) => YhhW	1	70	9	7.0464
Role ID=N,N'-diacetylchitobiose-specific_regulator_ChbR,_AraC_family	0.5	70	9	7.0464
Role ID=Septum-associated_cell_division_protein_DedD	0.5	70	9	7.0464
Product=N,N'-diacetylchitobiose-specific 6-phospho-beta-glucosidase (EC 3.2.1.86)	0.5	70	9	7.0464
Role ID=N,N'-diacetylchitobiose-specific_6-phospho-beta-glucosidase_(EC_3.2.1.86)	0.5	70	9	7.0464
Subsystem Name=Chitobiose	3	70	9	7.0464
Role Name=N,N'-diacetylchitobiose-specific 6-phospho-beta-glucosidase (EC 3.2.1.86)	0.5	70	9	7.0464
Subsystem Name=Cysteine synthesis	14	70	9	7.0464
Role ID=Fumarate_hydratase_class_II_(EC_4.2.1.2)	0.5	67	12	7.04666
Product=Fumarate hydratase class II (EC 4.2.1.2)	0.5	67	12	7.04666
Role Name=Fumarate hydratase class II (EC 4.2.1.2)	0.5	67	12	7.04666
Role Name=FIG138056: a glutathione-dependent thiol reductase	0.5	38	41	7.04931
Role ID=FIG138056:_a_glutathione-dependent_thiol_reductase	0.5	38	41	7.04931
Product=FIG138056: a glutathione-dependent thiol reductase	0.5	38	41	7.04931
Role ID=PTS_system,_ascorbate-specific_IIB_component_(EC_2.7.1.194)	0.5	67	12	7.04941
Role Name=PTS system, ascorbate-specific IIA component	0.5	67	12	7.04941
Role Name=PTS system, ascorbate-specific IIB component (EC 2.7.1.194)	0.5	67	12	7.04941
Subsystem Name=L-ascorbate utilization (and related gene clusters)	5	67	12	7.04941
Role ID=PTS_system,_ascorbate-specific_IIA_component	0.5	67	12	7.04941
Product=PTS system, ascorbate-specific IIB component (EC 2.7.1.194)	0.5	67	12	7.04941
Product=PTS system, ascorbate-specific IIA component	0.5	67	12	7.04941
Role Name=Carbonic anhydrase, alpha class (EC 4.2.1.1)	0.5	70	9	7.05259
Product=Carbonic anhydrase, alpha class (EC 4.2.1.1)	0.5	70	9	7.05259
Role ID=Carbonic_anhydrase,_alpha_class_(EC_4.2.1.1)	0.5	70	9	7.05259
Product=Glycerol kinase (EC 2.7.1.30)	0.5	52	27	7.05281
Role ID=Glycerol_kinase_(EC_2.7.1.30)	0.5	52	27	7.05281
Role Name=Glycerol kinase (EC 2.7.1.30)	0.5	52	27	7.05281
Role ID=N-carbamoylputrescine_amidase_(EC_3.5.1.53)	0.5	54	25	7.05284
Role Name=N-carbamoylputrescine amidase (EC 3.5.1.53)	0.5	54	25	7.05284
Role ID=3-ketoacyl-CoA_thiolase_(EC_2.3.1.16)	3	67	12	7.0549
Role Name=3-ketoacyl-CoA thiolase (EC 2.3.1.16)	3	67	12	7.0549
Role ID=Cold_shock_protein_of_CSP_family_=>_CspE_(naming_convention_as_in_E.coli)	0.5	70	9	7.05637
Product=Cold shock protein of CSP family => CspE (naming convention as in E.coli)	0.5	70	9	7.05637
Role Name=Cold shock protein of CSP family => CspE (naming convention as in E.coli)	0.5	70	9	7.05637
Product=Phosphoenolpyruvate synthase / Pyruvate phosphate dikinase	0.5	56	23	7.05674
Product=UDP-3-O-[3-hydroxymyristoyl] N-acetylglucosamine deacetylase (EC 3.5.1.108) / 3-hydroxyacyl-[acyl-carrier-protein] dehydratase, FabZ form (EC 4.2.1.59)	1	56	23	7.05684
Subclass=Fatty acids	41.5	51	28	7.06066
Subsystem Name=Magnesium transport	3.5	41	38	7.0652
Role ID=Flagellar_transcriptional_activator_FlhD	0.5	70	9	7.06551
Role ID=Flagellar_transcriptional_activator_FlhC	0.5	70	9	7.06551
Product=Chemotaxis response - phosphatase CheZ	0.5	70	9	7.06551
Role Name=Flagellar transcriptional activator FlhD	0.5	70	9	7.06551
Role ID=Chemotaxis_response_-_phosphatase_CheZ	0.5	70	9	7.06551
Role Name=LysR family transcriptional regulator HdfR	0.5	70	9	7.06551
Role Name=Flagellar transcriptional activator FlhC	0.5	70	9	7.06551
Role ID=Flagellar_biosynthesis_protein_FliT	0.5	70	9	7.06551
Product=Flagellar biosynthesis protein FliT	0.5	70	9	7.06551
Product=Flagellar transcriptional activator FlhC	0.5	70	9	7.06551
Role ID=LysR_family_transcriptional_regulator_HdfR	0.5	70	9	7.06551
Role Name=Flagellar biosynthesis protein FliT	0.5	70	9	7.06551
Role Name=Regulator of sigma S factor FliZ	0.5	70	9	7.06551
Product=Flagellar transcriptional activator FlhD	0.5	70	9	7.06551
Role ID=Regulator_of_sigma_S_factor_FliZ	0.5	70	9	7.06551
Product=LysR family transcriptional regulator HdfR	0.5	70	9	7.06551
Role Name=Chemotaxis response - phosphatase CheZ	0.5	70	9	7.06551
Product=Regulator of sigma S factor FliZ	0.5	70	9	7.06551
Product=Exonuclease SbcD	0.5	22	57	7.06647
Role ID=Exonuclease_SbcC	0.5	22	57	7.06647
Product=Exonuclease SbcC	0.5	22	57	7.06647
Role Name=Exonuclease SbcC	0.5	22	57	7.06647
Role ID=Exonuclease_SbcD	0.5	22	57	7.06647
Role Name=Exonuclease SbcD	0.5	22	57	7.06647
Role Name=Putative inner membrane protein YjeT (clustered with HflC)	0.5	70	9	7.07057
Product=Putative inner membrane protein YjeT (clustered with HflC)	0.5	70	9	7.07057
Role ID=Putative_inner_membrane_protein_YjeT_(clustered_with_HflC)	0.5	70	9	7.07057
Subclass=CO2 fixation	5.5	66	13	7.07146
Role Name=Glutathionylspermidine amidohydrolase (EC 3.5.1.78)	0.5	70	9	7.07274
Subsystem Name=Glutathionylspermidine and Trypanothione	1	70	9	7.07274
Product=Glutathionylspermidine synthase (EC 6.3.1.8) / Glutathionylspermidine amidohydrolase (EC 3.5.1.78)	1	70	9	7.07274
Role ID=Glutathionylspermidine_amidohydrolase_(EC_3.5.1.78)	0.5	70	9	7.07274
Role ID=Glutathionylspermidine_synthase_(EC_6.3.1.8)	0.5	70	9	7.07274
Role Name=Glutathionylspermidine synthase (EC 6.3.1.8)	0.5	70	9	7.07274
Role ID=Uncharacterized_outer_membrane_protein_YfaZ	0.5	70	9	7.07275
Role Name=Uncharacterized outer membrane protein YfaZ	0.5	70	9	7.07275
Product=Uncharacterized outer membrane protein YfaZ	0.5	70	9	7.07275
Role ID=Uncharacterized_Nudix_hydrolase_NudL	0.5	61	18	7.07358
Role Name=Uncharacterized Nudix hydrolase NudL	0.5	61	18	7.07358
Product=Uncharacterized Nudix hydrolase NudL	0.5	61	18	7.07358
Subsystem Name=Type I restriction-modification systems	6.5	53	26	7.07381
Product=Apolipoprotein N-acyltransferase / Copper homeostasis protein CutE	0.5	67	12	7.07432
Role ID=Copper_homeostasis_protein_CutE	0.5	67	12	7.07432
Role Name=Copper homeostasis protein CutE	0.5	67	12	7.07432
Role Name=SSU rRNA pseudouridine(516) synthase (EC 5.4.99.19)	0.5	35	44	7.07628
Product=SSU rRNA pseudouridine(516) synthase (EC 5.4.99.19)	0.5	35	44	7.07628
Role ID=SSU_rRNA_pseudouridine(516)_synthase_(EC_5.4.99.19)	0.5	35	44	7.07628
Role Name=Agmatinase (EC 3.5.3.11)	0.5	65	14	7.07715
Product=Agmatinase (EC 3.5.3.11)	0.5	65	14	7.07715
Role ID=Agmatinase_(EC_3.5.3.11)	0.5	65	14	7.07715
Product=Para-aminobenzoate synthase, amidotransferase component (EC 2.6.1.85)	0.5	63	16	7.07906
Subsystem Name=Metal chelatases	0.5	39	40	7.08523
Role ID=Flagellar_protein_FlgJ_[peptidoglycan_hydrolase]	0.5	67	12	7.08595
Role Name=Flagellar protein FlgJ [peptidoglycan hydrolase]	0.5	67	12	7.08595
Product=Flagellar protein FlgJ [peptidoglycan hydrolase]	0.5	67	12	7.08595
Role Name=Flagellar hook-length control protein FliK	0.5	67	12	7.08595
Product=Flagellar hook-length control protein FliK	0.5	67	12	7.08595
Role ID=Flagellar_hook-length_control_protein_FliK	0.5	67	12	7.08595
Class=Motility and Chemotaxis	43	67	12	7.08595
Role Name=Formate efflux transporter FocA	0.5	61	18	7.08832
Role ID=Formate_efflux_transporter_FocA	0.5	61	18	7.08832
Product=Formate efflux transporter FocA	0.5	61	18	7.08832
Role ID=Translation_elongation_factor_Tu	4.5	59	20	7.09006
Role Name=Translation elongation factor Tu	4.5	59	20	7.09006
Product=Translation elongation factor Tu	4.5	59	20	7.09006
Role ID=Isochorismatase_(EC_3.3.2.1)_of_siderophore_biosynthesis	0.5	70	9	7.09106
Role Name=Isochorismatase (EC 3.3.2.1) of siderophore biosynthesis	0.5	70	9	7.09106
Product=Acyl-CoA:1-acyl-sn-glycerol-3-phosphate acyltransferase (EC 2.3.1.51)	0.5	31	48	7.09332
Product=Diaminopimelate epimerase (EC 5.1.1.7)	3.5	63	16	7.09357
Role ID=Diaminopimelate_epimerase_(EC_5.1.1.7)	3.5	63	16	7.09357
Role Name=Diaminopimelate epimerase (EC 5.1.1.7)	3.5	63	16	7.09357
Product=UPF0056 inner membrane protein YchE	0.5	70	9	7.09487
Subsystem Name=HU-alpha and dsDNA mimic protein interaction	1	70	9	7.09487
Product=TonB-ExbBD energy transducing system, TonB subunit	0.5	70	9	7.09487
Product=Outer membrane lipoprotein component of lipoprotein transport system LolB	0.5	70	9	7.09487
Role ID=Murein_peptide_ABC_transporter,_substrate-binding_protein_(requires_DppBCDF)	0.5	70	9	7.09487
Product=Murein peptide ABC transporter, substrate-binding protein (requires DppBCDF)	0.5	70	9	7.09487
Role Name=Murein peptide ABC transporter, substrate-binding protein (requires DppBCDF)	0.5	70	9	7.09487
Product=DNA-binding protein HU-alpha	0.5	70	9	7.09487
Role Name=UPF0056 inner membrane protein YchE	0.5	70	9	7.09487
Role Name=DNA-binding protein H-NS	0.5	70	9	7.09487
Role Name=DNA-binding protein HU-alpha	0.5	70	9	7.09487
Role Name=Coproporphyrinogen III oxidase, oxygen-independent (EC 1.3.99.22)	0.5	70	9	7.09487
Product=DNA-binding protein H-NS	0.5	70	9	7.09487
Role Name=TonB-ExbBD energy transducing system, TonB subunit	0.5	70	9	7.09487
Role ID=UPF0056_inner_membrane_protein_YchE	0.5	70	9	7.09487
Role Name=Outer membrane lipoprotein component of lipoprotein transport system LolB	0.5	70	9	7.09487
Role ID=TonB-ExbBD_energy_transducing_system,_TonB_subunit	0.5	70	9	7.09487
Role ID=Outer_membrane_lipoprotein_component_of_lipoprotein_transport_system_LolB	0.5	70	9	7.09487
Product=Coproporphyrinogen III oxidase, oxygen-independent (EC 1.3.99.22)	0.5	70	9	7.09487
Role ID=DNA-binding_protein_HU-alpha	0.5	70	9	7.09487
Role ID=DNA-binding_protein_H-NS	0.5	70	9	7.09487
Product=dsDNA mimic protein, highly acidic	0.5	70	9	7.09487
Role Name=dsDNA mimic protein, highly acidic	0.5	70	9	7.09487
Role ID=dsDNA_mimic_protein,_highly_acidic	0.5	70	9	7.09487
Role ID=Coproporphyrinogen_III_oxidase,_oxygen-independent_(EC_1.3.99.22)	0.5	70	9	7.09487
Role ID=ATP-dependent_DNA_helicase_Rep	0.5	67	12	7.0958
Product=ATP-dependent DNA helicase Rep	0.5	67	12	7.0958
Role Name=ATP-dependent DNA helicase Rep	0.5	67	12	7.0958
Role ID=Flagellar_basal-body_rod_modification_protein_FlgD	0.5	65	14	7.09599
Product=Flagellar basal-body rod modification protein FlgD	0.5	65	14	7.09599
Role Name=Flagellar basal-body rod modification protein FlgD	0.5	65	14	7.09599
Product=Isopentenyl-diphosphate Delta-isomerase (EC 5.3.3.2)	0.5	68	11	7.09652
Role ID=Inosine/xanthosine_triphosphatase	0.5	71	8	7.09764
Product=Inosine/xanthosine triphosphatase	0.5	71	8	7.09764
Role Name=Inosine/xanthosine triphosphatase	0.5	71	8	7.09764
Role ID=Formate_dehydrogenase_O_gamma_subunit_(EC_1.2.1.2)	0.5	69	10	7.09833
Role Name=Formate dehydrogenase O gamma subunit (EC 1.2.1.2)	0.5	69	10	7.09833
Product=Formate dehydrogenase O gamma subunit (EC 1.2.1.2)	0.5	69	10	7.09833
Product=Anaerobic dimethyl sulfoxide reductase chain B (EC 1.8.5.3), iron-sulfur binding subunit	1.5	69	10	7.09833
Role ID=Anaerobic_dimethyl_sulfoxide_reductase_chain_B_(EC_1.8.5.3),_iron-sulfur_binding_subunit	1.5	69	10	7.09833
Role Name=Anaerobic dimethyl sulfoxide reductase chain B (EC 1.8.5.3), iron-sulfur binding subunit	1.5	69	10	7.09833
Product=Mannose-1-phosphate guanylyltransferase (EC 2.7.7.13)	0.5	58	21	7.09847
Product=Choline dehydrogenase (EC 1.1.99.1)	0.5	71	8	7.09856
Product=Betaine aldehyde dehydrogenase (EC 1.2.1.8)	0.5	71	8	7.09856
Role ID=Choline_dehydrogenase_(EC_1.1.99.1)	0.5	71	8	7.09856
Role Name=Betaine aldehyde dehydrogenase (EC 1.2.1.8)	0.5	71	8	7.09856
Role Name=Choline dehydrogenase (EC 1.1.99.1)	0.5	71	8	7.09856
Role ID=Betaine_aldehyde_dehydrogenase_(EC_1.2.1.8)	0.5	71	8	7.09856
Role Name=Transcriptional regulator BetI, TetR family	0.5	71	8	7.09856
Role ID=Transcriptional_regulator_BetI,_TetR_family	0.5	71	8	7.09856
Product=Transcriptional regulator BetI, TetR family	0.5	71	8	7.09856
Role Name=LSU ribosomal protein L32p, zinc-dependent	0.5	30	49	7.1011
Role ID=LSU_ribosomal_protein_L32p,_zinc-dependent	0.5	30	49	7.1011
Product=D-malate dehydrogenase [decarboxylating] (EC 1.1.1.83)	0.5	69	10	7.10141
Role ID=D-malate_dehydrogenase_[decarboxylating]_(EC_1.1.1.83)	0.5	69	10	7.10141
Role Name=D-malate dehydrogenase [decarboxylating] (EC 1.1.1.83)	0.5	69	10	7.10141
Role ID=Pyruvate,phosphate_dikinase_(EC_2.7.9.1)	0.5	39	40	7.10792
Product=Pyruvate,phosphate dikinase (EC 2.7.9.1)	0.5	39	40	7.10792
Role Name=Pyruvate,phosphate dikinase (EC 2.7.9.1)	0.5	39	40	7.10792
Role Name=RNA pseudouridylate synthase, group 1	0.5	50	29	7.10807
Role ID=RNA_pseudouridylate_synthase,_group_1	0.5	50	29	7.10807
Product=RNA pseudouridylate synthase, group 1	0.5	50	29	7.10807
Class=Nitrogen Metabolism	2	61	18	7.10843
Product=Biotin carboxyl carrier protein of acetyl-CoA carboxylase	0.5	51	28	7.10979
Role Name=LSU ribosomal protein L36p	3	65	14	7.11058
Role ID=LSU_ribosomal_protein_L36p	3	65	14	7.11058
Subsystem Name=Antibiotic targets in protein synthesis	6.5	51	28	7.11109
Role Name=Dihydrofolate synthase (EC 6.3.2.12)	1.5	47	32	7.11213
Role ID=Folylpolyglutamate_synthase_(EC_6.3.2.17)	1.5	47	32	7.11213
Role ID=Dihydrofolate_synthase_(EC_6.3.2.12)	1.5	47	32	7.11213
Product=Dihydrofolate synthase (EC 6.3.2.12) @ Folylpolyglutamate synthase (EC 6.3.2.17)	3	47	32	7.11213
Role Name=Folylpolyglutamate synthase (EC 6.3.2.17)	1.5	47	32	7.11213
Product=DinG family ATP-dependent helicase YoaA	0.5	43	36	7.12224
Role Name=DinG family ATP-dependent helicase YoaA	0.5	43	36	7.12224
Role ID=DinG_family_ATP-dependent_helicase_YoaA	0.5	43	36	7.12224
Product=Ribonuclease HI (EC 3.1.26.4)	0.5	57	22	7.12394
Product=Homoserine kinase (EC 2.7.1.39)	0.5	35	44	7.12416
Role Name=N-succinyl-L,L-diaminopimelate desuccinylase (EC 3.5.1.18)	1	62	17	7.12488
Product=2,3,4,5-tetrahydropyridine-2,6-dicarboxylate N-succinyltransferase (EC 2.3.1.117)	1	62	17	7.12488
Product=N-succinyl-L,L-diaminopimelate desuccinylase (EC 3.5.1.18)	1	62	17	7.12488
Role Name=2,3,4,5-tetrahydropyridine-2,6-dicarboxylate N-succinyltransferase (EC 2.3.1.117)	1	62	17	7.12488
Role ID=N-succinyl-L,L-diaminopimelate_desuccinylase_(EC_3.5.1.18)	1	62	17	7.12488
Role ID=2,3,4,5-tetrahydropyridine-2,6-dicarboxylate_N-succinyltransferase_(EC_2.3.1.117)	1	62	17	7.12488
Subsystem Name=Protection from Reactive Oxygen Species	3.5	67	12	7.12497
Role ID=Superoxide_dismutase_[Cu-Zn]_precursor_(EC_1.15.1.1)	0.5	67	12	7.12497
Product=Superoxide dismutase [Cu-Zn] precursor (EC 1.15.1.1)	0.5	67	12	7.12497
Role Name=Superoxide dismutase [Cu-Zn] precursor (EC 1.15.1.1)	0.5	67	12	7.12497
Subsystem Name=Quorum sensing in Yersinia	0.5	70	9	7.12576
Role Name=RNA-binding protein Hfq	0.5	65	14	7.12865
Role ID=RNA-binding_protein_Hfq	0.5	65	14	7.12865
Product=RNA-binding protein Hfq	0.5	65	14	7.12865
Subsystem Name=Glycolysis and Gluconeogenesis	19.5	69	10	7.13401
Product=Transcription termination factor Rho	1.5	65	14	7.1367
Role ID=Transcription_termination_factor_Rho	1.5	65	14	7.1367
Role Name=Transcription termination factor Rho	1.5	65	14	7.1367
Role ID=D-cysteine_desulfhydrase_(EC_4.4.1.15)	0.5	67	12	7.14064
Role Name=D-cysteine desulfhydrase (EC 4.4.1.15)	0.5	67	12	7.14064
Subsystem Name=Adaptation to d-cysteine	0.5	67	12	7.14064
Product=D-cysteine desulfhydrase (EC 4.4.1.15)	0.5	67	12	7.14064
Product=Phosphoenolpyruvate carboxylase (EC 4.1.1.31)	2.5	63	16	7.14085
Role Name=Phosphoenolpyruvate carboxylase (EC 4.1.1.31)	2.5	63	16	7.14085
Role ID=Phosphoenolpyruvate_carboxylase_(EC_4.1.1.31)	2.5	63	16	7.14085
Product=5-methyltetrahydrofolate--homocysteine methyltransferase (EC 2.1.1.13)	1.5	57	22	7.14087
Role Name=5-methyltetrahydrofolate--homocysteine methyltransferase (EC 2.1.1.13)	1.5	57	22	7.14087
Role ID=5-methyltetrahydrofolate--homocysteine_methyltransferase_(EC_2.1.1.13)	1.5	57	22	7.14087
Product=Carboxynorspermidine decarboxylase (EC 4.1.1.96)	1	52	27	7.14227
Role ID=Carboxynorspermidine_decarboxylase_(EC_4.1.1.96)	1	52	27	7.14227
Role Name=Carboxynorspermidine decarboxylase (EC 4.1.1.96)	1	52	27	7.14227
Product=Alternative ribosome-rescue factor A	0.5	70	9	7.14253
Role Name=Alternative ribosome-rescue factor A	0.5	70	9	7.14253
Role ID=Alternative_ribosome-rescue_factor_A	0.5	70	9	7.14253
Subsystem Name=Cyclic Di-GMP Turnover Proteins	1	69	10	7.14267
Role ID=Glucose-6-phosphate_1-dehydrogenase_(EC_1.1.1.49)	0.5	24	55	7.14296
Product=Glucose-6-phosphate 1-dehydrogenase (EC 1.1.1.49)	0.5	24	55	7.14296
Role Name=Glucose-6-phosphate 1-dehydrogenase (EC 1.1.1.49)	0.5	24	55	7.14296
Product=SOS-response repressor and protease LexA (EC 3.4.21.88)	1.5	66	13	7.1439
Product=Hydroxyacylglutathione hydrolase (EC 3.1.2.6)	1	64	15	7.1503
Role ID=Hydroxyacylglutathione_hydrolase_(EC_3.1.2.6)	1	64	15	7.1503
Role Name=Hydroxyacylglutathione hydrolase (EC 3.1.2.6)	1	64	15	7.1503
Role Name=3,4-dihydroxy-2-butanone 4-phosphate synthase (EC 4.1.99.12)	1.5	59	20	7.15419
Role ID=3,4-dihydroxy-2-butanone_4-phosphate_synthase_(EC_4.1.99.12)	1.5	59	20	7.15419
Role ID=DNA_ligase_(NAD(+))_(EC_6.5.1.2)	1.5	67	12	7.1544
Product=DNA ligase (NAD(+)) (EC 6.5.1.2)	1.5	67	12	7.1544
Role Name=DNA ligase (NAD(+)) (EC 6.5.1.2)	1.5	67	12	7.1544
Product=Acetate kinase (EC 2.7.2.1) @ Propionate kinase (EC 2.7.2.15)	3.5	72	7	7.15824
Role Name=Lactose permease	0.5	72	7	7.15824
Role ID=Lactose_permease	0.5	72	7	7.15824
Product=Lactose permease	0.5	72	7	7.15824
Subsystem Name=Siderophore Enterobactin	1	71	8	7.15835
Role Name=Isochorismatase (EC 3.3.2.1) [enterobactin] siderophore	0.5	71	8	7.15835
Product=Osmoprotectant ABC transporter binding protein YehZ	0.5	71	8	7.15835
Role ID=High-affinity_gluconate_transporter_GntT	0.5	71	8	7.15835
Role ID=Osmoprotectant_ABC_transporter_ATP-binding_subunit_YehX	0.5	71	8	7.15835
Product=High-affinity gluconate transporter GntT	0.5	71	8	7.15835
Product=Osmoprotectant ABC transporter permease protein YehY	0.5	71	8	7.15835
Product=Cinnamyl alcohol dehydrogenase/reductase (EC 1.1.1.195) @ Alcohol dehydrogenase (EC 1.1.1.1)	1	71	8	7.15835
Role Name=High-affinity gluconate transporter GntT	0.5	71	8	7.15835
Product=Osmoprotectant ABC transporter inner membrane protein YehW	0.5	71	8	7.15835
Role ID=Isochorismatase_(EC_3.3.2.1)_[enterobactin]_siderophore	0.5	71	8	7.15835
Product=Isochorismatase (EC 3.3.2.1) [enterobactin] siderophore / Apo-aryl carrier domain of EntB @ Isochorismatase (EC 3.3.2.1) of siderophore biosynthesis	1.5	71	8	7.15835
Role Name=Apo-aryl carrier domain of EntB	0.5	71	8	7.15835
Product=Osmoprotectant ABC transporter ATP-binding subunit YehX	0.5	71	8	7.15835
Role ID=Osmoprotectant_ABC_transporter_binding_protein_YehZ	0.5	71	8	7.15835
Subsystem Name=Oligopeptide degradation cluster	2	71	8	7.15835
Role Name=Endonuclease VIII	0.5	71	8	7.15835
Product=Methylphosphotriester-DNA--protein-cysteine S-methyltransferase (EC 2.1.1.n11) / ADA regulatory protein / Methylated-DNA--protein-cysteine methyltransferase (EC 2.1.1.63)	1	71	8	7.15835
Role Name=Osmoprotectant ABC transporter inner membrane protein YehW	0.5	71	8	7.15835
Family=Enterobacteriaceae	0.5	71	8	7.15835
Role ID=Excinuclease_cho_(excinuclease_ABC_alternative_C_subunit)	0.5	71	8	7.15835
Role ID=Osmoprotectant_ABC_transporter_permease_protein_YehY	0.5	71	8	7.15835
Role Name=Excinuclease cho (excinuclease ABC alternative C subunit)	0.5	71	8	7.15835
Product=Endonuclease VIII	0.5	71	8	7.15835
Role Name=Ribonuclease I precursor (EC 3.1.27.6)	0.5	71	8	7.15835
Product=Ribonuclease I precursor (EC 3.1.27.6)	0.5	71	8	7.15835
Role ID=Osmoprotectant_ABC_transporter_inner_membrane_protein_YehW	0.5	71	8	7.15835
Product=Guanosine-5'-triphosphate,3'-diphosphate pyrophosphatase (EC 3.6.1.40) @ Exopolyphosphatase (EC 3.6.1.11)	0.5	71	8	7.15835
Product=Excinuclease cho (excinuclease ABC alternative C subunit)	0.5	71	8	7.15835
Role Name=Osmoprotectant ABC transporter binding protein YehZ	0.5	71	8	7.15835
Role Name=Osmoprotectant ABC transporter ATP-binding subunit YehX	0.5	71	8	7.15835
Role ID=Apo-aryl_carrier_domain_of_EntB	0.5	71	8	7.15835
Role Name=Osmoprotectant ABC transporter permease protein YehY	0.5	71	8	7.15835
Role ID=Endonuclease_VIII	0.5	71	8	7.15835
Role ID=Ribonuclease_I_precursor_(EC_3.1.27.6)	0.5	71	8	7.15835
Product=CoA-disulfide reductase (EC 1.8.1.14)	0.5	74	5	7.15847
Product=Dipeptide ABC transporter, ATP-binding protein DppF (TC 3.A.1.5.2)	0.5	66	13	7.16429
Role Name=Dipeptide ABC transporter, ATP-binding protein DppF (TC 3.A.1.5.2)	0.5	66	13	7.16429
Role ID=Dipeptide_ABC_transporter,_ATP-binding_protein_DppF_(TC_3.A.1.5.2)	0.5	66	13	7.16429
Subclass=Metabolism of Aromatic Compounds	7.5	71	8	7.16723
Role Name=Formate dehydrogenase N beta subunit (EC 1.2.1.2)	0.5	71	8	7.16723
Role Name=Formate dehydrogenase N alpha subunit (EC 1.2.1.2)	0.5	71	8	7.16723
Subsystem Name=Siderophore Aerobactin	1	71	8	7.16723
Product=Formate dehydrogenase N alpha subunit (EC 1.2.1.2) @ selenocysteine-containing	1	71	8	7.16723
Product=Iron-chelator utilization protein	0.5	71	8	7.16723
Role ID=Formate_dehydrogenase_N_beta_subunit_(EC_1.2.1.2)	0.5	71	8	7.16723
Role ID=Formate_dehydrogenase_N_alpha_subunit_(EC_1.2.1.2)	0.5	71	8	7.16723
Role ID=Iron-chelator_utilization_protein	0.5	71	8	7.16723
Product=Formate dehydrogenase N beta subunit (EC 1.2.1.2)	0.5	71	8	7.16723
Role Name=Iron-chelator utilization protein	0.5	71	8	7.16723
Product=Peptidyl-prolyl cis-trans isomerase PpiD (EC 5.2.1.8)	0.5	66	13	7.16741
Role Name=Peptidyl-prolyl cis-trans isomerase PpiD (EC 5.2.1.8)	0.5	66	13	7.16741
Role ID=Peptidyl-prolyl_cis-trans_isomerase_PpiD_(EC_5.2.1.8)	0.5	66	13	7.16741
Superclass=CELLULAR PROCESSES	106	63	16	7.16742
Subclass=Biotin	38.5	71	8	7.17122
Product=Anaerobic dimethyl sulfoxide reductase chain A (EC 1.8.5.3), molybdopterin-binding domain	0.5	67	12	7.17133
Role ID=Anaerobic_dimethyl_sulfoxide_reductase_chain_A_(EC_1.8.5.3),_molybdopterin-binding_domain	0.5	67	12	7.17133
Role Name=Anaerobic dimethyl sulfoxide reductase chain A (EC 1.8.5.3), molybdopterin-binding domain	0.5	67	12	7.17133
Role Name=Anaerobic dimethyl sulfoxide reductase chain C (EC 1.8.5.3), anchor subunit	0.5	67	12	7.17133
Role ID=Anaerobic_dimethyl_sulfoxide_reductase_chain_C_(EC_1.8.5.3),_anchor_subunit	0.5	67	12	7.17133
Product=Anaerobic dimethyl sulfoxide reductase chain C (EC 1.8.5.3), anchor subunit	0.5	67	12	7.17133
Role ID=Isochorismate_synthase_(EC_5.4.4.2)	1.5	70	9	7.17271
Subsystem Name=Menaquinone biosynthesis from chorismate via 1,4-dihydroxy-2-naphthoate	10.5	70	9	7.17271
Role Name=Isochorismate synthase (EC 5.4.4.2)	1.5	70	9	7.17271
Subclass=Aromatic amino acids and derivatives	28.5	70	9	7.17361
Role ID=Flagellar_basal-body_rod_protein_FlgF	0.5	66	13	7.17455
Role ID=Flagellar_biosynthesis_protein_FliO	0.5	66	13	7.17455
Role Name=Flagellar basal-body rod protein FlgF	0.5	66	13	7.17455
Role Name=Flagellar biosynthesis protein FliO	0.5	66	13	7.17455
Product=Flagellar basal-body rod protein FlgF	0.5	66	13	7.17455
Product=Flagellar biosynthesis protein FliO	0.5	66	13	7.17455
Role Name=Carboxynorspermidine synthase (EC 1.5.1.43)	0.5	54	25	7.17671
Product=Carboxynorspermidine synthase (EC 1.5.1.43)	0.5	54	25	7.17671
Role ID=Carboxynorspermidine_synthase_(EC_1.5.1.43)	0.5	54	25	7.17671
Role Name=Homoserine kinase (EC 2.7.1.39)	0.5	33	46	7.17809
Role ID=Homoserine_kinase_(EC_2.7.1.39)	0.5	33	46	7.17809
Role ID=Membrane_protein,_suppressor_for_copper-sensitivity_ScsD	0.5	71	8	7.17937
Product=Hemin transport protein HmuS	0.5	71	8	7.17937
Product=Membrane protein, suppressor for copper-sensitivity ScsB	0.5	71	8	7.17937
Product=Membrane protein, suppressor for copper-sensitivity ScsD	0.5	71	8	7.17937
Role ID=Membrane_protein,_suppressor_for_copper-sensitivity_ScsB	0.5	71	8	7.17937
Role ID=Hemin_transport_protein_HmuS	0.5	71	8	7.17937
Product=Secreted protein, suppressor for copper-sensitivity ScsC	0.5	71	8	7.17937
Role Name=Membrane protein, suppressor for copper-sensitivity ScsD	0.5	71	8	7.17937
Role Name=Secreted protein, suppressor for copper-sensitivity ScsC	0.5	71	8	7.17937
Role ID=Inner_membrane_protein_YbaN	0.5	71	8	7.17937
Role ID=Secreted_protein,_suppressor_for_copper-sensitivity_ScsC	0.5	71	8	7.17937
Product=Inner membrane protein YbaN	0.5	71	8	7.17937
Role Name=Inner membrane protein YbaN	0.5	71	8	7.17937
Role Name=Membrane protein, suppressor for copper-sensitivity ScsB	0.5	71	8	7.17937
Role Name=Hemin transport protein HmuS	0.5	71	8	7.17937
Product=Cystathionine beta-synthase (EC 4.2.1.22)	0.5	72	7	7.18154
Role ID=Cystathionine_gamma-lyase_(EC_4.4.1.1)	0.5	72	7	7.18154
Role ID=Cystathionine_beta-synthase_(EC_4.2.1.22)	0.5	72	7	7.18154
Role Name=Cystathionine beta-synthase (EC 4.2.1.22)	0.5	72	7	7.18154
Role Name=Cystathionine gamma-lyase (EC 4.4.1.1)	0.5	72	7	7.18154
Subclass=Protein secretion system	2.5	61	18	7.18562
Product=L-fucose operon activator	1.5	71	8	7.18914
Role Name=L-fucose operon activator	1.5	71	8	7.18914
Role ID=L-fucose_operon_activator	1.5	71	8	7.18914
Role Name=Glutaredoxin 3 (Grx3)	0.5	71	8	7.18914
Role ID=N-(3-oxohexanoyl)-L-homoserine_lactone-binding_transcriptional_activator	0.5	71	8	7.18914
Role Name=Tetrapartite efflux system, membrane fusion component FusE-like	0.5	71	8	7.18914
Role ID=Outer_membrane_porin_OmpF	0.5	71	8	7.18914
Role Name=Signal transduction histidine-protein kinase BarA (EC 2.7.13.3)	0.5	71	8	7.18914
Role Name=Tetrapartite efflux system component, FusD-like	0.5	71	8	7.18914
Role Name=Tetrapartite efflux system, inner membrane component FusBC-like	0.5	71	8	7.18914
Role Name=Sensor protein BasS/PmrB (activates BasR/PmrA)	1	71	8	7.18914
Role Name=N-(3-oxohexanoyl)-L-homoserine lactone-binding transcriptional activator	0.5	71	8	7.18914
Role ID=Phosphogluconate_dehydratase_(EC_4.2.1.12)	0.5	71	8	7.18914
Role ID=Signal_transduction_histidine-protein_kinase_BarA_(EC_2.7.13.3)	0.5	71	8	7.18914
Role Name=Aminoglycosides efflux system AcrAD-TolC, inner-membrane proton/drug antiporter AcrD (RND type)	0.5	71	8	7.18914
Role ID=Tetrapartite_efflux_system,_inner_membrane_component_FusBC-like	0.5	71	8	7.18914
Role ID=Tetrapartite_efflux_system,_membrane_fusion_component_FusE-like	0.5	71	8	7.18914
Role ID=Tetrapartite_efflux_system_component,_FusD-like	0.5	71	8	7.18914
Role Name=Pyrimidine/purine nucleoside phosphorylase PpnP	0.5	71	8	7.18914
Role ID=23S_rRNA_(uracil(1939)-C(5))-methyltransferase_(EC_2.1.1.190)	0.5	71	8	7.18914
Role Name=Putative oxidoreductase YncB	0.5	71	8	7.18914
Role Name=AaeX protein, function unknown	0.5	71	8	7.18914
Role Name=AaeAB efflux system for hydroxylated, aromatic carboxylic acids, membrane fusion component AaeA	0.5	71	8	7.18914
Role Name=AaeAB efflux system for hydroxylated, aromatic carboxylic acids, inner membrane subunit AaeB	0.5	71	8	7.18914
Role Name=Outer membrane porin OmpF	0.5	71	8	7.18914
Role Name=Putative PTS system IIA component YadI	0.5	71	8	7.18914
Role Name=Protein YaiI	0.5	71	8	7.18914
Role Name=BarA-associated response regulator UvrY (= GacA = SirA)	0.5	71	8	7.18914
Role ID=Transcriptional_regulator_AaeR,_LysR_family	0.5	71	8	7.18914
Role Name=Proline-specific permease ProY	0.5	71	8	7.18914
Role ID=AaeAB_efflux_system_for_hydroxylated,_aromatic_carboxylic_acids,_inner_membrane_subunit_AaeB	0.5	71	8	7.18914
Role ID=AaeAB_efflux_system_for_hydroxylated,_aromatic_carboxylic_acids,_membrane_fusion_component_AaeA	0.5	71	8	7.18914
Role Name=23S rRNA (uracil(1939)-C(5))-methyltransferase (EC 2.1.1.190)	0.5	71	8	7.18914
Role Name=Probable glutathione S-transferase (EC 2.5.1.18), YfcF homolog	0.5	71	8	7.18914
Subsystem Name=AaeAB efflux system for hydroxylated, aromatic carboxylic acids	2	71	8	7.18914
Role ID=Twin-arginine_translocation_protein_TatE	0.5	71	8	7.18914
Role ID=Two-component_transcriptional_regulatory_protein_BasR/PmrA_(activated_by_BasS/PmrB)	1	71	8	7.18914
Role ID=Uncharacterized_GST-like_protein_YibF	0.5	71	8	7.18914
Role ID=Aminoglycosides_efflux_system_AcrAD-TolC,_inner-membrane_proton/drug_antiporter_AcrD_(RND_type)	0.5	71	8	7.18914
Role ID=BarA-associated_response_regulator_UvrY_(=_GacA_=_SirA)	0.5	71	8	7.18914
Role Name=Phosphogluconate dehydratase (EC 4.2.1.12)	0.5	71	8	7.18914
Role ID=c-di-GMP_phosphodiesterase_(EC_3.1.4.52)_=>_PdeD	0.5	71	8	7.18914
Role ID=Catalase-peroxidase_KatG_(EC_1.11.1.21)	0.5	71	8	7.18914
Role ID=Transcriptional_repressor_of_PutA_and_PutP	0.5	71	8	7.18914
Product=c-di-GMP phosphodiesterase (EC 3.1.4.52) => PdeD	0.5	71	8	7.18914
Subsystem Name=Fusaric acid resistance cluster	1.5	71	8	7.18914
Role ID=Sensor_protein_BasS/PmrB_(activates_BasR/PmrA)	1	71	8	7.18914
Role Name=Transcriptional regulator AaeR, LysR family	0.5	71	8	7.18914
Role ID=Probable_glutathione_S-transferase_(EC_2.5.1.18),_YfcF_homolog	0.5	71	8	7.18914
Role ID=Proline-specific_permease_ProY	0.5	71	8	7.18914
Role Name=Transcriptional repressor of PutA and PutP	0.5	71	8	7.18914
Product=Phosphogluconate dehydratase (EC 4.2.1.12)	0.5	71	8	7.18914
Role ID=Protein_YaiI	0.5	71	8	7.18914
Product=Probable glutathione S-transferase (EC 2.5.1.18), YfcF homolog	0.5	71	8	7.18914
Product=Proline-specific permease ProY	0.5	71	8	7.18914
Product=Protein YaiI	0.5	71	8	7.18914
Product=Putative PTS system IIA component YadI	0.5	71	8	7.18914
Product=Putative oxidoreductase YncB	0.5	71	8	7.18914
Role ID=Putative_PTS_system_IIA_component_YadI	0.5	71	8	7.18914
Product=Pyrimidine/purine nucleoside phosphorylase PpnP	0.5	71	8	7.18914
Role Name=Twin-arginine translocation protein TatE	0.5	71	8	7.18914
Role ID=Putative_oxidoreductase_YncB	0.5	71	8	7.18914
Role Name=Two-component transcriptional regulatory protein BasR/PmrA (activated by BasS/PmrB)	1	71	8	7.18914
Role ID=Pyrimidine/purine_nucleoside_phosphorylase_PpnP	0.5	71	8	7.18914
Role Name=c-di-GMP phosphodiesterase (EC 3.1.4.52) => PdeD	0.5	71	8	7.18914
Role Name=Catalase-peroxidase KatG (EC 1.11.1.21)	0.5	71	8	7.18914
Product=Uncharacterized GST-like protein YibF	0.5	71	8	7.18914
Product=Two-component transcriptional regulatory protein BasR/PmrA (activated by BasS/PmrB)	1	71	8	7.18914
Product=Twin-arginine translocation protein TatE	0.5	71	8	7.18914
Product=Transcriptional regulator AaeR, LysR family	0.5	71	8	7.18914
Product=Outer membrane porin OmpF	0.5	71	8	7.18914
Product=Tetrapartite efflux system, membrane fusion component FusE-like	0.5	71	8	7.18914
Product=Tetrapartite efflux system component, FusD-like	0.5	71	8	7.18914
Role Name=N-(3-oxooctanoyl)-L-homoserine lactone-binding transcriptional activator	0.5	71	8	7.18914
Product=Signal transduction histidine-protein kinase BarA (EC 2.7.13.3)	0.5	71	8	7.18914
Product=Sensor protein BasS/PmrB (activates BasR/PmrA)	1	71	8	7.18914
Role Name=Uncharacterized GST-like protein YibF	0.5	71	8	7.18914
Role ID=Glutaredoxin_3_(Grx3)	0.5	71	8	7.18914
Product=Tetrapartite efflux system, inner membrane component FusBC-like	0.5	71	8	7.18914
Role ID=AaeX_protein,_function_unknown	0.5	71	8	7.18914
Role ID=N-(3-oxooctanoyl)-L-homoserine_lactone-binding_transcriptional_activator	0.5	71	8	7.18914
Product=AaeAB efflux system for hydroxylated, aromatic carboxylic acids, inner membrane subunit AaeB	0.5	71	8	7.18914
Product=Glutaredoxin 3 (Grx3)	0.5	71	8	7.18914
Product=Catalase-peroxidase KatG (EC 1.11.1.21)	0.5	71	8	7.18914
Product=AaeAB efflux system for hydroxylated, aromatic carboxylic acids, membrane fusion component AaeA	0.5	71	8	7.18914
Product=AaeX protein, function unknown	0.5	71	8	7.18914
Product=23S rRNA (uracil(1939)-C(5))-methyltransferase (EC 2.1.1.190)	0.5	71	8	7.18914
Product=Aminoglycosides efflux system AcrAD-TolC, inner-membrane proton/drug antiporter AcrD (RND type)	0.5	71	8	7.18914
Product=BarA-associated response regulator UvrY (= GacA = SirA)	0.5	71	8	7.18914
Role ID=Uxu_operon_transcriptional_regulator	0.5	72	7	7.19031
Role Name=Transcriptional repressor RcnR	0.5	72	7	7.19031
Role Name=Transcriptional regulator KdgR, KDG operon repressor	0.5	72	7	7.19031
Role Name=Uxu operon transcriptional regulator	0.5	72	7	7.19031
Role ID=Transcriptional_regulator_KdgR,_KDG_operon_repressor	0.5	72	7	7.19031
Subsystem Name=Rcn nickel and cobalt homeostasis system	1	72	7	7.19031
Product=Transcriptional repressor RcnR	0.5	72	7	7.19031
Role ID=Nickel/cobalt_efflux_transporter_RcnA	0.5	72	7	7.19031
Product=Nickel/cobalt efflux transporter RcnA	0.5	72	7	7.19031
Role ID=Transcriptional_repressor_RcnR	0.5	72	7	7.19031
Product=Uxu operon transcriptional regulator	0.5	72	7	7.19031
Role Name=Nickel/cobalt efflux transporter RcnA	0.5	72	7	7.19031
Product=Transcriptional regulator KdgR, KDG operon repressor	0.5	72	7	7.19031
Subsystem Name=TonB-ExbBD energy transducing system	1	68	11	7.19618
Product=Selenide,water dikinase (EC 2.7.9.3)	0.5	68	11	7.19618
Role ID=PTS_IIA-like_nitrogen-regulatory_protein_PtsN	0.5	68	11	7.19618
Product=PTS IIA-like nitrogen-regulatory protein PtsN	0.5	68	11	7.19618
Role ID=Protein_YrdA	0.5	68	11	7.19618
Role Name=Protein YrdA	0.5	68	11	7.19618
[truncated: 9,494 more rows]

## Sheet: pH stress predictions
PATRIC feature	PATRIC feature count threshold	Number of strains below threshold	Number of strains above threshold	Squared Error
Class=Respiration	18.5	27	53	4.50794
Product=Polyribonucleotide nucleotidyltransferase (EC 2.7.7.8)	0.5	12	68	4.55126
Role ID=Polyribonucleotide_nucleotidyltransferase_(EC_2.7.7.8)	0.5	12	68	4.55126
Role Name=Polyribonucleotide nucleotidyltransferase (EC 2.7.7.8)	0.5	12	68	4.55126
Family=Lactobacillaceae	0.5	69	11	4.59236
Subsystem Name=Peptidase clustering with DAP	5	18	62	4.63937
Product=Caulimovirus viroplasmin / Ribonuclease HI (EC 3.1.26.4)	0.5	72	8	4.66911
Superclass=MEMBRANE TRANSPORT	16	24	56	4.6698
Class=Membrane Transport	16	24	56	4.6698
Subsystem Name=Acetolactate synthase subunits	1	26	54	4.71064
Role Name=Acetolactate synthase small subunit (EC 2.2.1.6)	0.5	26	54	4.71064
Product=Acetolactate synthase small subunit (EC 2.2.1.6)	0.5	26	54	4.71064
Product=Acetolactate synthase large subunit (EC 2.2.1.6)	0.5	26	54	4.71064
Role ID=Acetolactate_synthase_large_subunit_(EC_2.2.1.6)	0.5	26	54	4.71064
Role ID=Acetolactate_synthase_small_subunit_(EC_2.2.1.6)	0.5	26	54	4.71064
Role Name=Acetolactate synthase large subunit (EC 2.2.1.6)	0.5	26	54	4.71064
Superclass=RNA PROCESSING	44.5	25	55	4.72684
Class=RNA Processing	44.5	25	55	4.72684
Product=Similar to ribosomal large subunit pseudouridine synthase D, Bacillus subtilis YjbO type	1.5	69	11	4.72732
Role Name=Similar to ribosomal large subunit pseudouridine synthase D, Bacillus subtilis YjbO type	1.5	69	11	4.72732
Role ID=Similar_to_ribosomal_large_subunit_pseudouridine_synthase_D,_Bacillus_subtilis_YjbO_type	1.5	69	11	4.72732
Subsystem Name=Cysteine synthesis	0.5	24	56	4.7313
Subsystem Name=Fermentations: Lactate	14	75	5	4.73348
Product=Glycerol uptake facilitator protein @ Propanediol diffusion facilitator	0.5	75	5	4.73348
Role ID=D-serine/D-alanine/glycine_transporter	1.5	70	10	4.73568
Role Name=D-serine/D-alanine/glycine transporter	1.5	70	10	4.73568
Product=D-serine/D-alanine/glycine transporter	1.5	70	10	4.73568
Subsystem Name=Hyperosmotic potassium uptake	1	30	50	4.74056
Product=Trk potassium uptake system protein TrkH	1	30	50	4.74056
Role Name=Trk potassium uptake system protein TrkH	1	30	50	4.74056
Role ID=Trk_potassium_uptake_system_protein_TrkH	1	30	50	4.74056
Role ID=Trk_potassium_uptake_system_protein_TrkA	1	30	50	4.74056
Product=Trk potassium uptake system protein TrkA	1	30	50	4.74056
Role Name=Trk potassium uptake system protein TrkA	1	30	50	4.74056
Class=Protein Fate (folding, modification, targeting, degradation)	33.5	40	40	4.74338
Product=beta-galactosidase small subunit (EC 3.2.1.23)	0.5	74	6	4.75203
Role ID=beta-galactosidase_large_subunit_(EC_3.2.1.23)	0.5	74	6	4.75203
Role ID=beta-galactosidase_small_subunit_(EC_3.2.1.23)	0.5	74	6	4.75203
Role Name=beta-galactosidase large subunit (EC 3.2.1.23)	0.5	74	6	4.75203
Role Name=beta-galactosidase small subunit (EC 3.2.1.23)	0.5	74	6	4.75203
Product=beta-galactosidase large subunit (EC 3.2.1.23)	0.5	74	6	4.75203
Role Name=Lactose and galactose permease, GPH translocator family	0.5	64	16	4.75681
Role ID=Lactose_and_galactose_permease,_GPH_translocator_family	0.5	64	16	4.75681
Product=Lactose and galactose permease, GPH translocator family	0.5	64	16	4.75681
Subsystem Name=Phenylalanine and Tyrosine synthesis 1	2.5	21	59	4.76445
Subclass=Alanine, serine, and glycine	4.5	31	49	4.77973
Subclass=RNA processing and modification	46	40	40	4.78458
Role Name=Epoxyqueuosine reductase (EC 1.17.99.6) QueG	0.5	46	34	4.78744
Product=Epoxyqueuosine reductase (EC 1.17.99.6) QueG	0.5	46	34	4.78744
Role ID=Epoxyqueuosine_reductase_(EC_1.17.99.6)_QueG	0.5	46	34	4.78744
Subsystem Name=Two cell division clusters relating to chromosome partitioning	10.5	63	17	4.80039
Role Name=DNA recombination protein RmuC	0.5	39	41	4.80396
Role ID=DNA_recombination_protein_RmuC	0.5	39	41	4.80396
Product=DNA recombination protein RmuC	0.5	39	41	4.80396
Role ID=Universal_stress_protein_family	2.5	67	13	4.8049
Product=Universal stress protein family	2.5	67	13	4.8049
Role Name=Universal stress protein family	2.5	67	13	4.8049
Subsystem Name=Cell division related cluster including coaD	1.5	15	65	4.81908
Subclass=Lysine, threonine, methionine, and cysteine	29.5	21	59	4.83774
Product=Foldase protein PrsA precursor (EC 5.2.1.8) @ Foldase clustered with pyrimidine conversion	0.5	66	14	4.84273
Subclass=Electron donating reactions	0.5	39	41	4.84582
Class=Amino Acids and Derivatives	104.5	30	50	4.85014
Role ID=Prephenate_dehydratase_(EC_4.2.1.51)	0.5	22	58	4.85211
Role Name=Prephenate dehydratase (EC 4.2.1.51)	0.5	22	58	4.85211
Role ID=Threonine_dehydratase_biosynthetic_(EC_4.3.1.19)	0.5	64	16	4.85458
Product=Threonine dehydratase biosynthetic (EC 4.3.1.19)	0.5	64	16	4.85458
Role Name=Threonine dehydratase biosynthetic (EC 4.3.1.19)	0.5	64	16	4.85458
Role Name=NADPH-dependent 7-cyano-7-deazaguanine reductase (EC 1.7.1.13)	0.5	41	39	4.86025
Role ID=NADPH-dependent_7-cyano-7-deazaguanine_reductase_(EC_1.7.1.13)	0.5	41	39	4.86025
Product=NADPH-dependent 7-cyano-7-deazaguanine reductase (EC 1.7.1.13)	0.5	41	39	4.86025
Role ID=Acyl-CoA:1-acyl-sn-glycerol-3-phosphate_acyltransferase_(EC_2.3.1.51)	0.5	24	56	4.8667
Role Name=Acyl-CoA:1-acyl-sn-glycerol-3-phosphate acyltransferase (EC 2.3.1.51)	0.5	24	56	4.8667
Product=Aspartate-semialdehyde dehydrogenase (EC 1.2.1.11)	4.5	21	59	4.88063
Role ID=Aspartate-semialdehyde_dehydrogenase_(EC_1.2.1.11)	4.5	21	59	4.88063
Role Name=Aspartate-semialdehyde dehydrogenase (EC 1.2.1.11)	4.5	21	59	4.88063
Role Name=Chorismate mutase I (EC 5.4.99.5)	0.5	18	62	4.88282
Role ID=Chorismate_mutase_I_(EC_5.4.99.5)	0.5	18	62	4.88282
Role ID=Aspartate_1-decarboxylase_(EC_4.1.1.11)	1.5	43	37	4.88438
Product=Aspartate 1-decarboxylase (EC 4.1.1.11)	1.5	43	37	4.88438
Role Name=Aspartate 1-decarboxylase (EC 4.1.1.11)	1.5	43	37	4.88438
Product=Glutamine amidotransferase, class I	1.5	54	26	4.88708
Role Name=Glutamine amidotransferase, class I	1.5	54	26	4.88708
Role ID=Glutamine_amidotransferase,_class_I	1.5	54	26	4.88708
Subclass=Lipoic acid	4.5	27	53	4.89197
Subsystem Name=Lipoylated proteins	3	27	53	4.89197
Subsystem Name=FtsEX cell-division-associated signaling system	1.5	14	66	4.89226
Role Name=LSU ribosomal protein L25p	0.5	32	48	4.89633
Product=LSU ribosomal protein L25p	0.5	32	48	4.89633
Role ID=LSU_ribosomal_protein_L25p	0.5	32	48	4.89633
Subsystem Name=Queuosine and archaeosine	5.5	40	40	4.8965
Role Name=L-O-lysylphosphatidylglycerol synthase (EC 2.3.2.3)	1.5	68	12	4.89762
Role ID=L-O-lysylphosphatidylglycerol_synthase_(EC_2.3.2.3)	1.5	68	12	4.89762
Role Name=Phosphoribosylformylglycinamidine synthase, PurS subunit (EC 6.3.5.3)	0.5	68	12	4.89762
Role ID=Phosphoribosylformylglycinamidine_synthase,_PurS_subunit_(EC_6.3.5.3)	0.5	68	12	4.89762
Product=L-O-lysylphosphatidylglycerol synthase (EC 2.3.2.3)	1.5	68	12	4.89762
Product=Phosphoribosylformylglycinamidine synthase, PurS subunit (EC 6.3.5.3)	0.5	68	12	4.89762
Subsystem Name=Lipid orphans	0.5	68	12	4.89762
Role Name=Isochorismate synthase (EC 5.4.4.2)	0.5	45	35	4.89831
Role ID=Isochorismate_synthase_(EC_5.4.4.2)	0.5	45	35	4.89831
Role Name=O-succinylbenzoic acid--CoA ligase (EC 6.2.1.26)	0.5	45	35	4.89831
Role ID=O-succinylbenzoic_acid--CoA_ligase_(EC_6.2.1.26)	0.5	45	35	4.89831
Role Name=1,4-dihydroxy-2-naphthoate polyprenyltransferase (EC 2.5.1.74)	0.5	45	35	4.89831
Role ID=1,4-dihydroxy-2-naphthoate_polyprenyltransferase_(EC_2.5.1.74)	0.5	45	35	4.89831
Product=1,4-dihydroxy-2-naphthoate polyprenyltransferase (EC 2.5.1.74)	0.5	45	35	4.89831
Product=Naphthoate synthase (EC 4.1.3.36)	0.5	45	35	4.89831
Role ID=Naphthoate_synthase_(EC_4.1.3.36)	0.5	45	35	4.89831
Role Name=Naphthoate synthase (EC 4.1.3.36)	0.5	45	35	4.89831
Role Name=2-succinyl-5-enolpyruvyl-6-hydroxy-3-cyclohexene-1-carboxylic-acid synthase (EC 2.2.1.9)	0.5	45	35	4.89831
Product=2-succinyl-5-enolpyruvyl-6-hydroxy-3-cyclohexene-1-carboxylic-acid synthase (EC 2.2.1.9)	0.5	45	35	4.89831
Role ID=2-succinyl-5-enolpyruvyl-6-hydroxy-3-cyclohexene-1-carboxylic-acid_synthase_(EC_2.2.1.9)	0.5	45	35	4.89831
Subsystem Name=Menaquinone biosynthesis from chorismate via 1,4-dihydroxy-2-naphthoate	3.5	45	35	4.89831
Role Name=Phosphoglycolate phosphatase (EC 3.1.3.18)	1	15	65	4.90315
Role ID=Phosphoglycolate_phosphatase_(EC_3.1.3.18)	1	15	65	4.90315
Subsystem Name=2-phosphoglycolate salvage	0.5	15	65	4.90315
Subclass=Protein folding	16.5	44	36	4.90424
Subsystem Name=Peptidyl-prolyl cis-trans isomerase	2.5	45	35	4.90433
Role Name=Fructose-6-phosphate phosphoketolase (EC 4.1.2.22)	1	61	19	4.90619
Product=Xylulose-5-phosphate phosphoketolase (EC 4.1.2.9) @ Fructose-6-phosphate phosphoketolase (EC 4.1.2.22)	2	61	19	4.90619
Role Name=Xylulose-5-phosphate phosphoketolase (EC 4.1.2.9)	1	61	19	4.90619
Role ID=Fructose-6-phosphate_phosphoketolase_(EC_4.1.2.22)	1	61	19	4.90619
Role ID=Xylulose-5-phosphate_phosphoketolase_(EC_4.1.2.9)	1	61	19	4.90619
Subsystem Name=Cell division cluster	8.5	13	67	4.90923
Subsystem Name=Glycine cleavage system	0.5	42	38	4.91063
Role Name=7-cyano-7-deazaguanine synthase (EC 6.3.4.20)	0.5	39	41	4.91807
Role ID=7-cyano-7-deazaguanine_synthase_(EC_6.3.4.20)	0.5	39	41	4.91807
Product=7-cyano-7-deazaguanine synthase (EC 6.3.4.20)	0.5	39	41	4.91807
Subclass=Central Metabolism	50.5	28	52	4.92683
Subclass=Coenzyme A	5.5	41	39	4.93054
Product=Isochorismate synthase (EC 5.4.4.2) @ Menaquinone-specific isochorismate synthase (EC 5.4.4.2)	1	46	34	4.93162
Role Name=Menaquinone-specific isochorismate synthase (EC 5.4.4.2)	0.5	46	34	4.93162
Role ID=Menaquinone-specific_isochorismate_synthase_(EC_5.4.4.2)	0.5	46	34	4.93162
Subclass=Cation transporters	11.5	39	41	4.93255
Role ID=Pyrimidine_operon_regulatory_protein_PyrR	0.5	51	29	4.93464
Role Name=Pyrimidine operon regulatory protein PyrR	0.5	51	29	4.93464
Product=Pyrimidine operon regulatory protein PyrR	0.5	51	29	4.93464
Product=16S rRNA (guanine(966)-N(2))-methyltransferase (EC 2.1.1.171)	0.5	16	64	4.93737
Role ID=Cell-division-associated,_ABC-transporter-like_signaling_protein_FtsX	1	16	64	4.93737
Role ID=Phosphopantetheine_adenylyltransferase_(EC_2.7.7.3)	0.5	16	64	4.93737
Role Name=Phosphopantetheine adenylyltransferase (EC 2.7.7.3)	0.5	16	64	4.93737
Product=Cell-division-associated, ABC-transporter-like signaling protein FtsE	1	16	64	4.93737
Role Name=16S rRNA (guanine(966)-N(2))-methyltransferase (EC 2.1.1.171)	0.5	16	64	4.93737
Role Name=Cell-division-associated, ABC-transporter-like signaling protein FtsX	1	16	64	4.93737
Product=Phosphopantetheine adenylyltransferase (EC 2.7.7.3)	0.5	16	64	4.93737
Role Name=Cell-division-associated, ABC-transporter-like signaling protein FtsE	1	16	64	4.93737
Role ID=Cell-division-associated,_ABC-transporter-like_signaling_protein_FtsE	1	16	64	4.93737
Role ID=16S_rRNA_(guanine(966)-N(2))-methyltransferase_(EC_2.1.1.171)	0.5	16	64	4.93737
Product=Cell-division-associated, ABC-transporter-like signaling protein FtsX	1	16	64	4.93737
Role ID=Pantoate--beta-alanine_ligase_(EC_6.3.2.1)	2.5	41	39	4.93924
Product=Pantoate--beta-alanine ligase (EC 6.3.2.1)	2.5	41	39	4.93924
Role Name=Pantoate--beta-alanine ligase (EC 6.3.2.1)	2.5	41	39	4.93924
Product=LSU ribosomal protein L33p @ LSU ribosomal protein L33p, zinc-independent	0.5	38	42	4.9393
Superclass=MISCELLANEOUS	3.5	42	38	4.93975
Role Name=GTP pyrophosphokinase (EC 2.7.6.5), (p)ppGpp synthetase I	0.5	47	33	4.9398
Role ID=GTP_pyrophosphokinase_(EC_2.7.6.5),_(p)ppGpp_synthetase_I	0.5	47	33	4.9398
Product=Inactive (p)ppGpp 3'-pyrophosphohydrolase domain / GTP pyrophosphokinase (EC 2.7.6.5), (p)ppGpp synthetase I	1	47	33	4.9398
Product=Aspartokinase (EC 2.7.2.4) / Homoserine dehydrogenase (EC 1.1.1.3)	3.5	47	33	4.9398
Role ID=Inactive_(p)ppGpp_3'-pyrophosphohydrolase_domain	0.5	47	33	4.9398
Role Name=Inactive (p)ppGpp 3'-pyrophosphohydrolase domain	0.5	47	33	4.9398
Role Name=Cysteine synthase (EC 2.5.1.47)	0.5	27	53	4.94372
Role ID=Cysteine_synthase_(EC_2.5.1.47)	0.5	27	53	4.94372
Product=Cysteine synthase (EC 2.5.1.47)	0.5	27	53	4.94372
Role Name=Serine acetyltransferase (EC 2.3.1.30)	0.5	27	53	4.94372
Product=Serine acetyltransferase (EC 2.3.1.30)	0.5	27	53	4.94372
Role ID=Serine_acetyltransferase_(EC_2.3.1.30)	0.5	27	53	4.94372
Product=L-lactate dehydrogenase (EC 1.1.1.27)	1.5	38	42	4.944
Subsystem Name=Succinate dehydrogenase and Fumarate reductase cpmlexes	1	42	38	4.94599
Subsystem Name=RNA processing and degradation, bacterial	6.5	37	43	4.9474
Subsystem Name=Stringent Response, (p)ppGpp metabolism	3.5	41	39	4.94865
Product=Phosphoribosylformylglycinamidine synthase, synthetase subunit (EC 6.3.5.3) / Phosphoribosylformylglycinamidine synthase, glutamine amidotransferase subunit (EC 6.3.5.3)	1	18	62	4.95059
Product=Phosphoribosylformylglycinamidine synthase, glutamine amidotransferase subunit (EC 6.3.5.3)	0.5	66	14	4.9533
Product=Uroporphyrinogen-III synthase (EC 4.2.1.75)	0.5	61	19	4.95345
Subclass=Stress Response	6.5	23	57	4.95546
Role ID=Ribosome_LSU-associated_GTP-binding_protein_HflX	1	9	71	4.95892
Product=Ribosome LSU-associated GTP-binding protein HflX	1	9	71	4.95892
Role Name=Ribosome LSU-associated GTP-binding protein HflX	1	9	71	4.95892
Subsystem Name=Hfl operon	0.5	9	71	4.95892
Class=Cofactors, Vitamins, Prosthetic Groups	99	34	46	4.9591
Product=Branched-chain amino acid aminotransferase (EC 2.6.1.42)	1.5	27	53	4.96078
Role Name=Branched-chain amino acid aminotransferase (EC 2.6.1.42)	1.5	27	53	4.96078
Role ID=Branched-chain_amino_acid_aminotransferase_(EC_2.6.1.42)	1.5	27	53	4.96078
Subclass=Quinone cofactors	3.5	44	36	4.96286
Role Name=Replication-associated recombination protein RarA	2.5	76	4	4.96514
Role ID=Replication-associated_recombination_protein_RarA	2.5	76	4	4.96514
Product=Replication-associated recombination protein RarA	2.5	76	4	4.96514
Subsystem Name=Lipoic acid metabolism	0.5	23	57	4.96515
Role ID=Pyridoxal_phosphate-containing_protein_YggS	0.5	16	64	4.9683
Role Name=Pyridoxal phosphate-containing protein YggS	0.5	16	64	4.9683
Product=Pyridoxal phosphate-containing protein YggS	0.5	16	64	4.9683
Product=Cell envelope-associated transcriptional attenuator LytR-CpsA-Psr, subfamily F2	1.5	65	15	4.96847
Role ID=Cell_envelope-associated_transcriptional_attenuator_LytR-CpsA-Psr,_subfamily_F2	1.5	65	15	4.96847
Role Name=Cell envelope-associated transcriptional attenuator LytR-CpsA-Psr, subfamily F2	1.5	65	15	4.96847
Subclass=Translation	26.5	37	43	4.96985
Role ID=Aminomethyltransferase_(glycine_cleavage_system_T_protein)_(EC_2.1.2.10)	1	43	37	4.97249
Product=Aminomethyltransferase (glycine cleavage system T protein) (EC 2.1.2.10)	1	43	37	4.97249
Role Name=Aminomethyltransferase (glycine cleavage system T protein) (EC 2.1.2.10)	1	43	37	4.97249
Role Name=Glycine cleavage system H protein	1.5	43	37	4.97249
Product=Glycine cleavage system H protein	1.5	43	37	4.97249
Role ID=Glycine_cleavage_system_H_protein	1.5	43	37	4.97249
Role Name=Sodium-dependent phosphate transporter	0.5	34	46	4.97354
Product=Sodium-dependent phosphate transporter	0.5	34	46	4.97354
Role ID=Sodium-dependent_phosphate_transporter	0.5	34	46	4.97354
Role Name=Demethylmenaquinone methyltransferase (EC 2.1.1.163)	0.5	45	35	4.97544
Role ID=Demethylmenaquinone_methyltransferase_(EC_2.1.1.163)	0.5	45	35	4.97544
Product=Phosphoribosylformylglycinamidine synthase, synthetase subunit (EC 6.3.5.3)	0.5	67	13	4.97633
Product=O-succinylbenzoic acid--CoA ligase (EC 6.2.1.26)	0.5	47	33	4.97695
Role ID=LSU_ribosomal_protein_L36p,_zinc-independent	0.5	44	36	4.9797
Role Name=LSU ribosomal protein L36p, zinc-independent	0.5	44	36	4.9797
Product=LSU ribosomal protein L36p @ LSU ribosomal protein L36p, zinc-independent	1.5	44	36	4.9797
Role Name=Nucleoside 5-triphosphatase RdgB (dHAPTP, dITP, XTP-specific) (EC 3.6.1.66)	3	76	4	4.98752
Role ID=Nucleoside_5-triphosphatase_RdgB_(dHAPTP,_dITP,_XTP-specific)_(EC_3.6.1.66)	3	76	4	4.98752
Product=Nucleoside 5-triphosphatase RdgB (dHAPTP, dITP, XTP-specific) (EC 3.6.1.66)	3	76	4	4.98752
Subsystem Name=Coenzyme A Biosynthesis cluster	2.5	42	38	4.99234
Subclass=Uni- Sym- and Antiporters	2.5	48	32	4.99548
Role Name=Thiamine-monophosphate kinase (EC 2.7.4.16)	0.5	42	38	4.99571
Role ID=Thiamine-monophosphate_kinase_(EC_2.7.4.16)	0.5	42	38	4.99571
Product=Thiamine-monophosphate kinase (EC 2.7.4.16)	0.5	42	38	4.99571
Subsystem Name=NhaA, NhaD and Sodium-dependent phosphate transporters	1.5	45	35	4.99808
Subsystem Name=Pyridoxin (Vitamin B6) Biosynthesis	6.5	22	58	4.99882
Subclass=Pyridoxine	6.5	22	58	4.99882
Product=Glutamate 5-kinase (EC 2.7.2.11)	1	61	19	5.00119
Subclass=nan	100	10	70	5.00235
Role ID=Acetyl-CoA_synthetase_(EC_6.2.1.1)	0.5	48	32	5.00489
Role Name=Acetyl-CoA synthetase (EC 6.2.1.1)	0.5	48	32	5.00489
Product=Acetyl-CoA synthetase (EC 6.2.1.1)	0.5	48	32	5.00489
Product=Threonylcarbamoyl-AMP synthase (EC 2.7.7.87)	1	33	47	5.00627
Superclass=ENERGY	153	48	32	5.0064
Role Name=Foldase protein PrsA precursor (EC 5.2.1.8)	1.5	64	16	5.00727
Role ID=Foldase_protein_PrsA_precursor_(EC_5.2.1.8)	1.5	64	16	5.00727
Role ID=NADH-ubiquinone_oxidoreductase_chain_C_(EC_1.6.5.3)	0.5	49	31	5.00775
Role Name=NADH-ubiquinone oxidoreductase chain M (EC 1.6.5.3)	0.5	49	31	5.00775
Product=NADH ubiquinone oxidoreductase chain A (EC 1.6.5.3)	0.5	49	31	5.00775
Role ID=NADH-ubiquinone_oxidoreductase_chain_B_(EC_1.6.5.3)	0.5	49	31	5.00775
Role ID=NADH-ubiquinone_oxidoreductase_chain_D_(EC_1.6.5.3)	0.5	49	31	5.00775
Role Name=NADH-ubiquinone oxidoreductase chain N (EC 1.6.5.3)	0.5	49	31	5.00775
Role Name=NADH-ubiquinone oxidoreductase chain K (EC 1.6.5.3)	0.5	49	31	5.00775
Role Name=NADH-ubiquinone oxidoreductase chain L (EC 1.6.5.3)	0.5	49	31	5.00775
Subsystem Name=Respiratory Complex I	5.5	49	31	5.00775
Product=NADH-ubiquinone oxidoreductase chain K (EC 1.6.5.3)	0.5	49	31	5.00775
Role Name=NADH-ubiquinone oxidoreductase chain H (EC 1.6.5.3)	0.5	49	31	5.00775
Role Name=NADH-ubiquinone oxidoreductase chain I (EC 1.6.5.3)	0.5	49	31	5.00775
Product=NADH-ubiquinone oxidoreductase chain N (EC 1.6.5.3)	0.5	49	31	5.00775
Product=NADH-ubiquinone oxidoreductase chain H (EC 1.6.5.3)	0.5	49	31	5.00775
Role ID=NADH-ubiquinone_oxidoreductase_chain_H_(EC_1.6.5.3)	0.5	49	31	5.00775
Product=NADH-ubiquinone oxidoreductase chain I (EC 1.6.5.3)	0.5	49	31	5.00775
Product=NADH-ubiquinone oxidoreductase chain J (EC 1.6.5.3)	0.5	49	31	5.00775
Role Name=NADH ubiquinone oxidoreductase chain A (EC 1.6.5.3)	0.5	49	31	5.00775
Product=NADH-ubiquinone oxidoreductase chain L (EC 1.6.5.3)	0.5	49	31	5.00775
Role Name=NADH-ubiquinone oxidoreductase chain B (EC 1.6.5.3)	0.5	49	31	5.00775
Role Name=NADH-ubiquinone oxidoreductase chain C (EC 1.6.5.3)	0.5	49	31	5.00775
Role Name=NADH-ubiquinone oxidoreductase chain D (EC 1.6.5.3)	0.5	49	31	5.00775
Product=NADH-ubiquinone oxidoreductase chain M (EC 1.6.5.3)	0.5	49	31	5.00775
Product=NADH-ubiquinone oxidoreductase chain B (EC 1.6.5.3)	0.5	49	31	5.00775
Role ID=NADH-ubiquinone_oxidoreductase_chain_I_(EC_1.6.5.3)	0.5	49	31	5.00775
Role Name=NADH-ubiquinone oxidoreductase chain J (EC 1.6.5.3)	0.5	49	31	5.00775
Role ID=NADH-ubiquinone_oxidoreductase_chain_J_(EC_1.6.5.3)	0.5	49	31	5.00775
Role ID=NADH-ubiquinone_oxidoreductase_chain_K_(EC_1.6.5.3)	0.5	49	31	5.00775
Role ID=NADH_ubiquinone_oxidoreductase_chain_A_(EC_1.6.5.3)	0.5	49	31	5.00775
Role ID=NADH-ubiquinone_oxidoreductase_chain_L_(EC_1.6.5.3)	0.5	49	31	5.00775
Role ID=NADH-ubiquinone_oxidoreductase_chain_M_(EC_1.6.5.3)	0.5	49	31	5.00775
Role ID=NADH-ubiquinone_oxidoreductase_chain_N_(EC_1.6.5.3)	0.5	49	31	5.00775
Role Name=SSU ribosomal protein S15p (S13e)	1.5	19	61	5.01359
Product=SSU ribosomal protein S15p (S13e)	1.5	19	61	5.01359
Role ID=SSU_ribosomal_protein_S15p_(S13e)	1.5	19	61	5.01359
Subclass=Biogenesis of respiratory chain components	6.5	34	46	5.01375
Role ID=Delta-1-pyrroline-5-carboxylate_dehydrogenase_(EC_1.2.1.88)	0.5	56	24	5.01383
Role Name=Delta-1-pyrroline-5-carboxylate dehydrogenase (EC 1.2.1.88)	0.5	56	24	5.01383
Role Name=2-oxoglutarate dehydrogenase E1 component (EC 1.2.4.2)	1	66	14	5.01386
Role ID=Dihydrolipoamide_succinyltransferase_component_(E2)_of_2-oxoglutarate_dehydrogenase_complex_(EC_2.3.1.61)	1.5	66	14	5.01386
Role Name=Dihydrolipoamide succinyltransferase component (E2) of 2-oxoglutarate dehydrogenase complex (EC 2.3.1.61)	1.5	66	14	5.01386
Role ID=2-oxoglutarate_dehydrogenase_E1_component_(EC_1.2.4.2)	1	66	14	5.01386
Product=Lipoyl synthase (EC 2.8.1.8)	0.5	47	33	5.01449
Role Name=Lipoyl synthase (EC 2.8.1.8)	0.5	47	33	5.01449
Role ID=Lipoyl_synthase_(EC_2.8.1.8)	0.5	47	33	5.01449
Role Name=O-succinylbenzoate synthase (EC 4.2.1.113)	1.5	45	35	5.01652
Role ID=O-succinylbenzoate_synthase_(EC_4.2.1.113)	1.5	45	35	5.01652
Product=Signal recognition particle receptor FtsY	2.5	15	65	5.02116
Role Name=Signal recognition particle receptor FtsY	2.5	15	65	5.02116
Role ID=Signal_recognition_particle_receptor_FtsY	2.5	15	65	5.02116
Role ID=LSU_ribosomal_protein_L33p,_zinc-independent	0.5	39	41	5.02194
Role Name=LSU ribosomal protein L33p, zinc-independent	0.5	39	41	5.02194
Subsystem Name=Replication-associated recombination protein RarA	3.5	70	10	5.02296
Subclass=Monosaccharides	4.5	36	44	5.02835
Product=7-carboxy-7-deazaguanine synthase (EC 4.3.99.3)	0.5	42	38	5.02836
Role ID=7-carboxy-7-deazaguanine_synthase_(EC_4.3.99.3)	0.5	42	38	5.02836
Role Name=7-carboxy-7-deazaguanine synthase (EC 4.3.99.3)	0.5	42	38	5.02836
Subclass=ATP synthases	8.5	30	50	5.03186
Product=FKBP-type peptidyl-prolyl cis-trans isomerase FklB (EC 5.2.1.8)	0.5	49	31	5.03214
Role Name=FKBP-type peptidyl-prolyl cis-trans isomerase FklB (EC 5.2.1.8)	0.5	49	31	5.03214
Role ID=FKBP-type_peptidyl-prolyl_cis-trans_isomerase_FklB_(EC_5.2.1.8)	0.5	49	31	5.03214
Product=Phosphoglycolate phosphatase (EC 3.1.3.18)	1	16	64	5.03313
Superclass=METABOLISM	438	45	35	5.03378
Role Name=Malate dehydrogenase (EC 1.1.1.37)	0.5	49	31	5.03516
Product=Malate dehydrogenase (EC 1.1.1.37)	0.5	49	31	5.03516
Role ID=Malate_dehydrogenase_(EC_1.1.1.37)	0.5	49	31	5.03516
Class=Prophages, Transposable elements, Plasmids	0.5	45	35	5.03673
Product=Pyruvate dehydrogenase (quinone) (EC 1.2.5.1)	0.5	67	13	5.03792
Role ID=Pyruvate_dehydrogenase_(quinone)_(EC_1.2.5.1)	0.5	67	13	5.03792
Role Name=Pyruvate dehydrogenase (quinone) (EC 1.2.5.1)	0.5	67	13	5.03792
Class=Miscellaneous	0.5	16	64	5.03806
Role ID=3-oxoacyl-[acyl-carrier_protein]_reductase_(EC_1.1.1.100),_FadG	1.5	22	58	5.0434
Product=3-oxoacyl-[acyl-carrier protein] reductase (EC 1.1.1.100), FadG	1.5	22	58	5.0434
Role Name=3-oxoacyl-[acyl-carrier protein] reductase (EC 1.1.1.100), FadG	1.5	22	58	5.0434
Product=O-succinylbenzoate synthase (EC 4.2.1.113)	1.5	46	34	5.05014
Subsystem Name=EcsAB transporter affecting expression and secretion of secretory preproteins	2.5	66	14	5.05342
Product=Pyruvate dehydrogenase E1 component (EC 1.2.4.1)	1	67	13	5.05565
Role ID=Pyruvate_dehydrogenase_E1_component_(EC_1.2.4.1)	1	67	13	5.05565
Role Name=Pyruvate dehydrogenase E1 component (EC 1.2.4.1)	1	67	13	5.05565
Role Name=Aerobic glycerol-3-phosphate dehydrogenase (EC 1.1.5.3)	0.5	67	13	5.05578
Product=NAD-dependent malic enzyme (EC 1.1.1.38)	0.5	67	13	5.05578
Product=Ribonuclease E inhibitor RraA	0.5	67	13	5.05578
Role ID=Ribonuclease_E_inhibitor_RraA	0.5	67	13	5.05578
Role Name=NAD-dependent malic enzyme (EC 1.1.1.38)	0.5	67	13	5.05578
Product=GTP cyclohydrolase II (EC 3.5.4.25)	1	67	13	5.05578
Role ID=Aerobic_glycerol-3-phosphate_dehydrogenase_(EC_1.1.5.3)	0.5	67	13	5.05578
Role ID=NAD-dependent_malic_enzyme_(EC_1.1.1.38)	0.5	67	13	5.05578
Role Name=Ribonuclease E inhibitor RraA	0.5	67	13	5.05578
Product=Aerobic glycerol-3-phosphate dehydrogenase (EC 1.1.5.3)	0.5	67	13	5.05578
Product=Acetate kinase (EC 2.7.2.1)	4.5	68	12	5.05613
Role ID=Chromosome_(plasmid)_partitioning_protein_ParB-2	0.5	66	14	5.05692
Product=Chromosome (plasmid) partitioning protein ParB-2	0.5	66	14	5.05692
Role Name=Chromosome (plasmid) partitioning protein ParB-2	0.5	66	14	5.05692
Role ID=4-hydroxy-tetrahydrodipicolinate_synthase_(EC_4.3.3.7)	2.5	16	64	5.05705
Product=4-hydroxy-tetrahydrodipicolinate synthase (EC 4.3.3.7)	2.5	16	64	5.05705
Role Name=4-hydroxy-tetrahydrodipicolinate synthase (EC 4.3.3.7)	2.5	16	64	5.05705
Role ID=Pyridoxamine_5'-phosphate_oxidase_(EC_1.4.3.5)	0.5	52	28	5.0578
Role Name=Pyridoxamine 5'-phosphate oxidase (EC 1.4.3.5)	0.5	52	28	5.0578
Product=Pyridoxamine 5'-phosphate oxidase (EC 1.4.3.5)	0.5	52	28	5.0578
Subsystem Name=D-3-phosphoglycerate to phosphoserine module	1.5	35	45	5.05787
Role ID=Phosphoserine_aminotransferase_(EC_2.6.1.52)	1.5	35	45	5.05787
Product=Phosphoserine aminotransferase (EC 2.6.1.52)	1.5	35	45	5.05787
Role Name=Phosphoserine aminotransferase (EC 2.6.1.52)	1.5	35	45	5.05787
Role Name=Para-aminobenzoate synthase, amidotransferase component (EC 2.6.1.85)	0.5	42	38	5.05891
Role ID=Para-aminobenzoate_synthase,_amidotransferase_component_(EC_2.6.1.85)	0.5	42	38	5.05891
Product=Cytochrome d ubiquinol oxidase subunit II (EC 1.10.3.-)	3	67	13	5.06113
Subsystem Name=Cell envelope-associated LytR-CpsA-Psr transcriptional attenuators	1.5	57	23	5.06309
Superclass=PROTEIN PROCESSING	198.5	36	44	5.06363
Subsystem Name=Periplasmic disulfide interchange	0.5	34	46	5.06392
Role ID=Septum_formation_protein_Maf	0.5	15	65	5.06464
Role Name=Septum formation protein Maf	0.5	15	65	5.06464
Product=Septum formation protein Maf	0.5	15	65	5.06464
Product=4-hydroxythreonine-4-phosphate dehydrogenase (EC 1.1.1.262)	0.5	43	37	5.06465
Role Name=4-hydroxythreonine-4-phosphate dehydrogenase (EC 1.1.1.262)	0.5	43	37	5.06465
Role ID=4-hydroxythreonine-4-phosphate_dehydrogenase_(EC_1.1.1.262)	0.5	43	37	5.06465
Subsystem Name=RNA pseudouridine synthases	9.5	66	14	5.06529
Role ID=Succinate_dehydrogenase_iron-sulfur_protein_(EC_1.3.5.1)	0.5	41	39	5.06569
Role Name=Succinate dehydrogenase iron-sulfur protein (EC 1.3.5.1)	0.5	41	39	5.06569
Product=Succinate dehydrogenase iron-sulfur protein (EC 1.3.5.1)	0.5	41	39	5.06569
Product=Succinate dehydrogenase flavoprotein subunit (EC 1.3.5.1)	0.5	41	39	5.06569
Role ID=Succinate_dehydrogenase_flavoprotein_subunit_(EC_1.3.5.1)	0.5	41	39	5.06569
Role Name=Succinate dehydrogenase flavoprotein subunit (EC 1.3.5.1)	0.5	41	39	5.06569
Subclass=Aromatic amino acids and derivatives	19.5	34	46	5.06646
Subsystem Name=Hydroxy-fatty acid production as stress response	0.5	54	26	5.06737
Product=Oleate hydratase (EC 4.2.1.53)	0.5	54	26	5.06737
Role ID=Oleate_hydratase_(EC_4.2.1.53)	0.5	54	26	5.06737
Role Name=Oleate hydratase (EC 4.2.1.53)	0.5	54	26	5.06737
Role Name=Glutamyl-tRNA(Gln) synthetase (EC 6.1.1.24)	1	38	42	5.07087
Product=Glutamyl-tRNA synthetase (EC 6.1.1.17)	1	42	38	5.07087
Subsystem Name=tRNA aminoacylation, Glu	1.5	38	42	5.07087
Role ID=Glutamyl-tRNA(Gln)_synthetase_(EC_6.1.1.24)	1	38	42	5.07087
Product=Glutamyl-tRNA synthetase (EC 6.1.1.17) @ Glutamyl-tRNA(Gln) synthetase (EC 6.1.1.24)	2	38	42	5.07087
Product=Pyruvate kinase (EC 2.7.1.40)	2.5	46	34	5.07219
Role Name=Anaerobic glycerol-3-phosphate dehydrogenase subunit A (EC 1.1.5.3)	0.5	67	13	5.07354
Role Name=Anaerobic glycerol-3-phosphate dehydrogenase subunit C (EC 1.1.5.3)	0.5	67	13	5.07354
Role Name=Anaerobic glycerol-3-phosphate dehydrogenase subunit B (EC 1.1.5.3)	0.5	67	13	5.07354
Product=Anaerobic glycerol-3-phosphate dehydrogenase subunit C (EC 1.1.5.3)	0.5	67	13	5.07354
Role ID=Anaerobic_glycerol-3-phosphate_dehydrogenase_subunit_C_(EC_1.1.5.3)	0.5	67	13	5.07354
Product=Anaerobic glycerol-3-phosphate dehydrogenase subunit A (EC 1.1.5.3)	0.5	67	13	5.07354
Role ID=Anaerobic_glycerol-3-phosphate_dehydrogenase_subunit_A_(EC_1.1.5.3)	0.5	67	13	5.07354
Product=Anaerobic glycerol-3-phosphate dehydrogenase subunit B (EC 1.1.5.3)	0.5	67	13	5.07354
Role ID=Anaerobic_glycerol-3-phosphate_dehydrogenase_subunit_B_(EC_1.1.5.3)	0.5	67	13	5.07354
Subsystem Name=Anaerobic glycerol-3-phosphate dehydrogenase subunits	1.5	67	13	5.07354
Class=Stress Response, Defense and Virulence	62.5	30	50	5.07488
Superclass=STRESS RESPONSE, DEFENSE, VIRULENCE	62.5	30	50	5.07488
Subclass=Glutamine, glutamate, aspartate, asparagine; ammonia assimilation	7.5	40	40	5.07653
Role Name=Ferrous iron transport peroxidase EfeB	0.5	68	12	5.07663
Product=Ferrous iron transport peroxidase EfeB	0.5	68	12	5.07663
Role ID=Ferrous_iron_transport_peroxidase_EfeB	0.5	68	12	5.07663
Product=Ferrous iron transport permease EfeU	0.5	68	12	5.07663
Role Name=Ferrous iron transport permease EfeU	0.5	68	12	5.07663
Role ID=Ferrous_iron_transport_permease_EfeU	0.5	68	12	5.07663
Subsystem Name=Ferrous iron transporter EfeUOB, low-pH-induced	1	68	12	5.07663
Role ID=Para-aminobenzoate_synthase,_aminase_component_(EC_2.6.1.85)	0.5	41	39	5.08095
Role Name=Para-aminobenzoate synthase, aminase component (EC 2.6.1.85)	0.5	41	39	5.08095
Subclass=Branched-chain amino acids	1.5	44	36	5.08136
Subsystem Name=Heat shock dnaK gene cluster extended	14.5	66	14	5.08252
Role ID=Proline_dehydrogenase_(EC_1.5.5.2)	0.5	57	23	5.08312
Role Name=Proline dehydrogenase (EC 1.5.5.2)	0.5	57	23	5.08312
Role Name=Carbonic anhydrase, beta class (EC 4.2.1.1)	0.5	39	41	5.08397
Product=Carbonic anhydrase, beta class (EC 4.2.1.1)	0.5	39	41	5.08397
Role ID=Carbonic_anhydrase,_beta_class_(EC_4.2.1.1)	0.5	39	41	5.08397
Product=3'-to-5' oligoribonuclease B, Bacillus type	0.5	75	5	5.0862
Role Name=3'-to-5' oligoribonuclease B, Bacillus type	0.5	75	5	5.0862
Role ID=3'-to-5'_oligoribonuclease_B,_Bacillus_type	0.5	75	5	5.0862
Role ID=Aspartokinase_(EC_2.7.2.4)	12.5	51	29	5.08756
Role Name=Aspartokinase (EC 2.7.2.4)	12.5	51	29	5.08756
Subclass=Arginine; urea cycle, creatine, polyamines	14.5	36	44	5.0879
Subclass=Folate and pterines	32.5	44	36	5.08807
Subsystem Name=Coenzyme A -- gjo	3.5	64	16	5.0881
Product=Transcription termination factor Rho	1.5	66	14	5.0888
Role Name=Transcription termination factor Rho	1.5	66	14	5.0888
Role ID=Transcription_termination_factor_Rho	1.5	66	14	5.0888
Role ID=Acyl-phosphate:glycerol-3-phosphate_O-acyltransferase_PlsY_(EC_2.3.1.n3)	0.5	46	34	5.0891
Role Name=Acyl-phosphate:glycerol-3-phosphate O-acyltransferase PlsY (EC 2.3.1.n3)	0.5	46	34	5.0891
Product=Acyl-phosphate:glycerol-3-phosphate O-acyltransferase PlsY (EC 2.3.1.n3)	0.5	46	34	5.0891
Subsystem Name=TCA Cycle	9.5	53	27	5.08924
Role ID=Dihydrolipoamide_dehydrogenase_of_pyruvate_dehydrogenase_complex_(EC_1.8.1.4)	2.5	68	12	5.08969
Role Name=Dihydrolipoamide dehydrogenase of pyruvate dehydrogenase complex (EC 1.8.1.4)	2.5	68	12	5.08969
Role ID=Ketol-acid_reductoisomerase_(NADP(+))_(EC_1.1.1.86)	1.5	59	21	5.0906
Role Name=Ketol-acid reductoisomerase (NADP(+)) (EC 1.1.1.86)	1.5	59	21	5.0906
Product=Ketol-acid reductoisomerase (NADP(+)) (EC 1.1.1.86)	1.5	59	21	5.0906
Subsystem Name=2-oxoglutarate dehydrogenase	1	67	13	5.09097
Product=Dihydrolipoamide succinyltransferase component (E2) of 2-oxoglutarate dehydrogenase complex (EC 2.3.1.61)	1.5	67	13	5.09114
Product=2-oxoglutarate dehydrogenase E1 component (EC 1.2.4.2)	1	67	13	5.09114
Subsystem Name=Maintenance of outer membrane lipid asymmetry	1	48	32	5.09124
Role ID=Phospholipid_ABC_transporter_ATP-binding_protein_MlaF	0.5	48	32	5.09124
Role Name=Phospholipid ABC transporter ATP-binding protein MlaF	0.5	48	32	5.09124
Product=Phospholipid ABC transporter ATP-binding protein MlaF	0.5	48	32	5.09124
Product=Phospholipid ABC transporter permease protein MlaE	0.5	48	32	5.09124
Role ID=Phospholipid_ABC_transporter_permease_protein_MlaE	0.5	48	32	5.09124
Role Name=Phospholipid ABC transporter permease protein MlaE	0.5	48	32	5.09124
Role ID=Periplasmic_chaperone_and_peptidyl-prolyl_cis-trans_isomerase_of_outer_membrane_proteins_SurA_(EC_5.2.1.8)	0.5	48	32	5.09124
Product=Periplasmic chaperone and peptidyl-prolyl cis-trans isomerase of outer membrane proteins SurA (EC 5.2.1.8)	0.5	48	32	5.09124
Role Name=Periplasmic chaperone and peptidyl-prolyl cis-trans isomerase of outer membrane proteins SurA (EC 5.2.1.8)	0.5	48	32	5.09124
Subsystem Name=Branched-Chain Amino Acid Biosynthesis	1.5	45	35	5.09129
Subsystem Name=DNA repair, bacterial	12.5	25	55	5.09541
Role ID=Octanoate-[acyl-carrier-protein]-protein-N-octanoyltransferase_(EC_2.3.1.181)	0.5	50	30	5.09784
Product=Octanoate-[acyl-carrier-protein]-protein-N-octanoyltransferase (EC 2.3.1.181)	0.5	50	30	5.09784
Role Name=Octanoate-[acyl-carrier-protein]-protein-N-octanoyltransferase (EC 2.3.1.181)	0.5	50	30	5.09784
Product=4-hydroxy-3-methylbut-2-enyl diphosphate reductase (EC 1.17.7.4)	0.5	31	49	5.09851
Subsystem Name=Protection from Reactive Oxygen Species	2.5	67	13	5.0997
Role ID=Proline/sodium_symporter_PutP_(TC_2.A.21.2.1)	1.5	68	12	5.10008
Role Name=Proline/sodium symporter PutP (TC 2.A.21.2.1)	1.5	68	12	5.10008
Product=Proline/sodium symporter PutP (TC 2.A.21.2.1) @ Propionate/sodium symporter	1.5	68	12	5.10008
Subsystem Name=Arginine biosynthesis	0.5	22	58	5.10018
Product=Cytochrome d ubiquinol oxidase subunit I (EC 1.10.3.-)	3	68	12	5.10029
Subsystem Name=Cytochrome d ubiquinol oxidase operon	6.5	68	12	5.10029
Role ID=Phosphoenolpyruvate_synthase_(EC_2.7.9.2)	0.5	37	43	5.10065
Role Name=Phosphoenolpyruvate synthase (EC 2.7.9.2)	0.5	37	43	5.10065
Subsystem Name=Pyruvate metabolism I: anaplerotic reactions, PEP	7.5	63	17	5.10156
Subsystem Name=Folate biosynthesis cluster	8.5	35	45	5.10161
Subsystem Name=Twin-arginine translocation system	1	41	39	5.1021
Superclass=CELL ENVELOPE	20.5	44	36	5.10241
Class=Cell Envelope, Capsule and Slime layer	20.5	44	36	5.10241
Product=Histidinol-phosphatase (EC 3.1.3.15) / Imidazoleglycerol-phosphate dehydratase (EC 4.2.1.19)	1	51	29	5.10324
Role ID=3-methyl-2-oxobutanoate_hydroxymethyltransferase_(EC_2.1.2.11)	0.5	45	35	5.10367
Product=3-methyl-2-oxobutanoate hydroxymethyltransferase (EC 2.1.2.11)	0.5	45	35	5.10367
Role Name=3-methyl-2-oxobutanoate hydroxymethyltransferase (EC 2.1.2.11)	0.5	45	35	5.10367
Product=Osmosensitive K+ channel histidine kinase KdpD	0.5	47	33	5.10375
Genus=Limosilactobacillus	0.5	78	2	5.10409
Species=Limosilactobacillus reuteri	0.5	78	2	5.10409
Role Name=Copper resistance protein CopD	1	68	12	5.10464
Role Name=Copper resistance protein CopC	1	68	12	5.10464
Role ID=Copper_resistance_protein_CopC	1	68	12	5.10464
Role ID=Copper_resistance_protein_CopD	1	68	12	5.10464
Subsystem Name=Copper uptake system CopCD	1	68	12	5.10464
Subsystem Name=tRNA aminoacylation, Asn	5.5	39	41	5.10472
Role ID=Adenylylsulfate_kinase_(EC_2.7.1.25)	1	50	30	5.10491
Role Name=Adenylylsulfate kinase (EC 2.7.1.25)	1	50	30	5.10491
Role Name=Twin-arginine translocation protein TatA	0.5	46	34	5.10676
Product=Twin-arginine translocation protein TatA	0.5	46	34	5.10676
Role ID=Twin-arginine_translocation_protein_TatA	0.5	46	34	5.10676
Product=Ribonuclease G	0.5	30	50	5.10697
Role Name=Ribonuclease G	0.5	30	50	5.10697
Role ID=Ribonuclease_G	0.5	30	50	5.10697
Product=N(6)-L-threonylcarbamoyladenine synthase (EC 2.3.1.234)	3.5	50	30	5.10753
Role ID=N(6)-L-threonylcarbamoyladenine_synthase_(EC_2.3.1.234)	3.5	50	30	5.10753
Role Name=N(6)-L-threonylcarbamoyladenine synthase (EC 2.3.1.234)	3.5	50	30	5.10753
Subsystem Name=tRNA aminoacylation, Gln	2.5	34	46	5.11239
Role Name=Pyruvate kinase (EC 2.7.1.40)	2.5	39	41	5.11242
Role ID=Pyruvate_kinase_(EC_2.7.1.40)	2.5	39	41	5.11242
Product=TldE protein, part of TldE/TldD proteolytic complex	0.5	62	18	5.11247
Role ID=TldD_protein,_part_of_TldE/TldD_proteolytic_complex	0.5	62	18	5.11247
Role Name=TldD protein, part of TldE/TldD proteolytic complex	0.5	62	18	5.11247
Role ID=TldE_protein,_part_of_TldE/TldD_proteolytic_complex	0.5	62	18	5.11247
Product=TldD protein, part of TldE/TldD proteolytic complex	0.5	62	18	5.11247
Role Name=TldE protein, part of TldE/TldD proteolytic complex	0.5	62	18	5.11247
Subsystem Name=Putative TldE-TldD proteolytic complex	1	62	18	5.11247
Role Name=Dihydrolipoamide dehydrogenase (EC 1.8.1.4)	0.5	38	42	5.11365
Role ID=Dihydrolipoamide_dehydrogenase_(EC_1.8.1.4)	0.5	38	42	5.11365
Subsystem Name=Glutamate dehydrogenases	1.5	49	31	5.11369
Product=Hydroxymethylglutaryl-CoA reductase (EC 1.1.1.34)	0.5	64	16	5.11433
Product=Glutamate 5-kinase (EC 2.7.2.11) / RNA-binding C-terminal domain PUA	4.5	41	39	5.11468
Role Name=RNA-binding C-terminal domain PUA	1.5	41	39	5.11468
Role ID=RNA-binding_C-terminal_domain_PUA	1.5	41	39	5.11468
Product=Aspartokinase (EC 2.7.2.4)	2.5	8	72	5.11739
Role Name=Phosphoserine phosphatase (EC 3.1.3.3)	0.5	36	44	5.11751
Role ID=Phosphoserine_phosphatase_(EC_3.1.3.3)	0.5	36	44	5.11751
Role ID=Aspartyl-tRNA(Asn)_amidotransferase_subunit_A_(EC_6.3.5.6)	0.5	35	45	5.11761
Role ID=Aspartyl-tRNA(Asn)_amidotransferase_subunit_B_(EC_6.3.5.6)	0.5	35	45	5.11761
Role Name=Glutamyl-tRNA(Gln) amidotransferase subunit A (EC 6.3.5.7)	0.5	35	45	5.11761
Role ID=Aspartyl-tRNA(Asn)_amidotransferase_subunit_C_(EC_6.3.5.6)	0.5	35	45	5.11761
Role Name=Glutamyl-tRNA(Gln) amidotransferase subunit C (EC 6.3.5.7)	0.5	35	45	5.11761
Role Name=Glutamyl-tRNA(Gln) amidotransferase subunit B (EC 6.3.5.7)	0.5	35	45	5.11761
Role ID=Glutamyl-tRNA(Gln)_amidotransferase_subunit_A_(EC_6.3.5.7)	0.5	35	45	5.11761
Product=Aspartyl-tRNA(Asn) amidotransferase subunit C (EC 6.3.5.6) @ Glutamyl-tRNA(Gln) amidotransferase subunit C (EC 6.3.5.7)	1	35	45	5.11761
Role ID=Glutamyl-tRNA(Gln)_amidotransferase_subunit_B_(EC_6.3.5.7)	0.5	35	45	5.11761
Role Name=Aspartyl-tRNA(Asn) amidotransferase subunit B (EC 6.3.5.6)	0.5	35	45	5.11761
Product=Aspartyl-tRNA(Asn) amidotransferase subunit B (EC 6.3.5.6) @ Glutamyl-tRNA(Gln) amidotransferase subunit B (EC 6.3.5.7)	1	35	45	5.11761
Role ID=Glutamyl-tRNA(Gln)_amidotransferase_subunit_C_(EC_6.3.5.7)	0.5	35	45	5.11761
Role Name=Aspartyl-tRNA(Asn) amidotransferase subunit C (EC 6.3.5.6)	0.5	35	45	5.11761
Product=Aspartyl-tRNA(Asn) amidotransferase subunit A (EC 6.3.5.6) @ Glutamyl-tRNA(Gln) amidotransferase subunit A (EC 6.3.5.7)	1	35	45	5.11761
Role Name=Aspartyl-tRNA(Asn) amidotransferase subunit A (EC 6.3.5.6)	0.5	35	45	5.11761
Subclass=Electron accepting reactions	2.5	62	18	5.11827
Role ID=Superoxide_dismutase_[Cu-Zn]_precursor_(EC_1.15.1.1)	0.5	67	13	5.11923
Role Name=Superoxide dismutase [Cu-Zn] precursor (EC 1.15.1.1)	0.5	67	13	5.11923
Product=Superoxide dismutase [Cu-Zn] precursor (EC 1.15.1.1)	0.5	67	13	5.11923
Role ID=L-lactate_dehydrogenase_(EC_1.1.1.27)	6.5	73	7	5.11931
Role Name=L-lactate dehydrogenase (EC 1.1.1.27)	6.5	73	7	5.11931
Role Name=Peptidoglycan glycosyltransferase FtsW (EC 2.4.1.129)	0.5	26	54	5.12016
Role ID=Peptidoglycan_glycosyltransferase_FtsW_(EC_2.4.1.129)	0.5	26	54	5.12016
Product=Periplasmic thiol:disulfide interchange protein DsbA	0.5	67	13	5.12047
Role Name=Periplasmic thiol:disulfide interchange protein DsbA	0.5	67	13	5.12047
Role ID=Periplasmic_thiol:disulfide_interchange_protein_DsbA	0.5	67	13	5.12047
Role ID=Oligopeptidase_A_(EC_3.4.24.70)	0.5	67	13	5.12105
Role Name=Oligopeptidase A (EC 3.4.24.70)	0.5	67	13	5.12105
Product=Oligopeptidase A (EC 3.4.24.70)	0.5	67	13	5.12105
Role ID=LSU_rRNA_pseudouridine(2457)_synthase_(EC_5.4.99.20)	0.5	67	13	5.12105
Product=Adenosine (5')-pentaphospho-(5'')-adenosine pyrophosphohydrolase	0.5	67	13	5.12105
Role Name=Adenosine (5')-pentaphospho-(5'')-adenosine pyrophosphohydrolase	0.5	67	13	5.12105
Role Name=LSU rRNA pseudouridine(2457) synthase (EC 5.4.99.20)	0.5	67	13	5.12105
Product=LSU rRNA pseudouridine(2457) synthase (EC 5.4.99.20)	0.5	67	13	5.12105
Role ID=Adenosine_(5')-pentaphospho-(5'')-adenosine_pyrophosphohydrolase	0.5	67	13	5.12105
Subsystem Name=Translation elongation factors, bacterial	8.5	38	42	5.12155
Product=Phosphoribosyl-AMP cyclohydrolase (EC 3.5.4.19) / Phosphoribosyl-ATP pyrophosphatase (EC 3.6.1.31)	1	48	32	5.12175
Subsystem Name=Carbonic anhydrase	0.5	27	53	5.12356
Role Name=Methylglyoxal synthase (EC 4.2.3.3)	0.5	48	32	5.12387
Product=Methylglyoxal synthase (EC 4.2.3.3)	0.5	48	32	5.12387
Role ID=Methylglyoxal_synthase_(EC_4.2.3.3)	0.5	48	32	5.12387
Product=Aspartate carbamoyltransferase regulatory chain (PyrI)	0.5	35	45	5.1268
Role Name=Aspartate carbamoyltransferase regulatory chain (PyrI)	0.5	35	45	5.1268
Role ID=Aspartate_carbamoyltransferase_regulatory_chain_(PyrI)	0.5	35	45	5.1268
Subsystem Name=Glycolate, glyoxylate interconversions	0.5	11	69	5.12837
Product=SSU ribosomal protein S1p	0.5	21	59	5.12899
Role Name=LPS-assembly protein LptD	0.5	45	35	5.12955
Role ID=LPS-assembly_protein_LptD	0.5	45	35	5.12955
Product=LPS-assembly protein LptD @ Organic solvent tolerance protein precursor	0.5	45	35	5.12955
Role ID=Maltodextrin_phosphorylase_(EC_2.4.1.1)	0.5	68	12	5.12991
Product=Maltodextrin phosphorylase (EC 2.4.1.1)	0.5	68	12	5.12991
Role Name=Maltodextrin phosphorylase (EC 2.4.1.1)	0.5	68	12	5.12991
Role ID=Aminodeoxychorismate_lyase_(EC_4.1.3.38)	0.5	40	40	5.13029
Role Name=Aminodeoxychorismate lyase (EC 4.1.3.38)	0.5	40	40	5.13029
Subsystem Name=ATP-dependent RNA helicases, bacterial	4.5	66	14	5.13113
Subclass=Stress Response: Heat/cold shock	19.5	68	12	5.13121
Role ID=Xanthine-guanine_phosphoribosyltransferase_(EC_2.4.2.22)	1.5	68	12	5.13141
Role Name=Xanthine-guanine phosphoribosyltransferase (EC 2.4.2.22)	1.5	68	12	5.13141
Product=Xanthine-guanine phosphoribosyltransferase (EC 2.4.2.22)	1.5	68	12	5.13141
Role Name=D-erythrose-4-phosphate dehydrogenase (EC 1.2.1.72)	0.5	68	12	5.13141
Role ID=Chaperone_protein_HscB	0.5	68	12	5.13141
Role Name=Uncharacterized chaperone protein YegD	0.5	68	12	5.13141
Role Name=Ribonuclease E inhibitor RraB	0.5	68	12	5.13141
Role ID=Thiamin_ABC_transporter,_substrate-binding_component	0.5	68	12	5.13141
Role Name=Gluconate utilization system Gnt-I transcriptional repressor	0.5	68	12	5.13141
Product=Gluconate utilization system Gnt-I transcriptional repressor	0.5	68	12	5.13141
Role ID=Exodeoxyribonuclease_V_gamma_chain_(EC_3.1.11.5)	0.5	68	12	5.13141
Role Name=Protease III precursor (EC 3.4.24.55)	0.5	68	12	5.13141
Role Name=tRNA pseudouridine(65) synthase (EC 5.4.99.26)	0.5	68	12	5.13141
Product=Uncharacterized chaperone protein YegD	0.5	68	12	5.13141
Role ID=D-erythrose-4-phosphate_dehydrogenase_(EC_1.2.1.72)	0.5	68	12	5.13141
Role ID=tRNA_pseudouridine(65)_synthase_(EC_5.4.99.26)	0.5	68	12	5.13141
Product=Thiamin ABC transporter, transmembrane component	0.5	68	12	5.13141
Product=Thiamin ABC transporter, substrate-binding component	0.5	68	12	5.13141
Product=Acyl-CoA:1-acyl-sn-glycerol-3-phosphate acyltransferase (EC 2.3.1.51) @ Acyl-ACP:1-acyl-sn-glycerol-3-phosphate acyltransferase (EC 2.3.1.n4)	1	68	12	5.13141
Role ID=Gluconate_utilization_system_Gnt-I_transcriptional_repressor	0.5	68	12	5.13141
Role ID=Uncharacterized_chaperone_protein_YegD	0.5	68	12	5.13141
Product=D-erythrose-4-phosphate dehydrogenase (EC 1.2.1.72)	0.5	68	12	5.13141
Role Name=Thiamin ABC transporter, transmembrane component	0.5	68	12	5.13141
Product=Ribonuclease E inhibitor RraB	0.5	68	12	5.13141
Role Name=Exodeoxyribonuclease V alpha chain (EC 3.1.11.5)	0.5	68	12	5.13141
Product=Exodeoxyribonuclease V gamma chain (EC 3.1.11.5)	0.5	68	12	5.13141
Role Name=ATP-dependent 23S rRNA helicase DbpA	0.5	68	12	5.13141
Role ID=ATP-dependent_RNA_helicase_RhlB_(EC_3.6.4.13)	0.5	68	12	5.13141
Role Name=Thiamin ABC transporter, substrate-binding component	0.5	68	12	5.13141
Product=ATP-dependent RNA helicase RhlB (EC 3.6.4.13)	0.5	68	12	5.13141
Role Name=ATP-dependent RNA helicase RhlB (EC 3.6.4.13)	0.5	68	12	5.13141
Product=tRNA pseudouridine(65) synthase (EC 5.4.99.26)	0.5	68	12	5.13141
Product=Chaperone protein HscB	0.5	68	12	5.13141
Product=3,4-dihydroxy-2-butanone 4-phosphate synthase (EC 4.1.99.12)	1.5	68	12	5.13141
Product=Protease III precursor (EC 3.4.24.55)	0.5	68	12	5.13141
Role Name=Chaperone protein HscB	0.5	68	12	5.13141
Role ID=Exodeoxyribonuclease_V_alpha_chain_(EC_3.1.11.5)	0.5	68	12	5.13141
Role ID=Protease_III_precursor_(EC_3.4.24.55)	0.5	68	12	5.13141
Product=Exodeoxyribonuclease V alpha chain (EC 3.1.11.5)	0.5	68	12	5.13141
Role ID=Ribonuclease_E_inhibitor_RraB	0.5	68	12	5.13141
Product=ATP-dependent 23S rRNA helicase DbpA	0.5	68	12	5.13141
Role ID=Thiamin_ABC_transporter,_transmembrane_component	0.5	68	12	5.13141
Role ID=ATP-dependent_23S_rRNA_helicase_DbpA	0.5	68	12	5.13141
Role Name=Exodeoxyribonuclease V gamma chain (EC 3.1.11.5)	0.5	68	12	5.13141
Role Name=SSU ribosomal protein S21p	1.5	68	12	5.13141
Product=SSU ribosomal protein S21p	1.5	68	12	5.13141
Role ID=SSU_ribosomal_protein_S21p	1.5	68	12	5.13141
Role ID=Glutathione_synthetase_(EC_6.3.2.3)	1.5	68	12	5.13141
Role ID=Rhodanese-like_domain_required_for_thiamine_synthesis	0.5	68	12	5.13141
Product=Cold shock protein of CSP family => CspD (naming convention as in E.coli)	0.5	68	12	5.13141
Role ID=Cytoskeleton_protein_RodZ	0.5	68	12	5.13141
Class=Gammaproteobacteria	0.5	68	12	5.13141
Product=Chaperone protein HscA	0.5	68	12	5.13141
Product=Cytoskeleton protein RodZ	0.5	68	12	5.13141
Role ID=Elongation_factor_P-like_protein	0.5	68	12	5.13141
Role Name=ADP compounds hydrolase NudE	0.5	68	12	5.13141
Role ID=LSU_rRNA_pseudouridine(746)_synthase_(EC_5.4.99.29)	0.5	68	12	5.13141
Role ID=N-succinyl-L,L-diaminopimelate_aminotransferase_(EC_2.6.1.17)	1	68	12	5.13141
Role ID=Thiamine_kinase_(EC_2.7.1.89)	0.5	68	12	5.13141
Role Name=ATP-dependent RNA helicase SrmB	0.5	68	12	5.13141
Product=DNA gyrase inhibitor YacG	0.5	68	12	5.13141
Role ID=DNA_mismatch_repair_endonuclease_MutH	0.5	68	12	5.13141
Role ID=DNA_gyrase_inhibitor_YacG	0.5	68	12	5.13141
Product=DNA mismatch repair endonuclease MutH	0.5	68	12	5.13141
Role ID=Ribonuclease_T	0.5	68	12	5.13141
Role ID=Exodeoxyribonuclease_V_beta_chain_(EC_3.1.11.5)	0.5	68	12	5.13141
Role ID=Translation_elongation_factor_P_Lys34--(R)-beta-lysine_ligase	0.5	68	12	5.13141
Product=Glutathione synthetase (EC 6.3.2.3)	1.5	68	12	5.13141
Role ID=Translation_elongation_factor_P_Lys34_hydroxylase	0.5	68	12	5.13141
Role ID=FAD-dependent_cmnm(5)s(2)U34_oxidoreductase	0.5	68	12	5.13141
Role ID=FIG001341:_Probable_Fe(2+)-trafficking_protein_YggX	0.5	68	12	5.13141
Role ID=Guanosine-5'-triphosphate,3'-diphosphate_pyrophosphatase_(EC_3.6.1.40)	0.5	68	12	5.13141
Role ID=tRNA_pseudouridine(13)_synthase_(EC_5.4.99.27)	0.5	68	12	5.13141
Product=LSU rRNA pseudouridine(746) synthase (EC 5.4.99.29) @ tRNA pseudouridine(32) synthase (EC 5.4.99.28)	0.5	68	12	5.13141
Role ID=Thiamin_ABC_transporter,_ATPase_component	0.5	68	12	5.13141
Product=tRNA 4-thiouridine synthase (EC 2.8.1.4) / Rhodanese-like domain required for thiamine synthesis	1.5	68	12	5.13141
Role Name=Translation elongation factor P Lys34--(R)-beta-lysine ligase	0.5	68	12	5.13141
Role Name=Exodeoxyribonuclease V beta chain (EC 3.1.11.5)	0.5	68	12	5.13141
Product=Ribonuclease T	0.5	68	12	5.13141
Role Name=Elongation factor P-like protein	0.5	68	12	5.13141
Product=tRNA (5-methylaminomethyl-2-thiouridylate)-methyltransferase (EC 2.1.1.61) / FAD-dependent cmnm(5)s(2)U34 oxidoreductase	1.5	68	12	5.13141
Product=N-acetylornithine aminotransferase (EC 2.6.1.11) @ N-succinyl-L,L-diaminopimelate aminotransferase (EC 2.6.1.17)	2	68	12	5.13141
Product=FIG001341: Probable Fe(2+)-trafficking protein YggX	0.5	68	12	5.13141
Product=Elongation factor P-like protein	0.5	68	12	5.13141
Role Name=FAD-dependent cmnm(5)s(2)U34 oxidoreductase	0.5	68	12	5.13141
Role Name=Thiamin ABC transporter, ATPase component	0.5	68	12	5.13141
Role Name=Cytoskeleton protein RodZ	0.5	68	12	5.13141
Role Name=LSU rRNA pseudouridine(746) synthase (EC 5.4.99.29)	0.5	68	12	5.13141
Role Name=DNA gyrase inhibitor YacG	0.5	68	12	5.13141
Role Name=Thiamine kinase (EC 2.7.1.89)	0.5	68	12	5.13141
Role ID=ATP-dependent_RNA_helicase_SrmB	0.5	68	12	5.13141
Role Name=DNA mismatch repair endonuclease MutH	0.5	68	12	5.13141
Product=tRNA pseudouridine(13) synthase (EC 5.4.99.27)	0.5	68	12	5.13141
Order=Enterobacterales	0.5	68	12	5.13141
Role Name=Translation elongation factor P Lys34 hydroxylase	0.5	68	12	5.13141
Product=ADP compounds hydrolase NudE	0.5	68	12	5.13141
Role Name=Cold shock protein of CSP family => CspD (naming convention as in E.coli)	0.5	68	12	5.13141
Product=ATP-dependent RNA helicase SrmB	0.5	68	12	5.13141
Product=Thiamin ABC transporter, ATPase component	0.5	68	12	5.13141
Role Name=Chaperone protein HscA	0.5	68	12	5.13141
Role ID=Cold_shock_protein_of_CSP_family_=>_CspD_(naming_convention_as_in_E.coli)	0.5	68	12	5.13141
Role Name=Glutathione synthetase (EC 6.3.2.3)	1.5	68	12	5.13141
Phylum=Proteobacteria	0.5	68	12	5.13141
Role Name=Rhodanese-like domain required for thiamine synthesis	0.5	68	12	5.13141
Role Name=Ribonuclease T	0.5	68	12	5.13141
Role Name=tRNA pseudouridine(13) synthase (EC 5.4.99.27)	0.5	68	12	5.13141
Role ID=Chaperone_protein_HscA	0.5	68	12	5.13141
Product=Translation elongation factor P Lys34 hydroxylase	0.5	68	12	5.13141
Product=Translation elongation factor P Lys34--(R)-beta-lysine ligase	0.5	68	12	5.13141
Role Name=Guanosine-5'-triphosphate,3'-diphosphate pyrophosphatase (EC 3.6.1.40)	0.5	68	12	5.13141
Role Name=N-succinyl-L,L-diaminopimelate aminotransferase (EC 2.6.1.17)	1	68	12	5.13141
Role Name=FIG001341: Probable Fe(2+)-trafficking protein YggX	0.5	68	12	5.13141
Product=Exodeoxyribonuclease V beta chain (EC 3.1.11.5)	0.5	68	12	5.13141
Role ID=ADP_compounds_hydrolase_NudE	0.5	68	12	5.13141
Subsystem Name=Cluster containing Glutathione synthetase	3.5	68	12	5.13141
Subsystem Name=Gram-negative cluster	3	68	12	5.13141
Subsystem Name=Possible DNA repair related cluster	2	68	12	5.13141
Role ID=Periplasmic_thiol:disulfide_oxidoreductase_DsbB,_required_for_DsbA_reoxidation	0.5	68	12	5.13141
Product=Dihydrolipoamide dehydrogenase of pyruvate dehydrogenase complex (EC 1.8.1.4) @ Dihydrolipoamide dehydrogenase (EC 1.8.1.4)	2.5	68	12	5.13141
Role Name=Periplasmic thiol:disulfide oxidoreductase DsbB, required for DsbA reoxidation	0.5	68	12	5.13141
Product=Periplasmic thiol:disulfide oxidoreductase DsbB, required for DsbA reoxidation	0.5	68	12	5.13141
Product=Thiamine kinase (EC 2.7.1.89) @ Adenosylcobinamide kinase (EC 2.7.1.156)	0.5	68	12	5.13141
Subsystem Name=Bicyclomycin resistance cluster	0.5	68	12	5.13141
Product=Xanthine permease @ Xanthine:proton symporter XanP	0.5	68	12	5.13141
Subsystem Name=Lysine leader peptide	1	68	12	5.13141
Product=Adenylylsulfate kinase (EC 2.7.1.25)	1	51	29	5.13187
Role Name=Ribosyl nicotinamide transporter, PnuC-like	0.5	66	14	5.13212
Role ID=Ribosyl_nicotinamide_transporter,_PnuC-like	0.5	66	14	5.13212
Product=Ribosyl nicotinamide transporter, PnuC-like	0.5	66	14	5.13212
Product=Ribose-phosphate pyrophosphokinase (EC 2.7.6.1)	3	57	23	5.13244
Role Name=Ribose-phosphate pyrophosphokinase (EC 2.7.6.1)	3	57	23	5.13244
Role ID=Ribose-phosphate_pyrophosphokinase_(EC_2.7.6.1)	3	57	23	5.13244
Role ID=Methyl-directed_repair_DNA_adenine_methylase_(EC_2.1.1.72)	0.5	64	16	5.1352
Role Name=Methyl-directed repair DNA adenine methylase (EC 2.1.1.72)	0.5	64	16	5.1352
Product=Methyl-directed repair DNA adenine methylase (EC 2.1.1.72)	0.5	64	16	5.1352
Subclass=Gram-Negative (Diderm) cell wall components	17.5	49	31	5.13663
Role Name=Formate-dependent phosphoribosylglycinamide formyltransferase	0.5	41	39	5.13731
Role ID=Formate-dependent_phosphoribosylglycinamide_formyltransferase	0.5	41	39	5.13731
Product=Formate-dependent phosphoribosylglycinamide formyltransferase	0.5	41	39	5.13731
Role Name=5'-nucleotidase SurE (EC 3.1.3.5)	0.5	42	38	5.13774
Role ID=5'-nucleotidase_SurE_(EC_3.1.3.5)	0.5	42	38	5.13774
Role ID=YciO_protein,_TsaC/YrdC_paralog	0.5	51	29	5.13795
Role Name=YciO protein, TsaC/YrdC paralog	0.5	51	29	5.13795
Product=YciO protein, TsaC/YrdC paralog	0.5	51	29	5.13795
Subsystem Name=KDO2-Lipid A biosynthesis	15.5	62	18	5.1397
Subsystem Name=Glutathione: Non-redox reactions	2.5	68	12	5.14107
Product=Cytidine deaminase (EC 3.5.4.5)	0.5	43	37	5.14163
Role ID=Cytidine_deaminase_(EC_3.5.4.5)	0.5	43	37	5.14163
Role Name=Cytidine deaminase (EC 3.5.4.5)	0.5	43	37	5.14163
Role Name=3-isopropylmalate dehydratase small subunit (EC 4.2.1.33)	0.5	46	34	5.14314
Role ID=3-isopropylmalate_dehydrogenase_(EC_1.1.1.85)	0.5	46	34	5.14314
Role ID=3-isopropylmalate_dehydratase_small_subunit_(EC_4.2.1.33)	0.5	46	34	5.14314
Product=3-isopropylmalate dehydrogenase (EC 1.1.1.85)	0.5	46	34	5.14314
Product=3-isopropylmalate dehydratase small subunit (EC 4.2.1.33)	0.5	46	34	5.14314
Role Name=3-isopropylmalate dehydrogenase (EC 1.1.1.85)	0.5	46	34	5.14314
Role ID=2-isopropylmalate_synthase_(EC_2.3.3.13)	0.5	46	34	5.14314
Role Name=2-isopropylmalate synthase (EC 2.3.3.13)	0.5	46	34	5.14314
Product=Dihydroxy-acid dehydratase (EC 4.2.1.9)	0.5	46	34	5.14314
Role Name=Dihydroxy-acid dehydratase (EC 4.2.1.9)	0.5	46	34	5.14314
Role ID=Dihydroxy-acid_dehydratase_(EC_4.2.1.9)	0.5	46	34	5.14314
Product=2-isopropylmalate synthase (EC 2.3.3.13)	0.5	46	34	5.14314
Product=3-isopropylmalate dehydratase large subunit (EC 4.2.1.33)	0.5	46	34	5.14314
Role Name=3-isopropylmalate dehydratase large subunit (EC 4.2.1.33)	0.5	46	34	5.14314
Role ID=3-isopropylmalate_dehydratase_large_subunit_(EC_4.2.1.33)	0.5	46	34	5.14314
Subsystem Name=Outer membrane	0.5	42	38	5.14324
Product=3-dehydroquinate synthase (EC 4.2.3.4)	0.5	33	47	5.14361
Subsystem Name=Tetracycline resistance, all mechanisms	0.5	57	23	5.14389
Product=Dihydroorotate dehydrogenase (quinone) (EC 1.3.5.2)	0.5	56	24	5.14539
Role ID=Dihydroorotate_dehydrogenase_(quinone)_(EC_1.3.5.2)	0.5	56	24	5.14539
Role Name=Dihydroorotate dehydrogenase (quinone) (EC 1.3.5.2)	0.5	56	24	5.14539
Subsystem Name=Fe-S cluster assembly	11.5	70	10	5.14563
Subclass=Fe-S clusters	11.5	70	10	5.14563
Subsystem Name=Molybdenum cofactor biosynthesis	1	40	40	5.14749
Subsystem Name=Heme O and Heme A biosynthesis (with selected terminal oxidases)	9.5	69	11	5.1478
Subsystem Name=Glyoxylate bypass	2	69	11	5.1478
Product=Erythronate-4-phosphate dehydrogenase (EC 1.1.1.290)	0.5	51	29	5.14822
Product=Translation initiation factor SUI1-related protein	0.5	51	29	5.14822
Role Name=Erythronate-4-phosphate dehydrogenase (EC 1.1.1.290)	0.5	51	29	5.14822
Role Name=Translation initiation factor SUI1-related protein	0.5	51	29	5.14822
Role ID=Erythronate-4-phosphate_dehydrogenase_(EC_1.1.1.290)	0.5	51	29	5.14822
Role ID=Translation_initiation_factor_SUI1-related_protein	0.5	51	29	5.14822
Class=Metabolite damage and its repair or mitigation	16.5	46	34	5.1487
Product=Phosphoglucosamine mutase (EC 5.4.2.10) / Phosphomannomutase (EC 5.4.2.8)	0.5	73	7	5.14874
Subsystem Name=Murein hydrolase regulation and cell death	3.5	46	34	5.1504
Role Name=Diphosphomevalonate decarboxylase (EC 4.1.1.33)	0.5	63	17	5.15052
Role Name=Hydroxymethylglutaryl-CoA synthase (EC 2.3.3.10)	0.5	63	17	5.15052
Subsystem Name=Mevalonate metabolic pathway	3	63	17	5.15052
Role ID=Hydroxymethylglutaryl-CoA_synthase_(EC_2.3.3.10)	0.5	63	17	5.15052
Role Name=Hydroxymethylglutaryl-CoA reductase (EC 1.1.1.34)	0.5	63	17	5.15052
Role Name=Mevalonate kinase (EC 2.7.1.36)	0.5	63	17	5.15052
Product=Phosphomevalonate kinase (EC 2.7.4.2)	0.5	63	17	5.15052
Role ID=Hydroxymethylglutaryl-CoA_reductase_(EC_1.1.1.34)	0.5	63	17	5.15052
Product=Hydroxymethylglutaryl-CoA synthase (EC 2.3.3.10)	0.5	63	17	5.15052
Role Name=Phosphomevalonate kinase (EC 2.7.4.2)	0.5	63	17	5.15052
Role ID=Phosphomevalonate_kinase_(EC_2.7.4.2)	0.5	63	17	5.15052
Product=Mevalonate kinase (EC 2.7.1.36)	0.5	63	17	5.15052
Role ID=Diphosphomevalonate_decarboxylase_(EC_4.1.1.33)	0.5	63	17	5.15052
Product=Diphosphomevalonate decarboxylase (EC 4.1.1.33)	0.5	63	17	5.15052
Order=Lactobacillales	0.5	63	17	5.15052
Role ID=Mevalonate_kinase_(EC_2.7.1.36)	0.5	63	17	5.15052
Role ID=Isopentenyl-diphosphate_delta-isomerase,_FMN-dependent_(EC_5.3.3.2)	1.5	63	17	5.15052
Product=Isopentenyl-diphosphate delta-isomerase, FMN-dependent (EC 5.3.3.2)	1.5	63	17	5.15052
Role Name=Isopentenyl-diphosphate delta-isomerase, FMN-dependent (EC 5.3.3.2)	1.5	63	17	5.15052
Subsystem Name=Nonmevalonate Branch of Isoprenoid Biosynthesis	0.5	17	63	5.15052
Role Name=Citrate synthase (si) (EC 2.3.3.1)	0.5	32	48	5.15078
Role ID=Citrate_synthase_(si)_(EC_2.3.3.1)	0.5	32	48	5.15078
Product=Citrate synthase (si) (EC 2.3.3.1)	0.5	32	48	5.15078
Role ID=Superoxide_dismutase_[Fe]_(EC_1.15.1.1)	0.5	65	15	5.15132
Role Name=Superoxide dismutase [Fe] (EC 1.15.1.1)	0.5	65	15	5.15132
Role Name=Glutathione reductase (EC 1.8.1.7)	0.5	65	15	5.15166
Role ID=Glutathione_reductase_(EC_1.8.1.7)	0.5	65	15	5.15166
Product=Glutathione reductase (EC 1.8.1.7)	0.5	65	15	5.15166
Product=16S rRNA (uracil(1498)-N(3))-methyltransferase (EC 2.1.1.193)	1	5	75	5.15189
Role Name=16S rRNA (uracil(1498)-N(3))-methyltransferase (EC 2.1.1.193)	1	5	75	5.15189
Role ID=16S_rRNA_(uracil(1498)-N(3))-methyltransferase_(EC_2.1.1.193)	1	5	75	5.15189
Product=Ferrous iron transport periplasmic protein EfeO, contains peptidase-M75 domain and (frequently) cupredoxin-like domain	0.5	69	11	5.15241
Role Name=Ferrous iron transport periplasmic protein EfeO, contains peptidase-M75 domain and (frequently) cupredoxin-like domain	0.5	69	11	5.15241
Role ID=Ferrous_iron_transport_periplasmic_protein_EfeO,_contains_peptidase-M75_domain_and_(frequently)_cupredoxin-like_domain	0.5	69	11	5.15241
Subclass=Resistance to antibiotics and toxic compounds	33.5	32	48	5.15273
Role Name=Cytochrome c-type biogenesis protein DsbD, protein-disulfide reductase (EC 1.8.1.8)	1.5	52	28	5.1531
Product=Cytochrome c-type biogenesis protein DsbD, protein-disulfide reductase (EC 1.8.1.8)	1.5	52	28	5.1531
Role ID=Cytochrome_c-type_biogenesis_protein_DsbD,_protein-disulfide_reductase_(EC_1.8.1.8)	1.5	52	28	5.1531
Role Name=Pimeloyl-[acyl-carrier protein] methyl ester esterase BioH (EC 3.1.1.85)	2	69	11	5.15311
Product=Pimeloyl-[acyl-carrier protein] methyl ester esterase BioH (EC 3.1.1.85)	2	69	11	5.15311
Role ID=Pimeloyl-[acyl-carrier_protein]_methyl_ester_esterase_BioH_(EC_3.1.1.85)	2	69	11	5.15311
Role ID=Ribosome-associated_heat_shock_protein_implicated_in_the_recycling_of_the_50S_subunit_(S4_paralog)	1.5	30	50	5.1538
Role Name=Ribosome-associated heat shock protein implicated in the recycling of the 50S subunit (S4 paralog)	1.5	30	50	5.1538
Product=Ribosome-associated heat shock protein implicated in the recycling of the 50S subunit (S4 paralog)	1.5	30	50	5.1538
Subsystem Name=Anaerobic module of TCA	1	27	53	5.15427
Subsystem Name=Sex pheromones in Enterococcus faecalis and other Firmicutes	9.5	74	6	5.15452
Product=Para-aminobenzoate synthase, aminase component (EC 2.6.1.85)	0.5	42	38	5.15475
Role ID=RNA-binding_protein_Hfq	0.5	66	14	5.15659
Role Name=RNA-binding protein Hfq	0.5	66	14	5.15659
Product=RNA-binding protein Hfq	0.5	66	14	5.15659
Role Name=Inosine-uridine preferring nucleoside hydrolase (EC 3.2.2.1)	0.5	50	30	5.15724
Role ID=Inosine-uridine_preferring_nucleoside_hydrolase_(EC_3.2.2.1)	0.5	50	30	5.15724
Product=Inosine-uridine preferring nucleoside hydrolase (EC 3.2.2.1)	0.5	50	30	5.15724
Subsystem Name=Nucleoside uptake and degradation cluster	1	50	30	5.15724
Role ID=Ribokinase_(EC_2.7.1.15)	0.5	50	30	5.15724
Product=Ribokinase (EC 2.7.1.15)	0.5	50	30	5.15724
Role Name=Ribokinase (EC 2.7.1.15)	0.5	50	30	5.15724
Role ID=Cytochrome_d_ubiquinol_oxidase_subunit_II_(EC_1.10.3.-)	3	66	14	5.15834
Role Name=Cytochrome d ubiquinol oxidase subunit II (EC 1.10.3.-)	3	66	14	5.15834
Product=Lipopolysaccharide export system protein LptC	1	46	34	5.15969
Role Name=Lipopolysaccharide export system protein LptC	1	46	34	5.15969
Role ID=Lipopolysaccharide_export_system_protein_LptC	1	46	34	5.15969
Subsystem Name=Anaerobic dimethyl sulfoxide reductase (EC 1.8.5.3)	1.5	68	12	5.15983
Role ID=Anaerobic_dimethyl_sulfoxide_reductase_chain_A_(EC_1.8.5.3),_molybdopterin-binding_domain	0.5	68	12	5.15983
Role ID=Anaerobic_dimethyl_sulfoxide_reductase_chain_B_(EC_1.8.5.3),_iron-sulfur_binding_subunit	0.5	68	12	5.15983
Role ID=Anaerobic_dimethyl_sulfoxide_reductase_chain_C_(EC_1.8.5.3),_anchor_subunit	0.5	68	12	5.15983
Role Name=Anaerobic dimethyl sulfoxide reductase chain B (EC 1.8.5.3), iron-sulfur binding subunit	0.5	68	12	5.15983
Role Name=Anaerobic dimethyl sulfoxide reductase chain C (EC 1.8.5.3), anchor subunit	0.5	68	12	5.15983
Product=Anaerobic dimethyl sulfoxide reductase chain A (EC 1.8.5.3), molybdopterin-binding domain	0.5	68	12	5.15983
Role Name=Anaerobic dimethyl sulfoxide reductase chain A (EC 1.8.5.3), molybdopterin-binding domain	0.5	68	12	5.15983
Product=Anaerobic dimethyl sulfoxide reductase chain C (EC 1.8.5.3), anchor subunit	0.5	68	12	5.15983
Product=Anaerobic dimethyl sulfoxide reductase chain B (EC 1.8.5.3), iron-sulfur binding subunit	0.5	68	12	5.15983
Subsystem Name=Biogenesis of c-type cytochromes	5.5	42	38	5.16115
Product=1-deoxy-D-xylulose 5-phosphate reductoisomerase (EC 1.1.1.267)	1	21	59	5.16166
Role Name=1-deoxy-D-xylulose 5-phosphate reductoisomerase (EC 1.1.1.267)	1	21	59	5.16166
Role ID=1-deoxy-D-xylulose_5-phosphate_reductoisomerase_(EC_1.1.1.267)	1	21	59	5.16166
Role Name=Nicotinamide-nucleotide adenylyltransferase, NadR family (EC 2.7.7.1)	0.5	69	11	5.16183
Role ID=Ribosylnicotinamide_kinase_(EC_2.7.1.22)	0.5	69	11	5.16183
Role ID=Nicotinamide-nucleotide_adenylyltransferase,_NadR_family_(EC_2.7.7.1)	0.5	69	11	5.16183
Role Name=Ribosylnicotinamide kinase (EC 2.7.1.22)	0.5	69	11	5.16183
Subclass=Biotin	31.5	49	31	5.16375
Role Name=LSU ribosomal protein L32p	0.5	5	75	5.16437
Role ID=LSU_ribosomal_protein_L32p	0.5	5	75	5.16437
Role Name=Dihydrolipoamide acetyltransferase component of pyruvate dehydrogenase complex (EC 2.3.1.12)	3.5	66	14	5.16476
Role ID=Dihydrolipoamide_acetyltransferase_component_of_pyruvate_dehydrogenase_complex_(EC_2.3.1.12)	3.5	66	14	5.16476
Product=Dihydrolipoamide acetyltransferase component of pyruvate dehydrogenase complex (EC 2.3.1.12)	3.5	66	14	5.16476
Role Name=ATP-dependent DNA helicase Rep	0.5	68	12	5.16494
Role ID=ATP-dependent_DNA_helicase_Rep	0.5	68	12	5.16494
Product=ATP-dependent DNA helicase Rep	0.5	68	12	5.16494
Subsystem Name=Metabolite repair	10	49	31	5.16513
Role ID=Heat-inducible_transcription_repressor_HrcA	0.5	37	43	5.16543
Role Name=Heat-inducible transcription repressor HrcA	0.5	37	43	5.16543
Product=Heat-inducible transcription repressor HrcA	0.5	37	43	5.16543
Product=FIG00003370: Multicopper polyphenol oxidase	0.5	27	53	5.16733
Role Name=FIG00003370: Multicopper polyphenol oxidase	0.5	27	53	5.16733
Role ID=FIG00003370:_Multicopper_polyphenol_oxidase	0.5	27	53	5.16733
Subsystem Name=L-rhamnonate utilization cluster	0.5	69	11	5.16737
Subclass=ABC transporters	1	18	62	5.16753
Subclass=NAD and NADP	5	7	73	5.16767
Subsystem Name=NAD and NADP cofactor biosynthesis global	5	7	73	5.16767
Role Name=Biosynthetic arginine decarboxylase (EC 4.1.1.19)	0.5	48	32	5.16804
Product=Biosynthetic arginine decarboxylase (EC 4.1.1.19)	0.5	48	32	5.16804
Role ID=Biosynthetic_arginine_decarboxylase_(EC_4.1.1.19)	0.5	48	32	5.16804
Product=tRNA-5-carboxymethylaminomethyl-2-thiouridine(34) synthesis protein MnmG	1.5	77	3	5.16807
Role Name=tRNA-5-carboxymethylaminomethyl-2-thiouridine(34) synthesis protein MnmG	1.5	77	3	5.16807
Role ID=tRNA-5-carboxymethylaminomethyl-2-thiouridine(34)_synthesis_protein_MnmG	1.5	77	3	5.16807
Role Name=Lipopolysaccharide export system protein LptA	3.5	68	12	5.16833
Role ID=Lipopolysaccharide_export_system_protein_LptA	3.5	68	12	5.16833
Product=Lipopolysaccharide export system protein LptA	3.5	68	12	5.16833
Role ID=UDP-2,3-diacylglucosamine_diphosphatase_(EC_3.6.1.54)	0.5	68	12	5.16833
Product=UDP-2,3-diacylglucosamine diphosphatase (EC 3.6.1.54)	0.5	68	12	5.16833
Role Name=UDP-2,3-diacylglucosamine diphosphatase (EC 3.6.1.54)	0.5	68	12	5.16833
Subclass=Protein secretion system	2.5	62	18	5.16834
Product=Carbamoyl-phosphate synthase large chain (EC 6.3.5.5)	5	75	5	5.1686
Role Name=Carbamoyl-phosphate synthase large chain (EC 6.3.5.5)	5	75	5	5.1686
Role ID=Carbamoyl-phosphate_synthase_large_chain_(EC_6.3.5.5)	5	75	5	5.1686
Role Name=2,3,4,5-tetrahydropyridine-2,6-dicarboxylate N-acetyltransferase (EC 2.3.1.89)	1.5	61	19	5.16912
Product=2,3,4,5-tetrahydropyridine-2,6-dicarboxylate N-acetyltransferase (EC 2.3.1.89)	1.5	61	19	5.16912
Role ID=2,3,4,5-tetrahydropyridine-2,6-dicarboxylate_N-acetyltransferase_(EC_2.3.1.89)	1.5	61	19	5.16912
Subsystem Name=Methylglyoxal Metabolism	2.5	51	29	5.16918
Product=Glycine dehydrogenase [decarboxylating] (glycine cleavage system P protein) (EC 1.4.4.2)	1.5	51	29	5.16971
Role ID=Glycine_dehydrogenase_[decarboxylating]_(glycine_cleavage_system_P_protein)_(EC_1.4.4.2)	1.5	51	29	5.16971
Role Name=Glycine dehydrogenase [decarboxylating] (glycine cleavage system P protein) (EC 1.4.4.2)	1.5	51	29	5.16971
Class=Carbohydrates	25.5	12	68	5.17065
Product=Peptidoglycan glycosyltransferase FtsW (EC 2.4.1.129)	0.5	33	47	5.17085
Subclass=Multidrug efflux systems	3.5	55	25	5.17119
Product=tRNA (adenine(37)-N6)-methyltransferase	0.5	54	26	5.17216
Product=tRNA-i(6)A37 methylthiotransferase (EC 2.8.4.3)	1.5	35	45	5.17246
Product=Ribosomal protein S12p Asp88 (E. coli) methylthiotransferase (EC 2.8.4.4)	1	35	45	5.17246
Product=CDP-diacylglycerol--serine O-phosphatidyltransferase (EC 2.7.8.8)	0.5	61	19	5.1731
Role Name=DNA helicase IV (EC 3.6.4.12)	0.5	67	13	5.17388
Product=DNA helicase IV (EC 3.6.4.12)	0.5	67	13	5.17388
Role ID=DNA_helicase_IV_(EC_3.6.4.12)	0.5	67	13	5.17388
Subsystem Name=Potassium-transporting ATPase	2	46	34	5.17406
Role Name=Potassium-transporting ATPase B chain (EC 3.6.3.12) (TC 3.A.3.7.1)	0.5	46	34	5.17406
Product=Potassium-transporting ATPase B chain (EC 3.6.3.12) (TC 3.A.3.7.1)	0.5	46	34	5.17406
Role ID=Potassium-transporting_ATPase_B_chain_(EC_3.6.3.12)_(TC_3.A.3.7.1)	0.5	46	34	5.17406
Product=Potassium-transporting ATPase A chain (EC 3.6.3.12) (TC 3.A.3.7.1)	0.5	46	34	5.17406
Role ID=Osmosensitive_K+_channel_histidine_kinase_KdpD	0.5	46	34	5.17406
Role Name=Osmosensitive K+ channel histidine kinase KdpD	0.5	46	34	5.17406
Role ID=Potassium-transporting_ATPase_C_chain_(EC_3.6.3.12)_(TC_3.A.3.7.1)	0.5	46	34	5.17406
Role ID=Potassium-transporting_ATPase_A_chain_(EC_3.6.3.12)_(TC_3.A.3.7.1)	0.5	46	34	5.17406
Role Name=Potassium-transporting ATPase A chain (EC 3.6.3.12) (TC 3.A.3.7.1)	0.5	46	34	5.17406
Role Name=Potassium-transporting ATPase C chain (EC 3.6.3.12) (TC 3.A.3.7.1)	0.5	46	34	5.17406
Product=Potassium-transporting ATPase C chain (EC 3.6.3.12) (TC 3.A.3.7.1)	0.5	46	34	5.17406
Subsystem Name=5-methylaminomethyl-2-thiouridine	10.5	69	11	5.17437
Product=Dethiobiotin synthase BioD (EC 6.3.3.3)	4.5	69	11	5.17437
Product=Transcriptional repressor of PutA and PutP / Proline dehydrogenase (EC 1.5.5.2) / Delta-1-pyrroline-5-carboxylate dehydrogenase (EC 1.2.1.88)	1.5	69	11	5.17437
Product=Leucine-responsive regulatory protein, regulator for leucine (or lrp) regulon and high-affinity branched-chain amino acid transport system	0.5	69	11	5.17437
Product=Uncharacterized ferredoxin-like protein YfhL	0.5	69	11	5.17437
Product=Proposed lipoate regulatory protein YbeD	0.5	69	11	5.17437
Role ID=Leucine-responsive_regulatory_protein,_regulator_for_leucine_(or_lrp)_regulon_and_high-affinity_branched-chain_amino_acid_transport_system	0.5	69	11	5.17437
Product=tRNA 5-methylaminomethyl-2-thiouridine synthase subunit TusD	0.5	69	11	5.17437
Product=Ribosome-associated inhibitor A	1	69	11	5.17437
Role ID=Gamma-glutamyl_phosphate_reductase_(EC_1.2.1.41)	2.5	69	11	5.17437
Role ID=3-hydroxyacyl-[acyl-carrier-protein]_dehydratase,_FabA_form_(EC_4.2.1.59)	1	69	11	5.17437
Product=Gamma-glutamyl phosphate reductase (EC 1.2.1.41)	2.5	69	11	5.17437
Product=tRNA 2-thiouridine synthesis protein TusE	0.5	69	11	5.17437
Product=tRNA 5-methylaminomethyl-2-thiouridine synthase subunit TusC	0.5	69	11	5.17437
Role ID=Uncharacterized_ferredoxin-like_protein_YfhL	0.5	69	11	5.17437
Role Name=Uncharacterized ferredoxin-like protein YfhL	0.5	69	11	5.17437
Role ID=Proposed_lipoate_regulatory_protein_YbeD	0.5	69	11	5.17437
Role ID=tRNA_5-methylaminomethyl-2-thiouridine_synthase_subunit_TusD	0.5	69	11	5.17437
Role Name=tRNA 2-thiouridine synthesis protein TusE	0.5	69	11	5.17437
Role Name=Gamma-glutamyl phosphate reductase (EC 1.2.1.41)	2.5	69	11	5.17437
Role Name=Proposed lipoate regulatory protein YbeD	0.5	69	11	5.17437
Role Name=tRNA 5-methylaminomethyl-2-thiouridine synthase subunit TusC	0.5	69	11	5.17437
Role ID=Ribosome-associated_inhibitor_A	1	69	11	5.17437
Role Name=Ribosome-associated inhibitor A	1	69	11	5.17437
Product=(2E,6E)-farnesyl diphosphate synthase (EC 2.5.1.10) @ Dimethylallyltransferase (EC 2.5.1.1)	0.5	69	11	5.17437
Role ID=tRNA_5-methylaminomethyl-2-thiouridine_synthase_subunit_TusC	0.5	69	11	5.17437
Role ID=tRNA_2-thiouridine_synthesis_protein_TusE	0.5	69	11	5.17437
Role Name=Leucine-responsive regulatory protein, regulator for leucine (or lrp) regulon and high-affinity branched-chain amino acid transport system	0.5	69	11	5.17437
Product=3-hydroxyacyl-[acyl-carrier-protein] dehydratase, FabA form (EC 4.2.1.59) @ Trans-2-decenoyl-[acyl-carrier-protein] isomerase (EC 5.3.3.14)	1	69	11	5.17437
Role Name=tRNA 5-methylaminomethyl-2-thiouridine synthase subunit TusD	0.5	69	11	5.17437
Role Name=3-hydroxyacyl-[acyl-carrier-protein] dehydratase, FabA form (EC 4.2.1.59)	1	69	11	5.17437
Product=Chorismate mutase I (EC 5.4.99.5) / Cyclohexadienyl dehydrogenase (EC 1.3.1.12)(EC 1.3.1.43)	1	69	11	5.17437
Role Name=tRNA 5-methylaminomethyl-2-thiouridine synthesis sulfur carrier protein TusA	0.5	69	11	5.17437
Product=Cysteine desulfurase (EC 2.8.1.7) => IscS	0.5	69	11	5.17437
Role Name=Cysteine desulfurase (EC 2.8.1.7) => IscS	0.5	69	11	5.17437
Role Name=Cyclohexadienyl dehydrogenase (EC 1.3.1.12)(EC 1.3.1.43)	0.5	69	11	5.17437
Product=N-acetylglutamate synthase (EC 2.3.1.1)	1	69	11	5.17437
Role ID=Cyclohexadienyl_dehydrogenase_(EC_1.3.1.12)(EC_1.3.1.43)	0.5	69	11	5.17437
Role ID=tRNA_5-methylaminomethyl-2-thiouridine_synthesis_sulfur_carrier_protein_TusA	0.5	69	11	5.17437
Role ID=Cysteine_desulfurase_(EC_2.8.1.7)_=>_IscS	0.5	69	11	5.17437
Product=tRNA 5-methylaminomethyl-2-thiouridine synthesis sulfur carrier protein TusA	0.5	69	11	5.17437
Role ID=ATP-dependent_helicase_DinG/Rad3	0.5	69	11	5.17437
Product=ATP-dependent helicase DinG/Rad3	0.5	69	11	5.17437
Subsystem Name=Enterobacterial common antigen (LPS O-antigen)	1	69	11	5.17437
Role Name=ATP-dependent helicase DinG/Rad3	0.5	69	11	5.17437
Subsystem Name=Ribosome activity modulation	1.5	69	11	5.17437
Role ID=L-Proline/Glycine_betaine_transporter_ProP	0.5	69	11	5.17442
Product=L-Proline/Glycine betaine transporter ProP	0.5	69	11	5.17442
Role Name=L-Proline/Glycine betaine transporter ProP	0.5	69	11	5.17442
Product=Molybdopterin-guanine dinucleotide biosynthesis protein MobB	0.5	69	11	5.17442
Product=Molybdopterin synthase sulfur carrier subunit	0.5	69	11	5.17442
Product=Molybdopterin-synthase adenylyltransferase (EC 2.7.7.80)	0.5	69	11	5.17442
Product=Undecaprenyl-diphosphatase BcrC (EC 3.6.1.27), conveys bacitracin resistance	1	69	11	5.17442
Role ID=Undecaprenyl-diphosphatase_BcrC_(EC_3.6.1.27),_conveys_bacitracin_resistance	1	69	11	5.17442
Subsystem Name=Bacitracin resistance	0.5	69	11	5.17442
Role ID=Molybdopterin_synthase_catalytic_subunit_MoaE_(EC_2.8.1.12)	0.5	69	11	5.17442
Role ID=Poly(A)_polymerase_(EC_2.7.7.19)	0.5	69	11	5.17442
Product=Molybdopterin synthase catalytic subunit MoaE (EC 2.8.1.12)	0.5	69	11	5.17442
Role Name=Undecaprenyl-diphosphatase BcrC (EC 3.6.1.27), conveys bacitracin resistance	1	69	11	5.17442
Role ID=Molybdopterin-synthase_adenylyltransferase_(EC_2.7.7.80)	0.5	69	11	5.17442
Role Name=Poly(A) polymerase (EC 2.7.7.19)	0.5	69	11	5.17442
Role Name=Molybdopterin-synthase adenylyltransferase (EC 2.7.7.80)	0.5	69	11	5.17442
Role ID=Molybdopterin_synthase_sulfur_carrier_subunit	0.5	69	11	5.17442
Role Name=Molybdopterin synthase sulfur carrier subunit	0.5	69	11	5.17442
Subsystem Name=Polyadenylation, bacterial	0.5	69	11	5.17442
Role Name=Molybdopterin synthase catalytic subunit MoaE (EC 2.8.1.12)	0.5	69	11	5.17442
Product=Pyridoxine 5'-phosphate synthase (EC 2.6.99.2)	0.5	49	31	5.17476
Role ID=Pyridoxine_5'-phosphate_synthase_(EC_2.6.99.2)	0.5	49	31	5.17476
Role Name=Pyridoxine 5'-phosphate synthase (EC 2.6.99.2)	0.5	49	31	5.17476
Role ID=Acyl_carrier_protein_phosphodiesterase_(EC_3.1.4.14)	0.5	68	12	5.1752
Role Name=Acyl carrier protein phosphodiesterase (EC 3.1.4.14)	0.5	68	12	5.1752
Product=Acyl carrier protein phosphodiesterase (EC 3.1.4.14)	0.5	68	12	5.1752
Subclass=Ribosome biogenesis	72.5	10	70	5.17521
Role ID=2-dehydropantoate_2-reductase_(EC_1.1.1.169)	0.5	47	33	5.17544
Product=2-dehydropantoate 2-reductase (EC 1.1.1.169)	0.5	47	33	5.17544
Role Name=2-dehydropantoate 2-reductase (EC 1.1.1.169)	0.5	47	33	5.17544
Role Name=Glucose-1-phosphate thymidylyltransferase (EC 2.7.7.24)	1.5	53	27	5.17668
Product=Glucose-1-phosphate thymidylyltransferase (EC 2.7.7.24)	1.5	53	27	5.17668
Role ID=Glucose-1-phosphate_thymidylyltransferase_(EC_2.7.7.24)	1.5	53	27	5.17668
Role Name=Ferredoxin, 2Fe-2S	0.5	71	9	5.17693
Product=Ferredoxin, 2Fe-2S	0.5	71	9	5.17693
Role ID=Ferredoxin,_2Fe-2S	0.5	71	9	5.17693
Role Name=DNA replication intiation control protein YabA	0.5	63	17	5.17698
Role ID=DNA_replication_intiation_control_protein_YabA	0.5	63	17	5.17698
Product=DNA replication intiation control protein YabA	0.5	63	17	5.17698
Role Name=3-ketoacyl-CoA thiolase (EC 2.3.1.16)	3	68	12	5.17723
Role ID=3-ketoacyl-CoA_thiolase_(EC_2.3.1.16)	3	68	12	5.17723
Role ID=Lipoprotein-releasing_system_ATP-binding_protein_LolD	0.5	51	29	5.17776
Role Name=Lipoprotein-releasing system ATP-binding protein LolD	0.5	51	29	5.17776
Product=Lipoprotein-releasing system ATP-binding protein LolD	0.5	51	29	5.17776
Product=Outer membrane lipoprotein carrier protein LolA	0.5	51	29	5.17776
Subsystem Name=Lipoprotein transporter to outer membrane Lol	1.5	51	29	5.17776
Role ID=Outer_membrane_lipoprotein_carrier_protein_LolA	0.5	51	29	5.17776
Role Name=Outer membrane lipoprotein carrier protein LolA	0.5	51	29	5.17776
Product=Pyruvate oxidase (EC 1.2.3.3)	1.5	76	4	5.17797
Role ID=Pyruvate_oxidase_(EC_1.2.3.3)	1.5	76	4	5.17797
Role Name=Pyruvate oxidase (EC 1.2.3.3)	1.5	76	4	5.17797
Subsystem Name=Pyruvate Alanine Serine Interconversions	12.5	69	11	5.17805
Role ID=Purine_nucleoside_phosphorylase_(EC_2.4.2.1)	2.5	79	1	5.17807
Role Name=Tagatose 1,6-bisphosphate aldolase (EC 4.1.2.40)	1.5	79	1	5.17807
Product=Tagatose 1,6-bisphosphate aldolase (EC 4.1.2.40)	1.5	79	1	5.17807
Role ID=Tagatose_1,6-bisphosphate_aldolase_(EC_4.1.2.40)	1.5	79	1	5.17807
Role Name=Purine nucleoside phosphorylase (EC 2.4.2.1)	2.5	79	1	5.17807
Product=6-carboxy-5,6,7,8-tetrahydropterin synthase (EC 4.1.2.50)	1.5	79	1	5.17807
Family=Atopobiaceae	0.5	79	1	5.17807
Product=Uncharacterized protein YbbK / Purine nucleoside phosphorylase (EC 2.4.2.1)	0.5	79	1	5.17807
Species=Olsenella uli	0.5	79	1	5.17807
Genus=Olsenella	0.5	79	1	5.17807
Product=Acyl-phosphate:glycerol-3-phosphate O-acyltransferase PlsY	0.5	79	1	5.17807
Subclass=Fatty acids	11	18	62	5.17809
Role Name=Malonyl CoA-acyl carrier protein transacylase (EC 2.3.1.39)	1.5	18	62	5.17809
Product=Malonyl CoA-acyl carrier protein transacylase (EC 2.3.1.39)	1.5	18	62	5.17809
Role ID=Malonyl_CoA-acyl_carrier_protein_transacylase_(EC_2.3.1.39)	1.5	18	62	5.17809
Role ID=Queuine_tRNA-ribosyltransferase_(EC_2.4.2.29)	0.5	10	70	5.17844
Role Name=Queuine tRNA-ribosyltransferase (EC 2.4.2.29)	0.5	10	70	5.17844
Product=Queuine tRNA-ribosyltransferase (EC 2.4.2.29)	0.5	10	70	5.17844
Subsystem Name=Osmotic stress cluster	0.5	69	11	5.17864
Role Name=DNA-binding transcriptional activator DecR, AsnC family	0.5	69	11	5.17864
Role ID=Acetate_permease_ActP_(cation/acetate_symporter)	0.5	69	11	5.17864
Product=Inner membrane protein YjcH, clustering with ActP	0.5	69	11	5.17864
Product=Copper resistance protein CopC	1	69	11	5.17864
Product=Acetate permease ActP (cation/acetate symporter)	0.5	69	11	5.17864
Role ID=Phosphatidylglycerophosphatase_B_(EC_3.1.3.27)	1.5	69	11	5.17864
Role Name=Phosphatidylglycerophosphatase B (EC 3.1.3.27)	1.5	69	11	5.17864
Role Name=Acetate permease ActP (cation/acetate symporter)	0.5	69	11	5.17864
Product=DNA-binding transcriptional activator DecR, AsnC family	0.5	69	11	5.17864
Product=Copper resistance protein CopD	1	69	11	5.17864
Role ID=DNA-binding_transcriptional_activator_DecR,_AsnC_family	0.5	69	11	5.17864
Product=Phosphatidylglycerophosphatase B (EC 3.1.3.27)	1.5	69	11	5.17864
Role Name=Inner membrane protein YjcH, clustering with ActP	0.5	69	11	5.17864
Role ID=Inner_membrane_protein_YjcH,_clustering_with_ActP	0.5	69	11	5.17864
Role ID=6-carboxy-5,6,7,8-tetrahydropterin_synthase_(EC_4.1.2.50)	0.5	41	39	5.1795
Role Name=6-carboxy-5,6,7,8-tetrahydropterin synthase (EC 4.1.2.50)	0.5	41	39	5.1795
Role ID=1-deoxy-D-xylulose_5-phosphate_synthase_(EC_2.2.1.7)	1.5	18	62	5.1797
Product=1-deoxy-D-xylulose 5-phosphate synthase (EC 2.2.1.7)	1.5	18	62	5.1797
Role Name=1-deoxy-D-xylulose 5-phosphate synthase (EC 2.2.1.7)	1.5	18	62	5.1797
Role Name=Malonyl-[acyl-carrier protein] O-methyltransferase (EC 2.1.1.197)	1	52	28	5.17984
Role ID=Malonyl-[acyl-carrier_protein]_O-methyltransferase_(EC_2.1.1.197)	1	52	28	5.17984
Role ID=Purine_nucleotide_synthesis_repressor	0.5	67	13	5.18025
Product=Purine nucleotide synthesis repressor	0.5	67	13	5.18025
Role Name=Purine nucleotide synthesis repressor	0.5	67	13	5.18025
Role Name=Dihydroneopterin triphosphate pyrophosphohydrolase type 2	0.5	69	11	5.1803
Product=Dihydroneopterin triphosphate pyrophosphohydrolase type 2	0.5	69	11	5.1803
Role ID=Dihydroneopterin_triphosphate_pyrophosphohydrolase_type_2	0.5	69	11	5.1803
Role Name=Oxygen-independent coproporphyrinogen-III oxidase-like protein YggW	0.5	43	37	5.18033
Product=Oxygen-independent coproporphyrinogen-III oxidase-like protein YggW	0.5	43	37	5.18033
Role ID=Oxygen-independent_coproporphyrinogen-III_oxidase-like_protein_YggW	0.5	43	37	5.18033
Product=GTP-binding protein YqeH, required for biogenesis of 30S ribosome subunit	0.5	60	20	5.18042
Role ID=GTP-binding_protein_YqeH,_required_for_biogenesis_of_30S_ribosome_subunit	0.5	60	20	5.18042
Role Name=GTP-binding protein YqeH, required for biogenesis of 30S ribosome subunit	0.5	60	20	5.18042
Product=Dihydrolipoamide dehydrogenase of pyruvate dehydrogenase complex (EC 1.8.1.4)	1	66	14	5.18122
Product=Excinuclease ABC subunit A paralog of unknown function	0.5	54	26	5.18203
Role ID=Excinuclease_ABC_subunit_A_paralog_of_unknown_function	0.5	54	26	5.18203
Role Name=Excinuclease ABC subunit A paralog of unknown function	0.5	54	26	5.18203
Subsystem Name=Protein chaperones	8.5	68	12	5.18217
Product=Threonylcarbamoyl-AMP synthase (EC 2.7.7.87) / SUA5 domain with internal deletion	1	50	30	5.18225
Role ID=Anthranilate_synthase,_amidotransferase_component_(EC_4.1.3.27)	0.5	33	47	5.18247
Role Name=Anthranilate synthase, amidotransferase component (EC 4.1.3.27)	0.5	33	47	5.18247
Product=NADH-ubiquinone oxidoreductase chain C (EC 1.6.5.3) / NADH-ubiquinone oxidoreductase chain D (EC 1.6.5.3)	1	52	28	5.18256
Role Name=Protein YrdA	0.5	69	11	5.1827
Role ID=Protein_YrdA	0.5	69	11	5.1827
Product=Protein YrdA	0.5	69	11	5.1827
Product=Selenide,water dikinase (EC 2.7.9.3)	0.5	69	11	5.1827
Subsystem Name=Biotin synthesis & utilization	8.5	43	37	5.18298
Role ID=Cell_division_protein_FtsN	0.5	69	11	5.18355
Product=Cell division protein FtsN	0.5	69	11	5.18355
Product=ADP-ribose pyrophosphatase of COG1058 family (EC 3.6.1.13) / Nicotinamide-nucleotide amidase paralog YfaY, no functional activity	0.5	69	11	5.18355
Role Name=Cell division protein FtsN	0.5	69	11	5.18355
Role ID=Molybdopterin-guanine_dinucleotide_biosynthesis_protein_MobB	0.5	68	12	5.18367
Role Name=Molybdopterin-guanine dinucleotide biosynthesis protein MobB	0.5	68	12	5.18367
Product=UPF0301 protein YqgE	0.5	51	29	5.18491
Role Name=UPF0301 protein YqgE	0.5	51	29	5.18491
Role ID=UPF0301_protein_YqgE	0.5	51	29	5.18491
Subsystem Name=Entner-Doudoroff Pathway	2	37	43	5.18581
Subclass=Stress Response: Osmotic stress	6.5	44	36	5.18587
Role ID=Galactose_operon_repressor,_GalR-LacI_family_of_transcriptional_regulators	1.5	75	5	5.18664
Role Name=Galactose operon repressor, GalR-LacI family of transcriptional regulators	1.5	75	5	5.18664
Product=Galactose operon repressor, GalR-LacI family of transcriptional regulators	1.5	75	5	5.18664
Class=Iron acquisition and metabolism	2.5	57	23	5.18683
Product=Dihydroneopterin aldolase (EC 4.1.2.25)	2.5	69	11	5.18749
Role ID=Dihydroneopterin_aldolase_(EC_4.1.2.25)	2.5	69	11	5.18749
Role Name=Dihydroneopterin aldolase (EC 4.1.2.25)	2.5	69	11	5.18749
Role ID=Aspartate_racemase_(EC_5.1.1.13)	0.5	50	30	5.18784
Product=Aspartate racemase (EC 5.1.1.13)	0.5	50	30	5.18784
Role Name=Aspartate racemase (EC 5.1.1.13)	0.5	50	30	5.18784
Subsystem Name=GMP synthase	3.5	38	42	5.18794
Subclass=Tetrapyrroles	5	37	43	5.18831
Role Name=Deoxyribodipyrimidine photolyase (EC 4.1.99.3)	0.5	68	12	5.18892
Role ID=Deoxyribodipyrimidine_photolyase_(EC_4.1.99.3)	0.5	68	12	5.18892
Product=Deoxyribodipyrimidine photolyase (EC 4.1.99.3)	0.5	68	12	5.18892
Subsystem Name=Glutathione: Redox cycle	1.5	57	23	5.189
Product=membrane-anchoring domain / Glycerophosphoryl diester phosphodiesterase (EC 3.1.4.46)	0.5	59	21	5.1896
Role ID=Transketolase_(EC_2.2.1.1)	0.5	24	56	5.19228
Role Name=Transketolase (EC 2.2.1.1)	0.5	24	56	5.19228
Product=Transketolase (EC 2.2.1.1)	0.5	24	56	5.19228
Role ID=Acetate_kinase_(EC_2.7.2.1)	8.5	75	5	5.19257
Role Name=Acetate kinase (EC 2.7.2.1)	8.5	75	5	5.19257
Product=Ribosomal protein L3 N(5)-glutamine methyltransferase (EC 2.1.1.298)	0.5	69	11	5.19307
Role ID=Ribosomal_protein_L3_N(5)-glutamine_methyltransferase_(EC_2.1.1.298)	0.5	69	11	5.19307
Role Name=Ribosomal protein L3 N(5)-glutamine methyltransferase (EC 2.1.1.298)	0.5	69	11	5.19307
Subsystem Name=Histidine Biosynthesis -- gjo	10.5	30	50	5.19321
Subclass=Histidine Metabolism	10.5	30	50	5.19321
Role ID=Heterodimeric_efflux_ABC_transporter,_multidrug_resistance_=>_LmrC_subunit_of_LmrCD	0.5	68	12	5.19323
Role Name=Heterodimeric efflux ABC transporter, multidrug resistance => LmrC subunit of LmrCD	0.5	68	12	5.19323
Product=Heterodimeric efflux ABC transporter, multidrug resistance => LmrC subunit of LmrCD	0.5	68	12	5.19323
Product=Heterodimeric efflux ABC transporter, multidrug resistance => LmrD subunit of LmrCD	0.5	68	12	5.19323
Role ID=Heterodimeric_efflux_ABC_transporter,_multidrug_resistance_=>_LmrD_subunit_of_LmrCD	0.5	68	12	5.19323
Role Name=Heterodimeric efflux ABC transporter, multidrug resistance => LmrD subunit of LmrCD	0.5	68	12	5.19323
Role ID=Glutaminyl-tRNA_synthetase_(EC_6.1.1.18)	1	33	47	5.19347
Role Name=Glutaminyl-tRNA synthetase (EC 6.1.1.18)	1	33	47	5.19347
Product=Glutaminyl-tRNA synthetase (EC 6.1.1.18)	1	33	47	5.19347
Product=Molybdenum ABC transporter permease protein ModB	0.5	67	13	5.19397
Product=Cyclic pyranopterin monophosphate synthase (EC 4.6.1.17)	0.5	67	13	5.19397
Role Name=GTP 3',8-cyclase (EC 4.1.99.22)	0.5	67	13	5.19397
Product=Molybdenum ABC transporter, substrate-binding protein ModA	0.5	67	13	5.19397
Product=Molybdenum cofactor guanylyltransferase (EC 2.7.7.77)	0.5	67	13	5.19397
Role ID=Molybdenum_ABC_transporter,_substrate-binding_protein_ModA	0.5	67	13	5.19397
Product=Molybdopterin molybdenumtransferase (EC 2.10.1.1)	0.5	67	13	5.19397
Role Name=Cyclic pyranopterin monophosphate synthase (EC 4.6.1.17)	0.5	67	13	5.19397
Role ID=Molybdenum_ABC_transporter_permease_protein_ModB	0.5	67	13	5.19397
Role ID=Molybdenum_cofactor_guanylyltransferase_(EC_2.7.7.77)	0.5	67	13	5.19397
Role ID=Molybdopterin_molybdenumtransferase_(EC_2.10.1.1)	0.5	67	13	5.19397
Role Name=Molybdenum ABC transporter permease protein ModB	0.5	67	13	5.19397
Role Name=Molybdenum ABC transporter, substrate-binding protein ModA	0.5	67	13	5.19397
Product=GTP 3',8-cyclase (EC 4.1.99.22)	0.5	67	13	5.19397
Role Name=Molybdenum cofactor guanylyltransferase (EC 2.7.7.77)	0.5	67	13	5.19397
Role Name=Molybdopterin molybdenumtransferase (EC 2.10.1.1)	0.5	67	13	5.19397
Role ID=GTP_3',8-cyclase_(EC_4.1.99.22)	0.5	67	13	5.19397
Role ID=Cyclic_pyranopterin_monophosphate_synthase_(EC_4.6.1.17)	0.5	67	13	5.19397
Subclass=Protein targeting, sorting, translocation	1	40	40	5.19441
Role ID=Glycerate_kinase_(EC_2.7.1.31)	0.5	68	12	5.19569
Product=Glycerate kinase (EC 2.7.1.31)	0.5	68	12	5.19569
Role Name=Glycerate kinase (EC 2.7.1.31)	0.5	68	12	5.19569
Role ID=Peptide-methionine_(S)-S-oxide_reductase_MsrA_(EC_1.8.4.11)	2.5	75	5	5.19599
Role Name=Peptide-methionine (S)-S-oxide reductase MsrA (EC 1.8.4.11)	2.5	75	5	5.19599
Subclass=CO2 fixation	12	68	12	5.19619
Subsystem Name=Lipopolysaccharide transporter LptABC	2.5	47	33	5.19664
Subsystem Name=Lpt lipopolysaccharide transport system	5.5	47	33	5.19664
Subsystem Name=Biotin biosynthesis	8.5	45	35	5.1967
Product=3-oxoacyl-[acyl-carrier-protein] synthase, KASII (EC 2.3.1.179)	1.5	21	59	5.19715
Role Name=3-oxoacyl-[acyl-carrier-protein] synthase, KASIII (EC 2.3.1.180)	1.5	21	59	5.19715
Role Name=3-oxoacyl-[acyl-carrier-protein] synthase, KASII (EC 2.3.1.179)	1.5	21	59	5.19715
Role Name=3-hydroxyacyl-[acyl-carrier-protein] dehydratase, FabZ form (EC 4.2.1.59)	0.5	21	59	5.19715
Role ID=3-oxoacyl-[acyl-carrier-protein]_synthase,_KASII_(EC_2.3.1.179)	1.5	21	59	5.19715
Role ID=3-oxoacyl-[acyl-carrier-protein]_synthase,_KASIII_(EC_2.3.1.180)	1.5	21	59	5.19715
Role ID=3-hydroxyacyl-[acyl-carrier-protein]_dehydratase,_FabZ_form_(EC_4.2.1.59)	0.5	21	59	5.19715
Product=3-oxoacyl-[acyl-carrier-protein] synthase, KASIII (EC 2.3.1.180)	1.5	21	59	5.19715
Role ID=Cytochrome_d_ubiquinol_oxidase_subunit_I_(EC_1.10.3.-)	3	67	13	5.19727
Role Name=Cytochrome d ubiquinol oxidase subunit I (EC 1.10.3.-)	3	67	13	5.19727
Product=Ribosome modulation factor	0.5	71	9	5.19763
Role Name=Ribosome modulation factor	0.5	71	9	5.19763
Role ID=Ribosome_modulation_factor	0.5	71	9	5.19763
Role ID=D-alanine--poly(phosphoribitol)_ligase_ACP_subunit_(EC_6.1.1.13)	0.5	60	20	5.19785
Role Name=D-alanine--poly(phosphoribitol) ligase ACP subunit (EC 6.1.1.13)	0.5	60	20	5.19785
Product=D-alanine--poly(phosphoribitol) ligase ACP subunit (EC 6.1.1.13)	0.5	60	20	5.19785
Subsystem Name=D-alanylation of teichoic acid	2.5	60	20	5.19785
Subclass=Gram-Positive (Monoderm) cell wall components	2.5	60	20	5.19785
Product=D-alanyl transfer protein DltB	0.5	60	20	5.19785
Role ID=D-alanyl_transfer_protein_DltB	0.5	60	20	5.19785
Role Name=Poly(glycerophosphate chain) D-alanine transfer protein DltD	0.5	60	20	5.19785
Role ID=D-alanine--poly(phosphoribitol)_ligase_subunit_1_(EC_6.1.1.13)	0.5	60	20	5.19785
Product=Poly(glycerophosphate chain) D-alanine transfer protein DltD	0.5	60	20	5.19785
Product=D-alanine--poly(phosphoribitol) ligase subunit 1 (EC 6.1.1.13)	0.5	60	20	5.19785
Role Name=D-alanine--poly(phosphoribitol) ligase subunit 1 (EC 6.1.1.13)	0.5	60	20	5.19785
Role ID=Poly(glycerophosphate_chain)_D-alanine_transfer_protein_DltD	0.5	60	20	5.19785
Role Name=D-alanyl transfer protein DltB	0.5	60	20	5.19785
Role Name=Alternative ribosome-rescue factor A	0.5	71	9	5.19802
Role ID=Alternative_ribosome-rescue_factor_A	0.5	71	9	5.19802
Product=Alternative ribosome-rescue factor A	0.5	71	9	5.19802
Product=2-C-methyl-D-erythritol 2,4-cyclodiphosphate synthase (EC 4.6.1.12)	0.5	28	52	5.19845
Role ID=NADP-specific_glutamate_dehydrogenase_(EC_1.4.1.4)	0.5	16	64	5.20018
Role Name=NADP-specific glutamate dehydrogenase (EC 1.4.1.4)	0.5	16	64	5.20018
Product=Aminodeoxychorismate lyase (EC 4.1.3.38)	0.5	41	39	5.2003
Product=Nicotinamide-nucleotide amidase (EC 3.5.1.42)	0.5	48	32	5.20072
Product=Malonyl-[acyl-carrier protein] O-methyltransferase (EC 2.1.1.197)	1	58	22	5.20151
Role Name=2-C-methyl-D-erythritol 4-phosphate cytidylyltransferase (EC 2.7.7.60)	0.5	27	53	5.20178
Role ID=2-C-methyl-D-erythritol_4-phosphate_cytidylyltransferase_(EC_2.7.7.60)	0.5	27	53	5.20178
Subclass=Pyrimidines	13.5	73	7	5.20184
Product=Phosphate acetyltransferase (EC 2.3.1.8)	5	77	3	5.20198
Role Name=Homoserine dehydrogenase (EC 1.1.1.3)	1	6	74	5.20328
Subsystem Name=Aspartate to Threonine Module	1.5	6	74	5.20328
Role ID=Homoserine_dehydrogenase_(EC_1.1.1.3)	1	6	74	5.20328
Subsystem Name=Aspartate to Homoserine module	1.5	6	74	5.20328
Subsystem Name=D-gluconate and ketogluconates metabolism	6	69	11	5.20375
Product=Cold shock protein of CSP family => CspC (naming convention as in E.coli)	0.5	69	11	5.20395
Role Name=Cold shock protein of CSP family => CspC (naming convention as in E.coli)	0.5	69	11	5.20395
Role ID=Cold_shock_protein_of_CSP_family_=>_CspC_(naming_convention_as_in_E.coli)	0.5	69	11	5.20395
Subclass=Two-component regulatory systems	1	69	11	5.20403
Role ID=Phosphate_ABC_transporter,_ATP-binding_protein_PstB_(TC_3.A.1.7.1)	1.5	62	18	5.20428
Role Name=Phosphate ABC transporter, ATP-binding protein PstB (TC 3.A.1.7.1)	1.5	62	18	5.20428
Product=Phosphate ABC transporter, ATP-binding protein PstB (TC 3.A.1.7.1)	1.5	62	18	5.20428
Subsystem Name=Proline biosynthesis (for review)	11.5	65	15	5.20491
Role ID=Chemotaxis_response_-_phosphatase_CheZ	0.5	71	9	5.20567
Role Name=LysR family transcriptional regulator HdfR	0.5	71	9	5.20567
Role Name=Chemotaxis response - phosphatase CheZ	0.5	71	9	5.20567
Role Name=Regulator of sigma S factor FliZ	0.5	71	9	5.20567
Product=Regulator of sigma S factor FliZ	0.5	71	9	5.20567
Role ID=Flagellar_biosynthesis_protein_FliT	0.5	71	9	5.20567
Role ID=Flagellar_transcriptional_activator_FlhC	0.5	71	9	5.20567
Role ID=Flagellar_transcriptional_activator_FlhD	0.5	71	9	5.20567
Product=Chemotaxis response - phosphatase CheZ	0.5	71	9	5.20567
Role Name=Flagellar transcriptional activator FlhC	0.5	71	9	5.20567
Product=Flagellar biosynthesis protein FliT	0.5	71	9	5.20567
Product=Flagellar transcriptional activator FlhC	0.5	71	9	5.20567
Product=Flagellar transcriptional activator FlhD	0.5	71	9	5.20567
Product=LysR family transcriptional regulator HdfR	0.5	71	9	5.20567
Role ID=Regulator_of_sigma_S_factor_FliZ	0.5	71	9	5.20567
Role ID=LysR_family_transcriptional_regulator_HdfR	0.5	71	9	5.20567
Role Name=Flagellar biosynthesis protein FliT	0.5	71	9	5.20567
Role Name=Flagellar transcriptional activator FlhD	0.5	71	9	5.20567
Product=ADP-dependent (S)-NAD(P)H-hydrate dehydratase (EC 4.2.1.136)	0.5	62	18	5.20584
Subsystem Name=Trk and Ktr potassium uptake systems	1	11	69	5.20586
Product=Malate:quinone oxidoreductase (EC 1.1.5.4)	0.5	70	10	5.2059
Role ID=Aconitate_hydratase_(EC_4.2.1.3)	2.5	70	10	5.2059
Role ID=Malate:quinone_oxidoreductase_(EC_1.1.5.4)	0.5	70	10	5.2059
Role Name=Aconitate hydratase (EC 4.2.1.3)	2.5	70	10	5.2059
Role Name=Malate:quinone oxidoreductase (EC 1.1.5.4)	0.5	70	10	5.2059
Role Name=Isopentenyl-diphosphate Delta-isomerase (EC 5.3.3.2)	0.5	67	13	5.20638
Role ID=Isopentenyl-diphosphate_Delta-isomerase_(EC_5.3.3.2)	0.5	67	13	5.20638
Subsystem Name=Ribosomal protein S12p Asp methylthiotransferase	3.5	36	44	5.20666
Role ID=Dipeptidyl_carboxypeptidase_Dcp_(EC_3.4.15.5)	0.5	51	29	5.20674
Product=Dipeptidyl carboxypeptidase Dcp (EC 3.4.15.5)	0.5	51	29	5.20674
Role Name=Dipeptidyl carboxypeptidase Dcp (EC 3.4.15.5)	0.5	51	29	5.20674
Role ID=ATP-dependent_RNA_helicase_YfmL	0.5	59	21	5.20692
Product=ATP-dependent RNA helicase YfmL	0.5	59	21	5.20692
Role Name=ATP-dependent RNA helicase YfmL	0.5	59	21	5.20692
Product=2,3-bisphosphoglycerate-independent phosphoglycerate mutase (EC 5.4.2.12)	0.5	34	46	5.20747
Role ID=2,3-bisphosphoglycerate-independent_phosphoglycerate_mutase_(EC_5.4.2.12)	0.5	34	46	5.20747
Role Name=2,3-bisphosphoglycerate-independent phosphoglycerate mutase (EC 5.4.2.12)	0.5	34	46	5.20747
Subsystem Name=Proteasome bacterial	4.5	62	18	5.208
Product=SSU ribosomal protein S12p (S23e)	2.5	28	52	5.20865
Role ID=SSU_ribosomal_protein_S12p_(S23e)	2.5	28	52	5.20865
Role Name=SSU ribosomal protein S12p (S23e)	2.5	28	52	5.20865
Role ID=2-dehydro-3-deoxygluconokinase_(EC_2.7.1.45)	0.5	34	46	5.20869
Role Name=2-dehydro-3-deoxygluconokinase (EC 2.7.1.45)	0.5	34	46	5.20869
Product=2-dehydro-3-deoxygluconokinase (EC 2.7.1.45)	0.5	34	46	5.20869
Product=Formate efflux transporter FocA	0.5	63	17	5.20938
Role Name=Formate efflux transporter FocA	0.5	63	17	5.20938
Role ID=Formate_efflux_transporter_FocA	0.5	63	17	5.20938
Role Name=Hydroxymethylpyrimidine kinase (EC 2.7.1.49)	1.5	76	4	5.21099
Product=Hydroxymethylpyrimidine kinase (EC 2.7.1.49) @ Hydroxymethylpyrimidine phosphate kinase ThiD (EC 2.7.4.7)	1.5	76	4	5.21099
Role ID=Hydroxymethylpyrimidine_kinase_(EC_2.7.1.49)	1.5	76	4	5.21099
Product=ABC transporter, ATP-binding protein EcsA	0.5	64	16	5.21141
Role ID=ABC_transporter,_permease_protein_EscB	0.5	64	16	5.21141
Product=ABC transporter, permease protein EscB	0.5	64	16	5.21141
Role Name=ABC transporter, ATP-binding protein EcsA	0.5	64	16	5.21141
Role Name=ABC transporter, permease protein EscB	0.5	64	16	5.21141
Role ID=ABC_transporter,_ATP-binding_protein_EcsA	0.5	64	16	5.21141
Subclass=Aminoacyl-tRNA-synthetases	33.5	34	46	5.21216
Role Name=Alpha-acetolactate decarboxylase (EC 4.1.1.5)	1.5	67	13	5.21302
Product=Alpha-acetolactate decarboxylase (EC 4.1.1.5)	1.5	67	13	5.21302
Role ID=Alpha-acetolactate_decarboxylase_(EC_4.1.1.5)	1.5	67	13	5.21302
Product=Acetolactate synthase, catabolic (EC 2.2.1.6)	1	67	13	5.21302
Role Name=Acetolactate synthase, catabolic (EC 2.2.1.6)	1	67	13	5.21302
Role ID=Acetolactate_synthase,_catabolic_(EC_2.2.1.6)	1	67	13	5.21302
Subsystem Name=Alpha-acetolactate operon	1	67	13	5.21302
Role ID=Barstar,_ribonuclease_(Barnase)_inhibitor	0.5	69	11	5.21339
Role Name=Barstar, ribonuclease (Barnase) inhibitor	0.5	69	11	5.21339
Product=Barstar, ribonuclease (Barnase) inhibitor	0.5	69	11	5.21339
Subsystem Name=DNA repair system including RecA, MutS and a hypothetical protein	2.5	4	76	5.2151
Role Name=NADH-ubiquinone oxidoreductase chain E (EC 1.6.5.3)	1.5	69	11	5.21539
Role Name=NADH-ubiquinone oxidoreductase chain F (EC 1.6.5.3)	1.5	69	11	5.21539
Product=NADH-ubiquinone oxidoreductase chain G (EC 1.6.5.3)	1.5	69	11	5.21539
Product=NADH-ubiquinone oxidoreductase chain E (EC 1.6.5.3)	1.5	69	11	5.21539
Role Name=NADH-ubiquinone oxidoreductase chain G (EC 1.6.5.3)	1.5	69	11	5.21539
Product=NADH-ubiquinone oxidoreductase chain F (EC 1.6.5.3)	1.5	69	11	5.21539
Subsystem Name=NADH ubiquinone oxidoreductase	7	69	11	5.21539
Role ID=NADH-ubiquinone_oxidoreductase_chain_G_(EC_1.6.5.3)	1.5	69	11	5.21539
Role ID=NADH-ubiquinone_oxidoreductase_chain_F_(EC_1.6.5.3)	1.5	69	11	5.21539
Subsystem Name=NADH ubiquinone oxidoreductase vs. multi-subunit cation antiporter	7	69	11	5.21539
Role ID=NADH-ubiquinone_oxidoreductase_chain_E_(EC_1.6.5.3)	1.5	69	11	5.21539
Role Name=Cell division protein FtsI [Peptidoglycan synthetase] (EC 2.4.1.129)	0.5	18	62	5.21661
Role ID=Cell_division_protein_FtsI_[Peptidoglycan_synthetase]_(EC_2.4.1.129)	0.5	18	62	5.21661
Role Name=ATP phosphoribosyltransferase (EC 2.4.2.17) => HisGl	0.5	43	37	5.21693
Role ID=ATP_phosphoribosyltransferase_(EC_2.4.2.17)_=>_HisGl	0.5	43	37	5.21693
Product=ATP phosphoribosyltransferase (EC 2.4.2.17) => HisGl	0.5	43	37	5.21693
Role ID=Cytochrome_c-type_biogenesis_protein_CcmG/DsbE,_thiol:disulfide_oxidoreductase	0.5	69	11	5.21698
Role Name=Cytochrome c-type biogenesis protein CcmG/DsbE, thiol:disulfide oxidoreductase	0.5	69	11	5.21698
Product=Cytochrome c-type biogenesis protein CcmG/DsbE, thiol:disulfide oxidoreductase	0.5	69	11	5.21698
Role Name=RNA polymerase sigma factor RpoD	1.5	56	24	5.21788
Role ID=RNA_polymerase_sigma_factor_RpoD	1.5	56	24	5.21788
Product=RNA polymerase sigma factor RpoD	1.5	56	24	5.21788
Product=Nucleotidase YfbR, HD superfamily	0.5	74	6	5.21799
Role Name=Nucleotidase YfbR, HD superfamily	0.5	74	6	5.21799
Role ID=Nucleotidase_YfbR,_HD_superfamily	0.5	74	6	5.21799
Role ID=ADP-ribose_pyrophosphatase_of_COG1058_family_(EC_3.6.1.13)	1.5	70	10	5.21862
Role Name=ADP-ribose pyrophosphatase of COG1058 family (EC 3.6.1.13)	1.5	70	10	5.21862
Product=Formyltetrahydrofolate deformylase (EC 3.5.1.10)	0.5	52	28	5.21869
Role Name=Formyltetrahydrofolate deformylase (EC 3.5.1.10)	0.5	52	28	5.21869
Role ID=Formyltetrahydrofolate_deformylase_(EC_3.5.1.10)	0.5	52	28	5.21869
Role Name=Long-chain-fatty-acid--CoA ligase (EC 6.2.1.3)	1	29	51	5.21871
Role ID=Long-chain-fatty-acid--CoA_ligase_(EC_6.2.1.3)	1	29	51	5.21871
Product=Long-chain-fatty-acid--CoA ligase (EC 6.2.1.3)	1	29	51	5.21871
Product=(E)-4-hydroxy-3-methylbut-2-enyl-diphosphate synthase (flavodoxin) (EC 1.17.7.3)	0.5	26	54	5.21897
Role ID=4-hydroxy-3-methylbut-2-enyl_diphosphate_reductase_(EC_1.17.7.4)	0.5	26	54	5.21897
Role Name=(E)-4-hydroxy-3-methylbut-2-enyl-diphosphate synthase (flavodoxin) (EC 1.17.7.3)	0.5	26	54	5.21897
Role Name=4-hydroxy-3-methylbut-2-enyl diphosphate reductase (EC 1.17.7.4)	0.5	26	54	5.21897
Role ID=(E)-4-hydroxy-3-methylbut-2-enyl-diphosphate_synthase_(flavodoxin)_(EC_1.17.7.3)	0.5	26	54	5.21897
Role Name=Endonuclease III (EC 4.2.99.18)	1.5	60	20	5.21926
Role ID=Endonuclease_III_(EC_4.2.99.18)	1.5	60	20	5.21926
Product=Endonuclease III (EC 4.2.99.18)	1.5	60	20	5.21926
Role ID=1,4-dihydroxy-2-naphthoyl-CoA_hydrolase_(EC_3.1.2.28)_in_menaquinone_biosynthesis	0.5	52	28	5.21928
Role Name=1,4-dihydroxy-2-naphthoyl-CoA hydrolase (EC 3.1.2.28) in menaquinone biosynthesis	0.5	52	28	5.21928
Product=Thymidine kinase (EC 2.7.1.21)	0.5	34	46	5.21938
Role Name=Thymidine kinase (EC 2.7.1.21)	0.5	34	46	5.21938
Role ID=Thymidine_kinase_(EC_2.7.1.21)	0.5	34	46	5.21938
Role ID=Malate_synthase_(EC_2.3.3.9)	0.5	70	10	5.22025
Role Name=Isocitrate lyase (EC 4.1.3.1)	0.5	70	10	5.22025
Product=Malate synthase (EC 2.3.3.9)	0.5	70	10	5.22025
Subsystem Name=Quinone oxidoreductase family	2.5	70	10	5.22025
Role Name=Malate synthase (EC 2.3.3.9)	0.5	70	10	5.22025
Product=Isocitrate lyase (EC 4.1.3.1)	0.5	70	10	5.22025
Role ID=Isocitrate_lyase_(EC_4.1.3.1)	0.5	70	10	5.22025
Role ID=Phosphoadenylyl-sulfate_reductase_[thioredoxin]_(EC_1.8.4.8)	0.5	70	10	5.22025
Product=Phosphoadenylyl-sulfate reductase [thioredoxin] (EC 1.8.4.8)	0.5	70	10	5.22025
Role ID=Sulfite_reductase_[NADPH]_flavoprotein_alpha-component_(EC_1.8.1.2)	0.5	70	10	5.22025
Role Name=Sulfite reductase [NADPH] flavoprotein alpha-component (EC 1.8.1.2)	0.5	70	10	5.22025
Role Name=Phosphoadenylyl-sulfate reductase [thioredoxin] (EC 1.8.4.8)	0.5	70	10	5.22025
Product=Sulfite reductase [NADPH] flavoprotein alpha-component (EC 1.8.1.2)	0.5	70	10	5.22025
Role ID=Aconitate_hydratase_2_(EC_4.2.1.3)	1	70	10	5.22034
Role Name=Aconitate hydratase 2 (EC 4.2.1.3)	1	70	10	5.22034
Role ID=Universal_stress_protein_A	0.5	70	10	5.22034
Role Name=Universal stress protein A	0.5	70	10	5.22034
Product=Universal stress protein A	0.5	70	10	5.22034
Role Name=Universal stress protein G	0.5	70	10	5.22034
Product=Universal stress protein G	0.5	70	10	5.22034
Role ID=Universal_stress_protein_G	0.5	70	10	5.22034
Product=3-ketoacyl-CoA thiolase (EC 2.3.1.16)	2	70	10	5.22034
Role Name=Cytochrome O ubiquinol oxidase subunit III (EC 1.10.3.-)	1	70	10	5.22034
Role ID=Cytochrome_O_ubiquinol_oxidase_subunit_IV_(EC_1.10.3.-)	1	70	10	5.22034
Role Name=Cytochrome O ubiquinol oxidase subunit IV (EC 1.10.3.-)	1	70	10	5.22034
Role ID=Cytochrome_O_ubiquinol_oxidase_subunit_I_(EC_1.10.3.-)	1	70	10	5.22034
Role ID=Cytochrome_O_ubiquinol_oxidase_subunit_II_(EC_1.10.3.-)	1	70	10	5.22034
Role Name=Universal stress protein B	0.5	70	10	5.22034
Product=Universal stress protein B	0.5	70	10	5.22034
Role ID=Cytochrome_O_ubiquinol_oxidase_subunit_III_(EC_1.10.3.-)	1	70	10	5.22034
Subsystem Name=Cytochrome bo ubiquinol oxidase	2.5	70	10	5.22034
Product=Cytochrome O ubiquinol oxidase subunit I (EC 1.10.3.-)	1	70	10	5.22034
Role Name=Cytochrome O ubiquinol oxidase subunit II (EC 1.10.3.-)	1	70	10	5.22034
Product=Cytochrome O ubiquinol oxidase subunit II (EC 1.10.3.-)	1	70	10	5.22034
Product=Cytochrome O ubiquinol oxidase subunit III (EC 1.10.3.-)	1	70	10	5.22034
Role Name=Cytochrome O ubiquinol oxidase subunit I (EC 1.10.3.-)	1	70	10	5.22034
Product=Cytochrome O ubiquinol oxidase subunit IV (EC 1.10.3.-)	1	70	10	5.22034
Role ID=Universal_stress_protein_B	0.5	70	10	5.22034
Product=Universal stress protein E	0.5	70	10	5.22034
Role Name=Universal stress protein E	0.5	70	10	5.22034
Role ID=Universal_stress_protein_E	0.5	70	10	5.22034
Role ID=Heme_O_synthase,_protoheme_IX_farnesyltransferase,_COX10-CtaB	3.5	70	10	5.22034
Role Name=Heme O synthase, protoheme IX farnesyltransferase, COX10-CtaB	3.5	70	10	5.22034
Product=Heme O synthase, protoheme IX farnesyltransferase, COX10-CtaB	3.5	70	10	5.22034
Subsystem Name=Barnase-barstar complex	0.5	68	12	5.22047
Subclass=Proline and 4-hydroxyproline	17.5	59	21	5.22072
Product=Superoxide dismutase [Fe] (EC 1.15.1.1)	0.5	66	14	5.22082
Role Name=Murein hydrolase activator EnvC	0.5	47	33	5.22108
Role ID=Murein_hydrolase_activator_EnvC	0.5	47	33	5.22108
Product=Murein hydrolase activator EnvC	0.5	47	33	5.22108
Product=Formate--tetrahydrofolate ligase (EC 6.3.4.3)	0.5	13	67	5.2219
Role Name=Formate--tetrahydrofolate ligase (EC 6.3.4.3)	0.5	13	67	5.2219
Role ID=Formate--tetrahydrofolate_ligase_(EC_6.3.4.3)	0.5	13	67	5.2219
Product=L-serine dehydratase, beta subunit (EC 4.3.1.17) / L-serine dehydratase, alpha subunit (EC 4.3.1.17)	3	34	46	5.22231
Product=LSU ribosomal maturation GTPase RbgA (B. subtilis YlqF)	0.5	45	35	5.22282
Role ID=LSU_ribosomal_maturation_GTPase_RbgA_(B._subtilis_YlqF)	0.5	45	35	5.22282
Role Name=LSU ribosomal maturation GTPase RbgA (B. subtilis YlqF)	0.5	45	35	5.22282
Product=DNA double-strand break repair Rad50 ATPase	0.5	78	2	5.22298
Role ID=DNA_double-strand_break_repair_Rad50_ATPase	0.5	78	2	5.22298
Role Name=DNA double-strand break repair Rad50 ATPase	0.5	78	2	5.22298
Role Name=Ribosomal protein S12p Asp88 (E. coli) methylthiotransferase (EC 2.8.4.4)	1	34	46	5.22422
Role ID=Ribosomal_protein_S12p_Asp88_(E._coli)_methylthiotransferase_(EC_2.8.4.4)	1	34	46	5.22422
Role ID=tRNA-i(6)A37_methylthiotransferase_(EC_2.8.4.3)	1.5	34	46	5.22422
Role Name=tRNA-i(6)A37 methylthiotransferase (EC 2.8.4.3)	1.5	34	46	5.22422
Class=Cell Cycle, Cell Division and Death	49.5	27	53	5.22427
Subsystem Name=Proline, 4-hydroxyproline uptake and utilization	1.5	55	25	5.22491
Product=Cytochrome d ubiquinol oxidase subunit X (EC 1.10.3.-)	2	70	10	5.22505
Role Name=tRNA 5-methylaminomethyl-2-thiouridine synthase subunit TusB	0.5	70	10	5.22505
Role ID=tRNA_5-methylaminomethyl-2-thiouridine_synthase_subunit_TusB	0.5	70	10	5.22505
Role Name=Cytochrome d ubiquinol oxidase subunit X (EC 1.10.3.-)	2	70	10	5.22505
Product=tRNA 5-methylaminomethyl-2-thiouridine synthase subunit TusB	0.5	70	10	5.22505
Role ID=Cytochrome_d_ubiquinol_oxidase_subunit_X_(EC_1.10.3.-)	2	70	10	5.22505
Role Name=LSU ribosomal protein L31p	0.5	5	75	5.22597
Role ID=LSU_ribosomal_protein_L31p	0.5	5	75	5.22597
Product=3-deoxy-D-manno-octulosonic acid transferase (EC 2.4.99.12)(EC 2.4.99.13)	0.5	47	33	5.22601
Subsystem Name=Formate dehydrogenase	0.5	67	13	5.22605
Role ID=GTP_cyclohydrolase_I_(EC_3.5.4.16)_type_1	2.5	41	39	5.22625
Role Name=GTP cyclohydrolase I (EC 3.5.4.16) type 1	2.5	41	39	5.22625
Product=GTP cyclohydrolase I (EC 3.5.4.16) type 1	2.5	41	39	5.22625
Subsystem Name=Fatty Acid Biosynthesis cluster	2.5	16	64	5.22667
Role ID=tRNA_(adenine(37)-N6)-methyltransferase	0.5	53	27	5.22676
Role Name=tRNA (adenine(37)-N6)-methyltransferase	0.5	53	27	5.22676
Subsystem Name=Threonylcarbamoyladenosine	4.5	53	27	5.22676
Subclass=Protein processing and modification	5.5	8	72	5.22693
Role ID=Gluconate_permease,_Bsu4004_homolog	0.5	74	6	5.22815
Product=Gluconate permease, Bsu4004 homolog	0.5	74	6	5.22815
Role Name=Gluconate permease, Bsu4004 homolog	0.5	74	6	5.22815
Subsystem Name=Aminoglycoside modifying enzymes: O-nucleotidyltransferases	0.5	69	11	5.22821
Product=Choloylglycine hydrolase (EC 3.5.1.24)	3.5	76	4	5.22855
Subsystem Name=Bile hydrolysis	3.5	76	4	5.22855
Role ID=Choloylglycine_hydrolase_(EC_3.5.1.24)	3.5	76	4	5.22855
Role Name=Choloylglycine hydrolase (EC 3.5.1.24)	3.5	76	4	5.22855
Role ID=Urocanate_hydratase_(EC_4.2.1.49)	0.5	52	28	5.22897
Role Name=Urocanate hydratase (EC 4.2.1.49)	0.5	52	28	5.22897
Product=Urocanate hydratase (EC 4.2.1.49)	0.5	52	28	5.22897
Role Name=Imidazolonepropionase (EC 3.5.2.7)	0.5	52	28	5.22897
Product=Imidazolonepropionase (EC 3.5.2.7)	0.5	52	28	5.22897
Role ID=Imidazolonepropionase_(EC_3.5.2.7)	0.5	52	28	5.22897
Role ID=Histidine_ammonia-lyase_(EC_4.3.1.3)	0.5	52	28	5.22897
Product=Histidine ammonia-lyase (EC 4.3.1.3)	0.5	52	28	5.22897
Role Name=Histidine ammonia-lyase (EC 4.3.1.3)	0.5	52	28	5.22897
Subsystem Name=Histidine Degradation	4	52	28	5.22897
Role ID=ATP-dependent_Clp_protease,_ATP-binding_subunit_ClpC	0.5	37	43	5.22916
Product=ATP-dependent Clp protease, ATP-binding subunit ClpC	0.5	37	43	5.22916
Role Name=ATP-dependent Clp protease, ATP-binding subunit ClpC	0.5	37	43	5.22916
Product=NadR transcriptional regulator / Nicotinamide-nucleotide adenylyltransferase, NadR family (EC 2.7.7.1) / Ribosylnicotinamide kinase (EC 2.7.1.22)	1.5	70	10	5.22961
Role ID=NadR_transcriptional_regulator	0.5	70	10	5.22961
Role ID=Osmotically_inducible_protein_OsmY	0.5	70	10	5.22961
Product=Osmotically inducible protein OsmY	0.5	70	10	5.22961
Role Name=NadR transcriptional regulator	0.5	70	10	5.22961
Role Name=Osmotically inducible protein OsmY	0.5	70	10	5.22961
Role Name=D-amino acid dehydrogenase (EC 1.4.99.6)	0.5	70	10	5.22962
Product=D-amino acid dehydrogenase (EC 1.4.99.6)	0.5	70	10	5.22962
Role ID=D-amino_acid_dehydrogenase_(EC_1.4.99.6)	0.5	70	10	5.22962
Role ID=Repair_of_Iron_Centers_di-iron_protein	0.5	45	35	5.22966
Role Name=Repair of Iron Centers di-iron protein	0.5	45	35	5.22966
Product=Cold shock protein of CSP family	0.5	38	42	5.22972
Role Name=Lipoate-protein ligase A	0.5	28	52	5.22991
Product=Lipoate-protein ligase A	0.5	28	52	5.22991
Role ID=Lipoate-protein_ligase_A	0.5	28	52	5.22991
Product=Lipopolysaccharide export system permease protein LptG	0.5	47	33	5.22996
Product=Outer membrane protein assembly factor YaeT	0.5	47	33	5.22996
Role ID=Outer_membrane_protein_assembly_factor_YaeT	0.5	47	33	5.22996
Role Name=Outer membrane protein assembly factor YaeT	0.5	47	33	5.22996
Role Name=2-ketoaldonate reductase, broad specificity (EC 1.1.1.215)	0.5	71	9	5.23011
Role ID=2-ketoaldonate_reductase,_broad_specificity_(EC_1.1.1.215)	0.5	71	9	5.23011
Product=Anaerobic respiratory reductase chaperone	0.5	69	11	5.2307
Role Name=Formate dehydrogenase O alpha subunit (EC 1.2.1.2)	0.5	69	11	5.2307
Role ID=Formate_dehydrogenase_O_alpha_subunit_(EC_1.2.1.2)	0.5	69	11	5.2307
Role ID=Anaerobic_respiratory_reductase_chaperone	0.5	69	11	5.2307
Role Name=Anaerobic respiratory reductase chaperone	0.5	69	11	5.2307
Role Name=RNA polymerase sigma factor RpoH	2.5	67	13	5.23091
Role ID=RNA_polymerase_sigma_factor_RpoH	2.5	67	13	5.23091
Product=RNA polymerase sigma factor RpoH	2.5	67	13	5.23091
Subclass=Acetylation_deacetylation	1	67	13	5.23091
Role Name=Exoribonuclease II (EC 3.1.13.1)	0.5	67	13	5.23091
Product=Exoribonuclease II (EC 3.1.13.1)	0.5	67	13	5.23091
Subsystem Name=Post-translational modification of proteins	1	67	13	5.23091
Role ID=Exoribonuclease_II_(EC_3.1.13.1)	0.5	67	13	5.23091
Product=Phenylalanyl-tRNA synthetase domain protein (Bsu YtpR)	0.5	62	18	5.23147
Role ID=Phenylalanyl-tRNA_synthetase_domain_protein_(Bsu_YtpR)	0.5	62	18	5.23147
Role Name=Phenylalanyl-tRNA synthetase domain protein (Bsu YtpR)	0.5	62	18	5.23147
Role ID=Chaperone_protein_HtpG	0.5	28	52	5.23155
Role Name=Chaperone protein HtpG	0.5	28	52	5.23155
Product=Chaperone protein HtpG	0.5	28	52	5.23155
Subsystem Name=Dehydrogenase complexes	2	56	24	5.23169
Subsystem Name=Chaperones GroEL GroES and Thermosome	5.5	30	50	5.23374
Role ID=Outer_membrane_protein_A_precursor	1	64	16	5.23404
Product=Outer membrane protein A precursor	1	64	16	5.23404
Role Name=Outer membrane protein A precursor	1	64	16	5.23404
Role ID=Transcriptional_repressor_protein_TrpR	0.5	70	10	5.23458
Role Name=Transcriptional repressor protein TrpR	0.5	70	10	5.23458
Product=Transcriptional repressor protein TrpR	0.5	70	10	5.23458
Subsystem Name=TonB-ExbBD energy transducing system	1	69	11	5.23573
Product=Galactose-1-phosphate uridylyltransferase (EC 2.7.7.10)	1.5	71	9	5.2358
Role Name=2-dehydro-3-deoxyphosphogluconate aldolase (EC 4.1.2.14)	0.5	42	38	5.23615
Role ID=2-dehydro-3-deoxyphosphogluconate_aldolase_(EC_4.1.2.14)	0.5	42	38	5.23615
Product=4-hydroxy-2-oxoglutarate aldolase (EC 4.1.3.16) @ 2-dehydro-3-deoxyphosphogluconate aldolase (EC 4.1.2.14)	0.5	42	38	5.23615
Role Name=Transmembrane component YkoC of energizing module of thiamin-regulated ECF transporter for HydroxyMethylPyrimidine	1	65	15	5.2362
Role ID=Duplicated_ATPase_component_YkoD_of_energizing_module_of_thiamin-regulated_ECF_transporter_for_HydroxyMethylPyrimidine	1	65	15	5.2362
Role Name=Duplicated ATPase component YkoD of energizing module of thiamin-regulated ECF transporter for HydroxyMethylPyrimidine	1	65	15	5.2362
Role ID=Transmembrane_component_YkoC_of_energizing_module_of_thiamin-regulated_ECF_transporter_for_HydroxyMethylPyrimidine	1	65	15	5.2362
Role Name=Substrate-specific component YkoE of thiamin-regulated ECF transporter for HydroxyMethylPyrimidine	1	65	15	5.2362
Product=Substrate-specific component YkoE of thiamin-regulated ECF transporter for HydroxyMethylPyrimidine	1	65	15	5.2362
Role ID=Substrate-specific_component_YkoE_of_thiamin-regulated_ECF_transporter_for_HydroxyMethylPyrimidine	1	65	15	5.2362
Role Name=Choline ABC transport system, permease protein OpuBB	0.5	74	6	5.23633
Product=Choline ABC transport system, ATP-binding protein OpuBA	0.5	74	6	5.23633
Product=Choline ABC transport system, choline-binding protein OpuBC	0.5	74	6	5.23633
Product=Choline ABC transport system, permease protein OpuBB	0.5	74	6	5.23633
Product=Choline ABC transport system, permease protein OpuBD	0.5	74	6	5.23633
Role Name=Choline ABC transport system, permease protein OpuBD	0.5	74	6	5.23633
Role ID=Choline_ABC_transport_system,_ATP-binding_protein_OpuBA	0.5	74	6	5.23633
Role Name=Choline ABC transport system, choline-binding protein OpuBC	0.5	74	6	5.23633
Role Name=Choline ABC transport system, ATP-binding protein OpuBA	0.5	74	6	5.23633
Role ID=Choline_ABC_transport_system,_permease_protein_OpuBB	0.5	74	6	5.23633
Role ID=Choline_ABC_transport_system,_choline-binding_protein_OpuBC	0.5	74	6	5.23633
Role ID=Choline_ABC_transport_system,_permease_protein_OpuBD	0.5	74	6	5.23633
Class=Regulation and Cell signaling	10.5	66	14	5.23637
Superclass=REGULATION AND CELL SIGNALING	10.5	66	14	5.23637
Product=Universal stress protein F	0.5	70	10	5.23763
Role ID=Universal_stress_protein_F	0.5	70	10	5.23763
Role Name=Universal stress protein F	0.5	70	10	5.23763
Product=Alkyl hydroperoxide reductase protein F	0.5	35	45	5.23797
Role Name=Glycerol uptake facilitator protein	3.5	77	3	5.23834
Role ID=Glycerol_uptake_facilitator_protein	3.5	77	3	5.23834
Product=DNA-3-methyladenine glycosylase (EC 3.2.2.20)	2.5	77	3	5.23834
Genus=Lactiplantibacillus	0.5	77	3	5.23834
Species=Lactiplantibacillus plantarum	0.5	77	3	5.23834
Product=Glycerol uptake facilitator protein	3	77	3	5.23834
Role Name=5-methyltetrahydrofolate--homocysteine methyltransferase (EC 2.1.1.13)	0.5	37	43	5.23882
Product=5-methyltetrahydrofolate--homocysteine methyltransferase (EC 2.1.1.13)	0.5	37	43	5.23882
Role ID=5-methyltetrahydrofolate--homocysteine_methyltransferase_(EC_2.1.1.13)	0.5	37	43	5.23882
Role Name=LSU ribosomal protein L33p	0.5	4	76	5.23893
Role ID=LSU_ribosomal_protein_L33p	0.5	4	76	5.23893
Role Name=Carbamoyl-phosphate synthase small chain (EC 6.3.5.5)	3	70	10	5.239
Role ID=Carbamoyl-phosphate_synthase_small_chain_(EC_6.3.5.5)	3	70	10	5.239
Product=Carbamoyl-phosphate synthase small chain (EC 6.3.5.5)	3	70	10	5.239
Role ID=GTP_cyclohydrolase_II_(EC_3.5.4.25)	2.5	43	37	5.23923
Role Name=GTP cyclohydrolase II (EC 3.5.4.25)	2.5	43	37	5.23923
Product=Fumarate hydratase class II (EC 4.2.1.2)	0.5	68	12	5.23941
Role ID=Fumarate_hydratase_class_II_(EC_4.2.1.2)	0.5	68	12	5.23941
Role Name=Fumarate hydratase class II (EC 4.2.1.2)	0.5	68	12	5.23941
Role Name=Isocitrate dehydrogenase [NADP] (EC 1.1.1.42)	0.5	34	46	5.23999
Role ID=Isocitrate_dehydrogenase_[NADP]_(EC_1.1.1.42)	0.5	34	46	5.23999
Product=Isocitrate dehydrogenase [NADP] (EC 1.1.1.42)	0.5	34	46	5.23999
Subsystem Name=Nudix proteins (nucleoside triphosphate hydrolases)	6.5	66	14	5.24036
Product=Pyruvate dehydrogenase E1 component beta subunit (EC 1.2.4.1)	1	65	15	5.24042
Product=Pyruvate dehydrogenase E1 component alpha subunit (EC 1.2.4.1)	1	65	15	5.24042
Role ID=Pyruvate_dehydrogenase_E1_component_beta_subunit_(EC_1.2.4.1)	1	65	15	5.24042
Role ID=Pyruvate_dehydrogenase_E1_component_alpha_subunit_(EC_1.2.4.1)	1	65	15	5.24042
Role Name=Pyruvate dehydrogenase E1 component alpha subunit (EC 1.2.4.1)	1	65	15	5.24042
Role Name=Pyruvate dehydrogenase E1 component beta subunit (EC 1.2.4.1)	1	65	15	5.24042
Product=Cell division protein FtsI [Peptidoglycan synthetase] (EC 2.4.1.129)	0.5	23	57	5.24088
Subclass=Quorum sensing and biofilm formation	2	70	10	5.24088
Product=Malolactic enzyme (EC 1.-.-.-)	0.5	70	10	5.24116
Role Name=Malolactic enzyme (EC 1.-.-.-)	0.5	70	10	5.24116
Role ID=Malolactic_enzyme_(EC_1.-.-.-)	0.5	70	10	5.24116
Subsystem Name=Translation initiation factors, bacterial	5.5	47	33	5.24134
Role Name=NADH pyrophosphatase (EC 3.6.1.22), decaps 5'-NAD modified RNA	0.5	31	49	5.24172
Role ID=NADH_pyrophosphatase_(EC_3.6.1.22),_decaps_5'-NAD_modified_RNA	0.5	31	49	5.24172
Product=NADH pyrophosphatase (EC 3.6.1.22), decaps 5'-NAD modified RNA	0.5	31	49	5.24172
Product=Cytochrome c551 peroxidase (EC 1.11.1.5)	0.5	68	12	5.24194
Role ID=Cytochrome_c551_peroxidase_(EC_1.11.1.5)	0.5	68	12	5.24194
Role Name=Cytochrome c551 peroxidase (EC 1.11.1.5)	0.5	68	12	5.24194
Role Name=Spermidine N1-acetyltransferase (EC 2.3.1.57)	0.5	56	24	5.24235
Role ID=Spermidine_N1-acetyltransferase_(EC_2.3.1.57)	0.5	56	24	5.24235
Role Name=ATP-dependent helicase/nuclease AddAB, subunit B	1	49	31	5.24253
Role ID=ATP-dependent_helicase/nuclease_AddAB,_subunit_B	1	49	31	5.24253
Product=ATP-dependent helicase/nuclease AddAB, subunit B	1	49	31	5.24253
Subsystem Name=ATP-dependent Nuclease	1	49	31	5.24253
Role Name=ATP-dependent helicase/nuclease AddAB, subunit A	1.5	49	31	5.24253
Product=ATP-dependent helicase/nuclease AddAB, subunit A	1.5	49	31	5.24253
Role ID=ATP-dependent_helicase/nuclease_AddAB,_subunit_A	1.5	49	31	5.24253
Role Name=ATP-dependent protease La (EC 3.4.21.53) Type I	0.5	63	17	5.24288
Product=ATP-dependent protease La (EC 3.4.21.53) Type I	0.5	63	17	5.24288
Role ID=ATP-dependent_protease_La_(EC_3.4.21.53)_Type_I	0.5	63	17	5.24288
Role Name=Ribosomal-protein-S5p-alanine acetyltransferase (EC 2.3.1.128)	1.5	43	37	5.24293
Subsystem Name=Threonine synthase cluster	1	43	37	5.24293
Role ID=Ribosomal-protein-S5p-alanine_acetyltransferase_(EC_2.3.1.128)	1.5	43	37	5.24293
Product=Threonine synthase (EC 4.2.3.1)	1.5	43	37	5.24293
Role ID=Threonine_synthase_(EC_4.2.3.1)	1.5	43	37	5.24293
Role Name=Threonine synthase (EC 4.2.3.1)	1.5	43	37	5.24293
Subclass=Protein degradation	11.5	65	15	5.24324
Product=Mannose-6-phosphate isomerase (EC 5.3.1.8)	0.5	54	26	5.24379
Superclass=DNA PROCESSING	99.5	65	15	5.24402
Class=DNA Processing	99.5	65	15	5.24402
Subsystem Name=Repair of Iron Centers	0.5	36	44	5.24419
Subsystem Name=L-serine dehydratase subunits	3	63	17	5.24431
Product=Purine nucleoside phosphorylase (EC 2.4.2.1)	0.5	22	58	5.24469
Role ID=Putative_Dihydrolipoamide_dehydrogenase_(EC_1.8.1.4)	0.5	55	25	5.24473
Role Name=Putative Dihydrolipoamide dehydrogenase (EC 1.8.1.4)	0.5	55	25	5.24473
Product=Putative Dihydrolipoamide dehydrogenase (EC 1.8.1.4); Mercuric ion reductase (EC 1.16.1.1); PF00070 family, FAD-dependent NAD(P)-disulphide oxidoreductase	0.5	55	25	5.24473
Role Name=2-keto-3-deoxy-D-arabino-heptulosonate-7-phosphate synthase I alpha (EC 2.5.1.54)	2.5	70	10	5.24549
Product=2-keto-3-deoxy-D-arabino-heptulosonate-7-phosphate synthase I alpha (EC 2.5.1.54)	2.5	70	10	5.24549
Role ID=2-keto-3-deoxy-D-arabino-heptulosonate-7-phosphate_synthase_I_alpha_(EC_2.5.1.54)	2.5	70	10	5.24549
Role Name=Multidrug efflux system EmrAB-OMF, inner-membrane proton/drug antiporter EmrB (MFS type)	0.5	70	10	5.24551
Role Name=Glutathione S-transferase (EC 2.5.1.18)	0.5	70	10	5.24551
Role ID=Molybdate-binding_domain_of_ModE	0.5	70	10	5.24551
Product=Biosynthetic Aromatic amino acid aminotransferase alpha (EC 2.6.1.57)	0.5	70	10	5.24551
Role Name=Molybdate-binding domain of ModE	0.5	70	10	5.24551
Product=Glutathione S-transferase (EC 2.5.1.18)	0.5	70	10	5.24551
Role ID=Multidrug_efflux_system_EmrAB-OMF,_inner-membrane_proton/drug_antiporter_EmrB_(MFS_type)	0.5	70	10	5.24551
Product=Multidrug efflux system EmrAB-OMF, inner-membrane proton/drug antiporter EmrB (MFS type)	0.5	70	10	5.24551
Subsystem Name=beta-Barrel Assembly Machinery	2.5	70	10	5.24551
Subsystem Name=Copper homeostasis: copper tolerance	4.5	70	10	5.24551
Subsystem Name=Glutathione: Biosynthesis and gamma-glutamyl cycle	2.5	70	10	5.24551
Subsystem Name=Tripartite multidrug efflux systems (of RND type) in Pseudomonas	3	70	10	5.24551
Subsystem Name=Polymyxin resistance, lipid A modifications with 4-amino-4-deoxy-L-arabinose	4.5	70	10	5.24551
Subsystem Name=Tripartite multidrug efflux systems (of MFS type) EmrKY-TolC and EmrAB-TolC	2	70	10	5.24551
Role ID=Glutathione_S-transferase_(EC_2.5.1.18)	0.5	70	10	5.24551
Role ID=Sulfur_acceptor_protein_=>_sulfur_transfer_pathway_protein_CsdE	0.5	70	10	5.24551
Product=Cysteine desulfurase (EC 2.8.1.7) => sulfur transfer pathway protein CsdA	0.5	70	10	5.24551
Product=FIG005121: SAM-dependent methyltransferase (EC 2.1.1.-)	0.5	70	10	5.24551
Role Name=Two-component system response regulator OmpR	0.5	70	10	5.24551
Role Name=Cyclic AMP receptor protein	0.5	70	10	5.24551
Role Name=Curlin genes transcriptional activator	0.5	70	10	5.24551
Role ID=RNA_chaperone_ProQ	0.5	70	10	5.24551
Role Name=Transcriptional regulatory protein PhoP	0.5	70	10	5.24551
Role Name=Coproporphyrinogen III oxidase, aerobic (EC 1.3.3.3)	0.5	70	10	5.24551
Product=Carboxy-S-adenosyl-L-methionine synthase	0.5	70	10	5.24551
Product=Putative ECA polymerase WzyE	0.5	70	10	5.24551
Role ID=Two-component_system_response_regulator_OmpR	0.5	70	10	5.24551
Role Name=Transcriptional activator NhaR	0.5	70	10	5.24551
Product=RNA chaperone ProQ	0.5	70	10	5.24551
Product=Cyd operon protein YbgE	0.5	70	10	5.24551
Role Name=Transcriptional regulator of acrAB operon, AcrR	0.5	70	10	5.24551
Product=Cys regulon transcriptional activator CysB	0.5	70	10	5.24551
Role Name=Transcriptional repressor protein TyrR	0.5	70	10	5.24551
Product=Cyclic AMP receptor protein	0.5	70	10	5.24551
Role Name=Tol-Pal system-associated acyl-CoA thioesterase	0.5	70	10	5.24551
Role ID=Transcriptional_regulatory_protein_PhoP	0.5	70	10	5.24551
Role Name=Cys regulon transcriptional activator CysB	0.5	70	10	5.24551
Product=Chromosome partition protein MukE	0.5	70	10	5.24551
Role ID=Glycine_cleavage_system_transcriptional_activator_GcvA	0.5	70	10	5.24551
Role Name=DNA-binding capsular synthesis response regulator RcsB	0.5	70	10	5.24551
Product=HesA/MoeB/ThiF family protein => sulfur transfer pathway protein CsdL	0.5	70	10	5.24551
Product=TDP-N-acetylfucosamine:lipid II N-acetylfucosaminyltransferase (EC 2.4.1.325)	0.5	70	10	5.24551
Product=Sulfur acceptor protein => sulfur transfer pathway protein CsdE	0.5	70	10	5.24551
Role ID=HesA/MoeB/ThiF_family_protein_=>_sulfur_transfer_pathway_protein_CsdL	0.5	70	10	5.24551
Role Name=Ribosomal protein S12p methylthiotransferase accessory factor YcaO	0.5	70	10	5.24551
Product=Succinate dehydrogenase hydrophobic membrane anchor protein	0.5	70	10	5.24551
Product=Succinate dehydrogenase flavin-adding protein, antitoxin of CptAB toxin-antitoxin	0.5	70	10	5.24551
Role Name=2-polyprenyl-6-hydroxyphenyl methylase (EC 2.1.1.222)	0.5	70	10	5.24551
Product=Succinate dehydrogenase cytochrome b-556 subunit	0.5	70	10	5.24551
Role Name=Sensor histidine kinase PhoQ (EC 2.7.13.3)	0.5	70	10	5.24551
Product=Chromosome partition protein MukF	0.5	70	10	5.24551
Role Name=Cyd operon protein YbgE	0.5	70	10	5.24551
Role Name=SgrR, sugar-phosphate stress, transcriptional activator of SgrS small RNA	0.5	70	10	5.24551
Role Name=D-glycero-beta-D-manno-heptose 1-phosphate adenylyltransferase (EC 2.7.7.70)	0.5	70	10	5.24551
Role ID=Succinate_dehydrogenase_flavin-adding_protein,_antitoxin_of_CptAB_toxin-antitoxin	0.5	70	10	5.24551
Role ID=Succinate_dehydrogenase_hydrophobic_membrane_anchor_protein	0.5	70	10	5.24551
Role Name=Succinate dehydrogenase cytochrome b-556 subunit	0.5	70	10	5.24551
Role Name=Succinate dehydrogenase flavin-adding protein, antitoxin of CptAB toxin-antitoxin	0.5	70	10	5.24551
Role Name=UDP-N-acetylglucosamine 2-epimerase (EC 5.1.3.14)	0.5	70	10	5.24551
Product=SgrR, sugar-phosphate stress, transcriptional activator of SgrS small RNA	0.5	70	10	5.24551
Product=Sensor histidine kinase PhoQ (EC 2.7.13.3)	0.5	70	10	5.24551
Role Name=Sulfur acceptor protein => sulfur transfer pathway protein CsdE	0.5	70	10	5.24551
Role ID=Sensor_histidine_kinase_PhoQ_(EC_2.7.13.3)	0.5	70	10	5.24551
Role Name=TDP-N-acetylfucosamine:lipid II N-acetylfucosaminyltransferase (EC 2.4.1.325)	0.5	70	10	5.24551
Product=Ribosomal protein S12p methylthiotransferase accessory factor YcaO	0.5	70	10	5.24551
Role Name=Cysteine desulfurase (EC 2.8.1.7) => sulfur transfer pathway protein CsdA	0.5	70	10	5.24551
Role ID=Transcriptional_activator_NhaR	0.5	70	10	5.24551
Role Name=D-glycero-beta-D-manno-heptose-7-phosphate kinase (EC 2.7.1.167)	0.5	70	10	5.24551
Role Name=Succinate dehydrogenase hydrophobic membrane anchor protein	0.5	70	10	5.24551
Product=Coproporphyrinogen III oxidase, aerobic (EC 1.3.3.3)	0.5	70	10	5.24551
Role ID=Lipopolysaccharide_biosynthesis_protein_WzzE	0.5	70	10	5.24551
Role ID=Outer_membrane_beta-barrel_assembly_protein_BamE	0.5	70	10	5.24551
Role ID=Outer_membrane_beta-barrel_assembly_protein_BamD	0.5	70	10	5.24551
Role ID=Outer_membrane_beta-barrel_assembly_protein_BamB	0.5	70	10	5.24551
Product=Multidrug efflux system AcrAB-TolC, inner-membrane proton/drug antiporter AcrB (RND type)	0.5	70	10	5.24551
Product=Multidrug efflux system AcrAB-TolC, membrane fusion component AcrA	0.5	70	10	5.24551
Product=Multidrug efflux system EmrAB-OMF, membrane fusion component EmrA	0.5	70	10	5.24551
Product=Membrane-bound lytic murein transglycosylase A	0.5	70	10	5.24551
Product=Multidrug efflux system MdtABC-TolC, inner-membrane proton/drug antiporter MdtC (RND type)	1	70	10	5.24551
Product=Multidrug resistance regulator EmrR (MprA)	0.5	70	10	5.24551
Product=3-demethylubiquinol 3-O-methyltransferase (EC 2.1.1.64) @ 2-polyprenyl-6-hydroxyphenyl methylase (EC 2.1.1.222)	1	70	10	5.24551
Role Name=Carboxy-S-adenosyl-L-methionine synthase	0.5	70	10	5.24551
Subclass=Stationary phase, Dormancy, Persistence	10	70	10	5.24551
Role Name=2-methoxy-6-polyprenyl-1,4-benzoquinol methylase (EC 2.1.1.201)	0.5	70	10	5.24551
Product=Outer membrane beta-barrel assembly protein BamB	0.5	70	10	5.24551
Product=Multidrug efflux system MdtABC-TolC, membrane fusion component MdtA	1	70	10	5.24551
Product=Outer membrane beta-barrel assembly protein BamD	0.5	70	10	5.24551
Product=Membrane Protein Functionally coupled to the MukBEF Chromosome Partitioning Mechanism	0.5	70	10	5.24551
Product=2-polyprenyl-6-methoxyphenol hydroxylase	0.5	70	10	5.24551
Role Name=2-polyprenyl-6-methoxyphenol hydroxylase	0.5	70	10	5.24551
Role Name=Acyl-ACP:glycerol-3-phosphate O-acyltransferase (EC 2.3.1.n5)	0.5	70	10	5.24551
Role ID=Tol-Pal_system-associated_acyl-CoA_thioesterase	0.5	70	10	5.24551
Product=Formate dehydrogenase O beta subunit (EC 1.2.1.2)	0.5	70	10	5.24551
Product=2-methoxy-6-polyprenyl-1,4-benzoquinol methylase (EC 2.1.1.201) @ Demethylmenaquinone methyltransferase (EC 2.1.1.163)	1	70	10	5.24551
Subsystem Name=Efflux ABC transporter YadGH	2.5	70	10	5.24551
Product=2-deoxyglucose-6-phosphate hydrolase (EC 3.1.3.68) @ Mannitol-1-phosphatase (EC 3.1.3.22) @ Sorbitol-6-phosphatase (EC 3.1.3.50)	0.5	70	10	5.24551
Role ID=Peptide_ABC_transporter,_substrate-binding_protein_SapA	0.5	70	10	5.24551
Product=Lipopolysaccharide N-acetylmannosaminouronosyltransferase (EC 2.4.1.180)	0.5	70	10	5.24551
Product=Lipopolysaccharide biosynthesis protein WzzE	0.5	70	10	5.24551
Role Name=2-polyprenyl-3-methyl-6-methoxy-1,4-benzoquinol hydroxylase	0.5	70	10	5.24551
Product=Lipoprotein releasing system transmembrane protein LolE	0.5	70	10	5.24551
Role Name=Anaerobic dimethyl sulfoxide reductase chaperone DmsD	0.5	70	10	5.24551
Product=2-polyprenyl-3-methyl-6-methoxy-1,4-benzoquinol hydroxylase	0.5	70	10	5.24551
Role ID=Peptide_ABC_transporter,_ATP-binding_protein_SapF	0.5	70	10	5.24551
Role ID=Lipopolysaccharide_N-acetylmannosaminouronosyltransferase_(EC_2.4.1.180)	0.5	70	10	5.24551
Product=Outer membrane beta-barrel assembly protein BamE	0.5	70	10	5.24551
Product=Peptide ABC transporter, ATP-binding protein SapF	0.5	70	10	5.24551
Product=Phosphocarrier protein, nitrogen regulation associated	0.5	70	10	5.24551
Product=Tol-Pal system-associated acyl-CoA thioesterase	0.5	70	10	5.24551
Product=Phospholipid ABC transporter-binding protein MlaB	0.5	70	10	5.24551
Product=FKBP-type peptidyl-prolyl cis-trans isomerase SlpA (EC 5.2.1.8)	0.5	70	10	5.24551
Role Name=Undecaprenyl-phosphate alpha-N-acetylglucosaminyl 1-phosphate transferase (EC 2.7.8.33)	0.5	70	10	5.24551
Role Name=Undecaprenyl phosphate-aminoarabinose flippase subunit ArnF	0.5	70	10	5.24551
Role ID=Membrane-bound_lytic_murein_transglycosylase_A	0.5	70	10	5.24551
Role Name=Undecaprenyl phosphate-aminoarabinose flippase subunit ArnE	0.5	70	10	5.24551
Role Name=Uncharacterized protein YadE	0.5	70	10	5.24551
Role ID=Lipoprotein_releasing_system_transmembrane_protein_LolE	0.5	70	10	5.24551
Product=Precorrin-2 oxidase (EC 1.3.1.76) @ Sirohydrochlorin ferrochelatase activity of CysG (EC 4.99.1.4) / Uroporphyrinogen-III methyltransferase (EC 2.1.1.107)	3	70	10	5.24551
Role Name=Ubiquinone biosynthesis protein UbiJ	0.5	70	10	5.24551
Product=Curlin genes transcriptional activator	0.5	70	10	5.24551
Role Name=UPF0131 protein YtfP	0.5	70	10	5.24551
Product=Poly(A) polymerase (EC 2.7.7.19)	0.5	70	10	5.24551
Product=4-hydroxybenzoate polyprenyltransferase (EC 2.5.1.39)	0.5	70	10	5.24551
Role ID=Membrane_Protein_Functionally_coupled_to_the_MukBEF_Chromosome_Partitioning_Mechanism	0.5	70	10	5.24551
Role Name=Chromosome partition protein MukF	0.5	70	10	5.24551
Product=Peptide ABC transporter, substrate-binding protein SapA	0.5	70	10	5.24551
Role ID=Multidrug_resistance_regulator_EmrR_(MprA)	0.5	70	10	5.24551
Role ID=Multidrug_efflux_system_MdtABC-TolC,_membrane_fusion_component_MdtA	1	70	10	5.24551
Role ID=Multidrug_efflux_system_MdtABC-TolC,_inner-membrane_proton/drug_antiporter_MdtC_(RND_type)	1	70	10	5.24551
Role ID=Multidrug_efflux_system_EmrAB-OMF,_membrane_fusion_component_EmrA	0.5	70	10	5.24551
Role ID=Phosphocarrier_protein,_nitrogen_regulation_associated	0.5	70	10	5.24551
Role ID=TDP-N-acetylfucosamine:lipid_II_N-acetylfucosaminyltransferase_(EC_2.4.1.325)	0.5	70	10	5.24551
Role ID=Multidrug_efflux_system_AcrAB-TolC,_membrane_fusion_component_AcrA	0.5	70	10	5.24551
Role Name=tRNA uridine 5-oxyacetic acid(34) methyltransferase (EC 2.1.1.-)	0.5	70	10	5.24551
Role Name=2-deoxyglucose-6-phosphate hydrolase (EC 3.1.3.68)	0.5	70	10	5.24551
Role Name=dTDP-fucosamine acetyltransferase (EC 2.3.1.210)	0.5	70	10	5.24551
Role Name=Chorismate--pyruvate lyase (EC 4.1.3.40)	0.5	70	10	5.24551
Role Name=Chromosome partition protein MukE	0.5	70	10	5.24551
Role ID=Phospholipid_ABC_transporter-binding_protein_MlaB	0.5	70	10	5.24551
Role ID=Multidrug_efflux_system_AcrAB-TolC,_inner-membrane_proton/drug_antiporter_AcrB_(RND_type)	0.5	70	10	5.24551
Role Name=RNA chaperone ProQ	0.5	70	10	5.24551
Role ID=Succinate_dehydrogenase_cytochrome_b-556_subunit	0.5	70	10	5.24551
Subsystem Name=Ribosomal hibernation related cluster	10	70	10	5.24551
Role Name=3-demethylubiquinol 3-O-methyltransferase (EC 2.1.1.64)	0.5	70	10	5.24551
Role Name=Multidrug efflux system EmrAB-OMF, membrane fusion component EmrA	0.5	70	10	5.24551
Role Name=Multidrug efflux system MdtABC-TolC, inner-membrane proton/drug antiporter MdtC (RND type)	1	70	10	5.24551
Role Name=Multidrug efflux system MdtABC-TolC, membrane fusion component MdtA	1	70	10	5.24551
Role Name=Multidrug resistance regulator EmrR (MprA)	0.5	70	10	5.24551
Role ID=Diaminopimelate_decarboxylase_and/or_diaminopimelate_epimerase_leader_peptide	0.5	70	10	5.24551
Role ID=Ribosomal_protein_S12p_methylthiotransferase_accessory_factor_YcaO	0.5	70	10	5.24551
Product=Chorismate--pyruvate lyase (EC 4.1.3.40)	0.5	70	10	5.24551
Role Name=Fumarate reductase subunit D	0.5	70	10	5.24551
Role Name=Fumarate reductase subunit C	0.5	70	10	5.24551
Role ID=4-hydroxybenzoate_polyprenyltransferase_(EC_2.5.1.39)	0.5	70	10	5.24551
Product=Fumarate reductase subunit D	0.5	70	10	5.24551
Product=Dipeptide ABC transporter, substrate-binding protein DppA (TC 3.A.1.5.2) @ Dipeptide chemoreceptor	0.5	70	10	5.24551
Role ID=3-demethylubiquinol_3-O-methyltransferase_(EC_2.1.1.64)	0.5	70	10	5.24551
Product=D-glycero-beta-D-manno-heptose 1-phosphate adenylyltransferase (EC 2.7.7.70) / D-glycero-beta-D-manno-heptose-7-phosphate kinase (EC 2.7.1.167)	1	70	10	5.24551
Role Name=Formate dehydrogenase O beta subunit (EC 1.2.1.2)	0.5	70	10	5.24551
Product=Transcriptional activator NhaR	0.5	70	10	5.24551
Product=tRNA uridine 5-oxyacetic acid(34) methyltransferase (EC 2.1.1.-)	0.5	70	10	5.24551
Role ID=FKBP-type_peptidyl-prolyl_cis-trans_isomerase_SlpA_(EC_5.2.1.8)	0.5	70	10	5.24551
Product=Anaerobic dimethyl sulfoxide reductase chaperone DmsD	0.5	70	10	5.24551
Role ID=FIG005121:_SAM-dependent_methyltransferase_(EC_2.1.1.-)	0.5	70	10	5.24551
Product=Glutaredoxin 1	0.5	70	10	5.24551
Role Name=Outer membrane beta-barrel assembly protein BamE	0.5	70	10	5.24551
Role Name=Glutaredoxin 1	0.5	70	10	5.24551
Role Name=Outer membrane beta-barrel assembly protein BamD	0.5	70	10	5.24551
Role ID=2-deoxyglucose-6-phosphate_hydrolase_(EC_3.1.3.68)	0.5	70	10	5.24551
Role ID=2-methoxy-6-polyprenyl-1,4-benzoquinol_methylase_(EC_2.1.1.201)	0.5	70	10	5.24551
Role ID=2-polyprenyl-3-methyl-6-methoxy-1,4-benzoquinol_hydroxylase	0.5	70	10	5.24551
Product=Fumarate reductase subunit C	0.5	70	10	5.24551
Role ID=2-polyprenyl-6-hydroxyphenyl_methylase_(EC_2.1.1.222)	0.5	70	10	5.24551
Role ID=2-polyprenyl-6-methoxyphenol_hydroxylase	0.5	70	10	5.24551
Role Name=Outer membrane beta-barrel assembly protein BamB	0.5	70	10	5.24551
Role Name=Multidrug efflux system AcrAB-TolC, membrane fusion component AcrA	0.5	70	10	5.24551
Subsystem Name=Sugar-phosphate stress regulation	0.5	70	10	5.24551
Role Name=Multidrug efflux system AcrAB-TolC, inner-membrane proton/drug antiporter AcrB (RND type)	0.5	70	10	5.24551
Role ID=Cys_regulon_transcriptional_activator_CysB	0.5	70	10	5.24551
Role ID=Cyd_operon_protein_YbgE	0.5	70	10	5.24551
Role ID=Cyclic_AMP_receptor_protein	0.5	70	10	5.24551
Role ID=Transcriptional_regulator_of_acrAB_operon,_AcrR	0.5	70	10	5.24551
Role ID=Curlin_genes_transcriptional_activator	0.5	70	10	5.24551
Role ID=Coproporphyrinogen_III_oxidase,_aerobic_(EC_1.3.3.3)	0.5	70	10	5.24551
Role ID=Cysteine_desulfurase_(EC_2.8.1.7)_=>_sulfur_transfer_pathway_protein_CsdA	0.5	70	10	5.24551
Role ID=SgrR,_sugar-phosphate_stress,_transcriptional_activator_of_SgrS_small_RNA	0.5	70	10	5.24551
Subsystem Name=Tripartite multidrug efflux systems (of RND type) AcrAB-TolC and related transporters	3	70	10	5.24551
Role ID=dTDP-fucosamine_acetyltransferase_(EC_2.3.1.210)	0.5	70	10	5.24551
Product=DNA-binding capsular synthesis response regulator RcsB	0.5	70	10	5.24551
Role ID=Chorismate--pyruvate_lyase_(EC_4.1.3.40)	0.5	70	10	5.24551
Role ID=Chromosome_partition_protein_MukE	0.5	70	10	5.24551
Role ID=Chromosome_partition_protein_MukF	0.5	70	10	5.24551
Role ID=Carboxy-S-adenosyl-L-methionine_synthase	0.5	70	10	5.24551
Role Name=Peptide ABC transporter, ATP-binding protein SapF	0.5	70	10	5.24551
Role Name=HesA/MoeB/ThiF family protein => sulfur transfer pathway protein CsdL	0.5	70	10	5.24551
Role Name=Lipopolysaccharide biosynthesis protein WzzE	0.5	70	10	5.24551
Subsystem Name=Sulfur transfer pathway CsdAEL	2	70	10	5.24551
Product=AcrZ membrane protein associated with AcrAB-TolC multidrug efflux pump	0.5	70	10	5.24551
Product=Acyl-ACP:glycerol-3-phosphate O-acyltransferase (EC 2.3.1.n5)	0.5	70	10	5.24551
Role ID=AcrZ_membrane_protein_associated_with_AcrAB-TolC_multidrug_efflux_pump	0.5	70	10	5.24551
Role ID=Acyl-ACP:glycerol-3-phosphate_O-acyltransferase_(EC_2.3.1.n5)	0.5	70	10	5.24551
Role Name=Membrane-bound lytic murein transglycosylase A	0.5	70	10	5.24551
Role Name=Lipopolysaccharide N-acetylmannosaminouronosyltransferase (EC 2.4.1.180)	0.5	70	10	5.24551
Role ID=DNA-binding_capsular_synthesis_response_regulator_RcsB	0.5	70	10	5.24551
Role ID=D-glycero-beta-D-manno-heptose_1-phosphate_adenylyltransferase_(EC_2.7.7.70)	0.5	70	10	5.24551
Role ID=D-glycero-beta-D-manno-heptose-7-phosphate_kinase_(EC_2.7.1.167)	0.5	70	10	5.24551
Role Name=Lipoprotein releasing system transmembrane protein LolE	0.5	70	10	5.24551
Product=Diaminopimelate decarboxylase and/or diaminopimelate epimerase leader peptide	0.5	70	10	5.24551
Role ID=Anaerobic_dimethyl_sulfoxide_reductase_chaperone_DmsD	0.5	70	10	5.24551
Role Name=Glycine cleavage system transcriptional activator GcvA	0.5	70	10	5.24551
Role Name=Membrane Protein Functionally coupled to the MukBEF Chromosome Partitioning Mechanism	0.5	70	10	5.24551
Role Name=Peptide ABC transporter, substrate-binding protein SapA	0.5	70	10	5.24551
Role Name=AcrZ membrane protein associated with AcrAB-TolC multidrug efflux pump	0.5	70	10	5.24551
Role ID=Fumarate_reductase_subunit_D	0.5	70	10	5.24551
Role Name=FKBP-type peptidyl-prolyl cis-trans isomerase SlpA (EC 5.2.1.8)	0.5	70	10	5.24551
Role ID=Glutaredoxin_1	0.5	70	10	5.24551
Role ID=Formate_dehydrogenase_O_beta_subunit_(EC_1.2.1.2)	0.5	70	10	5.24551
Role ID=Transcriptional_repressor_protein_TyrR	0.5	70	10	5.24551
Role ID=Putative_ECA_polymerase_WzyE	0.5	70	10	5.24551
Role Name=FIG005121: SAM-dependent methyltransferase (EC 2.1.1.-)	0.5	70	10	5.24551
Role ID=Fumarate_reductase_subunit_C	0.5	70	10	5.24551
Product=Ubiquinone biosynthesis protein UbiJ	0.5	70	10	5.24551
Role ID=tRNA_uridine_5-oxyacetic_acid(34)_methyltransferase_(EC_2.1.1.-)	0.5	70	10	5.24551
Product=Undecaprenyl-phosphate alpha-N-acetylglucosaminyl 1-phosphate transferase (EC 2.7.8.33)	0.5	70	10	5.24551
Product=Undecaprenyl phosphate-aminoarabinose flippase subunit ArnF	0.5	70	10	5.24551
Product=Undecaprenyl phosphate-aminoarabinose flippase subunit ArnE	0.5	70	10	5.24551
Product=Glycine cleavage system transcriptional activator GcvA	0.5	70	10	5.24551
Role Name=Putative ECA polymerase WzyE	0.5	70	10	5.24551
Product=Uncharacterized protein YadE	0.5	70	10	5.24551
Product=Two-component system response regulator OmpR	0.5	70	10	5.24551
Role Name=4-hydroxybenzoate polyprenyltransferase (EC 2.5.1.39)	0.5	70	10	5.24551
Role ID=UPF0131_protein_YtfP	0.5	70	10	5.24551
Role ID=Uncharacterized_protein_YadE	0.5	70	10	5.24551
Role ID=Ubiquinone_biosynthesis_protein_UbiJ	0.5	70	10	5.24551
Product=UDP-N-acetylglucosamine 2-epimerase (EC 5.1.3.14)	0.5	70	10	5.24551
Role Name=Phospholipid ABC transporter-binding protein MlaB	0.5	70	10	5.24551
Product=Transcriptional repressor protein TyrR	0.5	70	10	5.24551
Product=UPF0131 protein YtfP	0.5	70	10	5.24551
Role ID=Undecaprenyl_phosphate-aminoarabinose_flippase_subunit_ArnE	0.5	70	10	5.24551
Role Name=Phosphocarrier protein, nitrogen regulation associated	0.5	70	10	5.24551
Role Name=Diaminopimelate decarboxylase and/or diaminopimelate epimerase leader peptide	0.5	70	10	5.24551
Role ID=UDP-N-acetylglucosamine_2-epimerase_(EC_5.1.3.14)	0.5	70	10	5.24551
Product=dTDP-fucosamine acetyltransferase (EC 2.3.1.210)	0.5	70	10	5.24551
Product=Transcriptional regulator of acrAB operon, AcrR	0.5	70	10	5.24551
Role ID=Undecaprenyl_phosphate-aminoarabinose_flippase_subunit_ArnF	0.5	70	10	5.24551
Product=Transcriptional regulatory protein PhoP	0.5	70	10	5.24551
Role ID=Undecaprenyl-phosphate_alpha-N-acetylglucosaminyl_1-phosphate_transferase_(EC_2.7.8.33)	0.5	70	10	5.24551
Role ID=Outer_membrane_beta-barrel_assembly_protein_BamC	0.5	70	10	5.24551
Product=Adenylate cyclase (EC 4.6.1.1)	0.5	70	10	5.24551
Product=DNA-binding domain of ModE / Molybdate-binding domain of ModE	1	70	10	5.24551
Role Name=Sensor histidine kinase GlrK	0.5	70	10	5.24551
Role ID=Chromosome_partition_protein_MukB	0.5	70	10	5.24551
Product=Multidrug efflux system MdtABC-TolC, inner-membrane proton/drug antiporter MdtB (RND type)	1	70	10	5.24551
Role Name=Lipoprotein releasing system transmembrane protein LolC	0.5	70	10	5.24551
Subsystem Name=GlrKR two-component regulatory system	1	70	10	5.24551
Role ID=Peptide_ABC_transporter,_ATP-binding_protein_SapD	0.5	70	10	5.24551
Role ID=UDP-glucuronic_acid_oxidase_(UDP-4-keto-hexauronic_acid_decarboxylating)_(EC_1.1.1.305)	0.5	70	10	5.24551
Role ID=Osmolarity_sensory_histidine_kinase_EnvZ	0.5	70	10	5.24551
Role ID=UPF0307_protein_YjgA	0.5	70	10	5.24551
Product=UDP-4-amino-4-deoxy-L-arabinose formyltransferase (EC 2.1.2.13) / UDP-glucuronic acid oxidase (UDP-4-keto-hexauronic acid decarboxylating) (EC 1.1.1.305)	1	70	10	5.24551
Product=Multidrug resistance transporter => Bicyclomycin resistance protein Bcr-1	0.5	70	10	5.24551
Product=UDP-4-amino-4-deoxy-L-arabinose--oxoglutarate aminotransferase (EC 2.6.1.87)	0.5	70	10	5.24551
Role ID=Adenylate_cyclase_(EC_4.6.1.1)	0.5	70	10	5.24551
Product=UDP-N-acetyl-D-mannosamine dehydrogenase (EC 1.1.1.336)	0.5	70	10	5.24551
Role ID=UDP-N-acetyl-D-mannosamine_dehydrogenase_(EC_1.1.1.336)	0.5	70	10	5.24551
Role ID=Ubiquinone_biosynthesis_regulatory_protein_kinase_UbiB	0.5	70	10	5.24551
Product=Cytosol nonspecific dipeptidase (EC 3.4.13.18)	0.5	70	10	5.24551
Role Name=Sensor histidine kinase RcsC (EC 2.7.13.3)	0.5	70	10	5.24551
Role ID=Outer_membrane_channel_TolC_(OpmH)	2	70	10	5.24551
Role ID=Thiol:disulfide_interchange_protein_DsbC	0.5	70	10	5.24551
Role ID=Outer_membrane_porin_for_chitooligosaccharides_ChiP	0.5	70	10	5.24551
Role ID=UDP-4-amino-4-deoxy-L-arabinose_formyltransferase_(EC_2.1.2.13)	0.5	70	10	5.24551
Role ID=UDP-4-amino-4-deoxy-L-arabinose--oxoglutarate_aminotransferase_(EC_2.6.1.87)	0.5	70	10	5.24551
Product=Transcriptional response regulatory protein GlrR	0.5	70	10	5.24551
Product=Lipoprotein releasing system transmembrane protein LolC	0.5	70	10	5.24551
Product=Chromosome partition protein MukB	0.5	70	10	5.24551
Subsystem Name=Ubiquinone biosynthesis	6	70	10	5.24551
Product=Thiol:disulfide interchange protein DsbC	0.5	70	10	5.24551
Role ID=Peptide_ABC_transporter,_permease_protein_SapB	0.5	70	10	5.24551
Role ID=Peptide_ABC_transporter,_permease_protein_SapC	0.5	70	10	5.24551
Role ID=dTDP-4-amino-4,6-dideoxygalactose_transaminase_(EC_2.6.1.59)	0.5	70	10	5.24551
Product=Lipid III flippase	0.5	70	10	5.24551
Product=2-polyprenylphenol hydroxylase	0.5	70	10	5.24551
Role ID=Cell_division_coordinator_CpoB	0.5	70	10	5.24551
Subsystem Name=CytR regulation	1	70	10	5.24551
Role ID=Peptidyl-prolyl_cis-trans_isomerase_PpiA_precursor_(EC_5.2.1.8)	0.5	70	10	5.24551
Product=Sulfate transporter, CysZ-type	0.5	70	10	5.24551
Role ID=Glutamate-ammonia-ligase_adenylyltransferase_(EC_2.7.7.42)	0.5	70	10	5.24551
Role ID=Cytosol_nonspecific_dipeptidase_(EC_3.4.13.18)	0.5	70	10	5.24551
Role ID=Arylsulfatase_(EC_3.1.6.1)	0.5	70	10	5.24551
Role Name=Lipid III flippase	0.5	70	10	5.24551
Role ID=Sensor_histidine_kinase_GlrK	0.5	70	10	5.24551
Subsystem Name=EnvZ and OmpR regulon	2	70	10	5.24551
Role Name=Adenylate cyclase (EC 4.6.1.1)	0.5	70	10	5.24551
Role Name=Arylsulfatase (EC 3.1.6.1)	0.5	70	10	5.24551
Role Name=Peptidyl-prolyl cis-trans isomerase PpiA precursor (EC 5.2.1.8)	0.5	70	10	5.24551
Product=Outer membrane channel TolC (OpmH)	2	70	10	5.24551
Product=Ubiquinone biosynthesis regulatory protein kinase UbiB	0.5	70	10	5.24551
Role Name=Thiol:disulfide interchange protein DsbC	0.5	70	10	5.24551
Role Name=Phosphotransferase RcsD	0.5	70	10	5.24551
Product=Phosphotransferase RcsD	0.5	70	10	5.24551
Role Name=Osmolarity sensory histidine kinase EnvZ	0.5	70	10	5.24551
Role Name=Undecaprenyl-phosphate 4-deoxy-4-formamido-L-arabinose transferase (EC 2.4.2.53)	0.5	70	10	5.24551
Role Name=Transcriptional (co)regulator CytR	0.5	70	10	5.24551
Role ID=Undecaprenyl-phosphate_4-deoxy-4-formamido-L-arabinose_transferase_(EC_2.4.2.53)	0.5	70	10	5.24551
Role Name=Outer membrane beta-barrel assembly protein BamC	0.5	70	10	5.24551
Role Name=Undecaprenyl phosphate-alpha-4-amino-4-deoxy-L-arabinose arabinosyl transferase (EC 2.4.2.43)	0.5	70	10	5.24551
Role ID=Undecaprenyl_phosphate-alpha-4-amino-4-deoxy-L-arabinose_arabinosyl_transferase_(EC_2.4.2.43)	0.5	70	10	5.24551
Role ID=Lipoprotein_releasing_system_transmembrane_protein_LolC	0.5	70	10	5.24551
Role Name=Outer membrane channel TolC (OpmH)	2	70	10	5.24551
Role Name=Ubiquinone biosynthesis regulatory protein kinase UbiB	0.5	70	10	5.24551
Role ID=2-polyprenylphenol_hydroxylase	0.5	70	10	5.24551
Role Name=Outer membrane porin for chitooligosaccharides ChiP	0.5	70	10	5.24551
Role ID=Sulfate_transporter,_CysZ-type	0.5	70	10	5.24551
Role Name=UDP-glucuronic acid oxidase (UDP-4-keto-hexauronic acid decarboxylating) (EC 1.1.1.305)	0.5	70	10	5.24551
Role Name=Transcriptional response regulatory protein GlrR	0.5	70	10	5.24551
Role Name=UDP-N-acetyl-D-mannosamine dehydrogenase (EC 1.1.1.336)	0.5	70	10	5.24551
Role Name=UDP-4-amino-4-deoxy-L-arabinose--oxoglutarate aminotransferase (EC 2.6.1.87)	0.5	70	10	5.24551
Role Name=UDP-4-amino-4-deoxy-L-arabinose formyltransferase (EC 2.1.2.13)	0.5	70	10	5.24551
Role ID=Lipid_III_flippase	0.5	70	10	5.24551
Role Name=Peptide ABC transporter, ATP-binding protein SapD	0.5	70	10	5.24551
Product=dTDP-4-amino-4,6-dideoxygalactose transaminase (EC 2.6.1.59)	0.5	70	10	5.24551
Role Name=Peptide ABC transporter, permease protein SapB	0.5	70	10	5.24551
Role Name=Peptide ABC transporter, permease protein SapC	0.5	70	10	5.24551
Product=tRNA ho5U(34) carboxymethyltransferase	0.5	70	10	5.24551
Role ID=Fermentation/respiration_switch_protein	0.5	70	10	5.24551
Role Name=UPF0307 protein YjgA	0.5	70	10	5.24551
Product=Fermentation/respiration switch protein	0.5	70	10	5.24551
Role Name=Chromosome partition protein MukB	0.5	70	10	5.24551
Role Name=dTDP-4-amino-4,6-dideoxygalactose transaminase (EC 2.6.1.59)	0.5	70	10	5.24551
Role Name=Cell division coordinator CpoB	0.5	70	10	5.24551
Product=Osmolarity sensory histidine kinase EnvZ	0.5	70	10	5.24551
Role Name=Cytosol nonspecific dipeptidase (EC 3.4.13.18)	0.5	70	10	5.24551
Product=Outer membrane beta-barrel assembly protein BamC	0.5	70	10	5.24551
Product=Sensor histidine kinase RcsC (EC 2.7.13.3)	0.5	70	10	5.24551
Role Name=Fermentation/respiration switch protein	0.5	70	10	5.24551
Product=Outer membrane porin for chitooligosaccharides ChiP	0.5	70	10	5.24551
Product=3-polyprenyl-4-hydroxybenzoate carboxy-lyase (EC 4.1.1.98)	0.5	70	10	5.24551
Product=4-deoxy-4-formamido-L-arabinose-phosphoundecaprenol deformylase ArnD (EC 3.5.1.n3)	0.5	70	10	5.24551
Role Name=Multidrug efflux system MdtABC-TolC, inner-membrane proton/drug antiporter MdtB (RND type)	1	70	10	5.24551
Product=Sensor histidine kinase GlrK	0.5	70	10	5.24551
Product=Peptide ABC transporter, ATP-binding protein SapD	0.5	70	10	5.24551
Role Name=Sulfate transporter, CysZ-type	0.5	70	10	5.24551
Product=Peptide ABC transporter, permease protein SapB	0.5	70	10	5.24551
Product=Peptide ABC transporter, permease protein SapC	0.5	70	10	5.24551
Product=Arylsulfatase (EC 3.1.6.1)	0.5	70	10	5.24551
Role ID=Multidrug_resistance_transporter_=>_Bicyclomycin_resistance_protein_Bcr-1	0.5	70	10	5.24551
Role Name=Multidrug resistance transporter => Bicyclomycin resistance protein Bcr-1	0.5	70	10	5.24551
Role Name=Glutamate-ammonia-ligase adenylyltransferase (EC 2.7.7.42)	0.5	70	10	5.24551
Role ID=Multidrug_efflux_system_MdtABC-TolC,_inner-membrane_proton/drug_antiporter_MdtB_(RND_type)	1	70	10	5.24551
Role ID=tRNA_ho5U(34)_carboxymethyltransferase	0.5	70	10	5.24551
Product=Peptidyl-prolyl cis-trans isomerase PpiA precursor (EC 5.2.1.8)	0.5	70	10	5.24551
Product=Undecaprenyl phosphate-alpha-4-amino-4-deoxy-L-arabinose arabinosyl transferase (EC 2.4.2.43) @ Polymyxin resistance protein PmrK	0.5	70	10	5.24551
Subsystem Name=tRNA modification, 5-oxyacetyl uridine (cmo5U34)	1	70	10	5.24551
Product=Cell division coordinator CpoB	0.5	70	10	5.24551
Role Name=tRNA ho5U(34) carboxymethyltransferase	0.5	70	10	5.24551
Role ID=4-deoxy-4-formamido-L-arabinose-phosphoundecaprenol_deformylase_ArnD_(EC_3.5.1.n3)	0.5	70	10	5.24551
Role ID=3-polyprenyl-4-hydroxybenzoate_carboxy-lyase_(EC_4.1.1.98)	0.5	70	10	5.24551
Product=Undecaprenyl-phosphate 4-deoxy-4-formamido-L-arabinose transferase (EC 2.4.2.53)	0.5	70	10	5.24551
Product=UPF0307 protein YjgA	0.5	70	10	5.24551
Product=Transcriptional (co)regulator CytR	0.5	70	10	5.24551
Role ID=Sensor_histidine_kinase_RcsC_(EC_2.7.13.3)	0.5	70	10	5.24551
Role ID=Transcriptional_response_regulatory_protein_GlrR	0.5	70	10	5.24551
Role ID=Phosphotransferase_RcsD	0.5	70	10	5.24551
Subsystem Name=MukBEF Chromosome Condensation	2.5	70	10	5.24551
Role ID=Transcriptional_(co)regulator_CytR	0.5	70	10	5.24551
Role Name=2-polyprenylphenol hydroxylase	0.5	70	10	5.24551
Subsystem Name=Rcs two-component regulator of capsule synthesis	1.5	70	10	5.24551
Role Name=3-polyprenyl-4-hydroxybenzoate carboxy-lyase (EC 4.1.1.98)	0.5	70	10	5.24551
Subsystem Name=Tripartite multidrug efflux systems (of RND type) MdtABC-TolC	2.5	70	10	5.24551
Subsystem Name=Peptide ABC transport system Sap	2.5	70	10	5.24551
Role Name=4-deoxy-4-formamido-L-arabinose-phosphoundecaprenol deformylase ArnD (EC 3.5.1.n3)	0.5	70	10	5.24551
Product=Glutamine synthetase adenylyl-L-tyrosine phosphorylase (EC 2.7.7.89) / Glutamate-ammonia-ligase adenylyltransferase (EC 2.7.7.42)	0.5	70	10	5.24551
Role ID=Signal_recognition_particle_associated_protein	0.5	53	27	5.24574
Product=Segregation and condensation protein B	0.5	53	27	5.24574
Role ID=Segregation_and_condensation_protein_A	0.5	53	27	5.24574
Role Name=Segregation and condensation protein A	0.5	53	27	5.24574
Role Name=Segregation and condensation protein B	0.5	53	27	5.24574
Product=Segregation and condensation protein A	0.5	53	27	5.24574
Product=Signal recognition particle associated protein	0.5	53	27	5.24574
Role ID=Segregation_and_condensation_protein_B	0.5	53	27	5.24574
Role Name=Signal recognition particle associated protein	0.5	53	27	5.24574
Role Name=Chromosome partition protein smc	0.5	53	27	5.24574
Role ID=Chromosome_partition_protein_smc	0.5	53	27	5.24574
Product=Chromosome partition protein smc	0.5	53	27	5.24574
Product=Low-affinity gluconate/H+ symporter GntU	0.5	68	12	5.24646
Role ID=Low-affinity_gluconate/H+_symporter_GntU	0.5	68	12	5.24646
Role Name=Low-affinity gluconate/H+ symporter GntU	0.5	68	12	5.24646
Product=LSU rRNA pseudouridine(2604) synthase (EC 5.4.99.21)	0.5	63	17	5.24679
Role ID=LSU_rRNA_pseudouridine(2604)_synthase_(EC_5.4.99.21)	0.5	63	17	5.24679
Role Name=LSU rRNA pseudouridine(2604) synthase (EC 5.4.99.21)	0.5	63	17	5.24679
Product=2-C-methyl-D-erythritol 4-phosphate cytidylyltransferase (EC 2.7.7.60)	0.5	29	51	5.24683
Role Name=3'(2'),5'-bisphosphate nucleotidase (EC 3.1.3.7)	0.5	54	26	5.24686
Role ID=3'(2'),5'-bisphosphate_nucleotidase_(EC_3.1.3.7)	0.5	54	26	5.24686
Product=3'(2'),5'-bisphosphate nucleotidase (EC 3.1.3.7)	0.5	54	26	5.24686
Product=Phosphoserine phosphatase (EC 3.1.3.3)	0.5	39	41	5.24723
Subsystem Name=Adenosyl nucleosidases	3.5	42	38	5.2477
Role ID=DJ-1/YajL/PfpI_superfamily,_includes_chaperone_protein_YajL_(former_ThiJ),_parkinsonism-associated_protein_DJ-1,_peptidases_PfpI,_Hsp31	0.5	71	9	5.24788
Role Name=DJ-1/YajL/PfpI superfamily, includes chaperone protein YajL (former ThiJ), parkinsonism-associated protein DJ-1, peptidases PfpI, Hsp31	0.5	71	9	5.24788
Product=DJ-1/YajL/PfpI superfamily, includes chaperone protein YajL (former ThiJ), parkinsonism-associated protein DJ-1, peptidases PfpI, Hsp31	0.5	71	9	5.24788
Product=2-amino-4-hydroxy-6-hydroxymethyldihydropteridine pyrophosphokinase (EC 2.7.6.3)	0.5	28	52	5.2487
Role ID=Iron-sulfur_cluster_assembly_scaffold_protein_IscU	0.5	72	8	5.24903
Role Name=Iron-sulfur cluster assembly iron binding protein IscA	0.5	72	8	5.24903
Role ID=Iron-sulfur_cluster_assembly_iron_binding_protein_SufA	0.5	72	8	5.24903
Role ID=Iron-sulfur_cluster_assembly_iron_binding_protein_IscA	0.5	72	8	5.24903
Role ID=Frataxin_homolog_CyaY,_facilitates_Fe-S_cluster_assembly,_interacts_with_IscS	0.5	72	8	5.24903
Role Name=Sulfur acceptor protein => iron-sulfur cluster assembly SufE	0.5	72	8	5.24903
Product=Sulfur acceptor protein => iron-sulfur cluster assembly SufE	0.5	72	8	5.24903
Product=Frataxin homolog CyaY, facilitates Fe-S cluster assembly, interacts with IscS	0.5	72	8	5.24903
Role Name=Iron-sulfur cluster assembly iron binding protein SufA	0.5	72	8	5.24903
Product=Iron-sulfur cluster assembly iron binding protein SufA	0.5	72	8	5.24903
Product=Iron-sulfur cluster assembly scaffold protein IscU	0.5	72	8	5.24903
Role Name=Frataxin homolog CyaY, facilitates Fe-S cluster assembly, interacts with IscS	0.5	72	8	5.24903
Role ID=Sulfur_acceptor_protein_=>_iron-sulfur_cluster_assembly_SufE	0.5	72	8	5.24903
Role Name=Iron-sulfur cluster assembly scaffold protein IscU	0.5	72	8	5.24903
Product=Iron-sulfur cluster assembly iron binding protein IscA	0.5	72	8	5.24903
Product=L-serine dehydratase, alpha subunit (EC 4.3.1.17)	0.5	53	27	5.24941
Product=L-serine dehydratase, beta subunit (EC 4.3.1.17)	0.5	53	27	5.24941
Subsystem Name=Calvin-Benson cycle	6.5	70	10	5.24952
Role Name=Phosphoribosyl-AMP cyclohydrolase (EC 3.5.4.19)	0.5	24	56	5.24958
Role ID=Phosphoribosyl-AMP_cyclohydrolase_(EC_3.5.4.19)	0.5	24	56	5.24958
Subclass=Siderophores	1	64	16	5.24995
Role Name=Similar to ribosomal large subunit pseudouridine synthase D, Bacillus subtilis YhcT type	0.5	64	16	5.25007
Role ID=Similar_to_ribosomal_large_subunit_pseudouridine_synthase_D,_Bacillus_subtilis_YhcT_type	0.5	64	16	5.25007
Product=Similar to ribosomal large subunit pseudouridine synthase D, Bacillus subtilis YhcT type	0.5	64	16	5.25007
Subsystem Name=Ribonucleotide reduction	8.5	61	19	5.2504
Role Name=LSU ribosomal protein L31p, zinc-independent	0.5	32	48	5.25158
Role ID=LSU_ribosomal_protein_L31p,_zinc-independent	0.5	32	48	5.25158
Product=LSU ribosomal protein L31p @ LSU ribosomal protein L31p, zinc-independent	1.5	32	48	5.25158
Subsystem Name=Biogenesis of cytochrome c oxidases	0.5	68	12	5.25164
Subsystem Name=Heme O and Heme A biosynthesis	0.5	68	12	5.25164
Role ID=FIG009886:_phosphoesterase	0.5	67	13	5.25326
Product=FIG009886: phosphoesterase	0.5	67	13	5.25326
Role Name=FIG009886: phosphoesterase	0.5	67	13	5.25326
Role ID=Endonuclease_V_(EC_3.1.21.7)	0.5	70	10	5.2545
Product=DNA recombination-dependent growth factor RdgC	0.5	70	10	5.2545
Role ID=DNA_recombination-dependent_growth_factor_RdgC	0.5	70	10	5.2545
Role Name=DNA recombination-dependent growth factor RdgC	0.5	70	10	5.2545
Product=Endonuclease V (EC 3.1.21.7)	0.5	70	10	5.2545
Role Name=Endonuclease V (EC 3.1.21.7)	0.5	70	10	5.2545
Role ID=RNA_polymerase_sigma-54_factor_RpoN	0.5	48	32	5.25479
Role Name=RNA polymerase sigma-54 factor RpoN	0.5	48	32	5.25479
Product=RNA polymerase sigma-54 factor RpoN	0.5	48	32	5.25479
Product=Isopentenyl-diphosphate Delta-isomerase (EC 5.3.3.2)	0.5	68	12	5.25591
Class=Energy and Precursor Metabolites Generation	83.5	36	44	5.25613
Role Name=Limit dextrin alpha-1,6-maltotetraose-hydrolase (EC 3.2.1.196)	0.5	42	38	5.25651
Role ID=Limit_dextrin_alpha-1,6-maltotetraose-hydrolase_(EC_3.2.1.196)	0.5	42	38	5.25651
Role Name=Cell division inhibitor SulA	0.5	57	23	5.2569
Product=Cell division inhibitor SulA	0.5	57	23	5.2569
Role ID=Cell_division_inhibitor_SulA	0.5	57	23	5.2569
Role ID=DNA-binding_domain_of_ModE	0.5	69	11	5.25829
Role Name=DNA-binding domain of ModE	0.5	69	11	5.25829
Role ID=LSU_ribosomal_protein_L36p	3	66	14	5.25851
Role Name=LSU ribosomal protein L36p	3	66	14	5.25851
Role Name=NADP-dependent malic enzyme (EC 1.1.1.40)	0.5	24	56	5.25899
Product=NADP-dependent malic enzyme (EC 1.1.1.40)	0.5	24	56	5.25899
Role ID=NADP-dependent_malic_enzyme_(EC_1.1.1.40)	0.5	24	56	5.25899
Role Name=D-arabinose-5-phosphate isomerase (EC 5.3.1.13)	0.5	44	36	5.25923
Product=D-arabinose-5-phosphate isomerase (EC 5.3.1.13)	0.5	44	36	5.25923
Role ID=D-arabinose-5-phosphate_isomerase_(EC_5.3.1.13)	0.5	44	36	5.25923
Role Name=UDP-3-O-[3-hydroxymyristoyl] glucosamine N-acyltransferase (EC 2.3.1.191)	0.5	44	36	5.25923
Role ID=UDP-3-O-[3-hydroxymyristoyl]_glucosamine_N-acyltransferase_(EC_2.3.1.191)	0.5	44	36	5.25923
Product=UDP-3-O-[3-hydroxymyristoyl] glucosamine N-acyltransferase (EC 2.3.1.191)	0.5	44	36	5.25923
Role Name=Acyl-[acyl-carrier-protein]--UDP-N-acetylglucosamine O-acyltransferase (EC 2.3.1.129)	0.5	44	36	5.25923
Product=Acyl-[acyl-carrier-protein]--UDP-N-acetylglucosamine O-acyltransferase (EC 2.3.1.129)	0.5	44	36	5.25923
Role ID=Acyl-[acyl-carrier-protein]--UDP-N-acetylglucosamine_O-acyltransferase_(EC_2.3.1.129)	0.5	44	36	5.25923
[truncated: 9,499 more rows]
